# Supplementary material for: Geographic diversity of the Streptococcus equi subsp. equi accessory genome: implications for vaccines and global surveillance
Source: Front Vet Sci. 2025 Nov 28;12:1721958. doi: 10.3389/fvets.2025.1721958 (PMC12698419; doi:10.3389/fvets.2025.1721958)
Supplement: Supplementary file 1 [file Data_Sheet_1.csv]

Accession_Number	Gene_Name	Product_Description	Functional_Category	Source_Organism	Sequence
VFG000948	fbaB	fibronectin-bing protein SfbII	FBPs (VF0243) - Adherence (VFC0001)	Streptococcus pyogenes MGAS315	ATGACACAAAAAAATAGCTATAAGTTAAGCTTCCTGTTATCCCTAACAGGATTTATTTTAGGTTTATTATTGGTTTTTATAGGATTGTCCGGAGTATCAGTAGGACATGCGGAAACAAGAAATGGAGCAAACAAGGAGCTTTTGAAATCAAGAAAAATAAAAGTCAAGAAGAATATAATTATGAAGTTTATGATAACAGAAACATACTTCAGGATGGGGAACATAAACTTGAAATAAAAAGAGTTGATGGGACAGGTAAAACTTATCAAGGTTTTTGCTTTCAGTTAACGAAAAATTTTCCCACTGCTCAAGGTGTAAGTAAAAAGCTGTATAAAAAATTGAGTAGTAGTGATGAAGAAACACTAAAGCAATATGCCTCTAAATATACAAGTAATAGGA…
VFG000949(gb|WP_011054122)	cpa	fibronectin-binding protein, GAS pilus tip adhesin	Collagen binding protein (VF1039) - Adherence (VFC0001)	Streptococcus pyogenes MGAS315	TTGCAAAAGAGGGATAAAACCAATTATGGAAGCGCTAACAACAAACGACGACAAACGACGATCGGATTACTGAAAGTATTTTTGACGTTTGTAGCTCTGATAGGAATAGTAGGGTTTTCTATCAGAGCGTTCGGAGCTGAAGAACAATCAGTGCCAAATAAACAAAGCTCAGTTCAAGATTATCCGTGGTATGGCTATGATTCTTATTCTAAAGGCTACCCAGACTATAGTCCGTTAAAGACTTACCATAATTTAAAAGTAAATTTAGATGGAAGTAAGGAGTATCAAGCATACTGCTTTAATTTAACAAAACACTTTCCATCCAAGTCAGATAGTGTTAGATCACAATGGTATAAAAAACTTGAAGGAACTAATGAAAACTTTATCAAGTTAGCAGAT…
VFG000950(gb|WP_011055052)	emm	M protein	M protein (VF0242) - Immune modulation (VFC0258)	Streptococcus pyogenes MGAS315	ATGGCTAAAAACAACACGAATAGACACTATTCGCTTAGAAAATTAAAAACAGGAACGGCTTCAGTAGCGGTTGCTTTGACAGTTTTAGGGACAGGACTGGTAGCAGGGCAGACAGTAAAGGCAGATGCTAGGAGTGTTAATGGAGAGTTTCCTAGACATGTTAAATTAAAAAATGAAATTGAGAACTTGTTAGATCAGGTTACACAATTATATACTAAACATAATAGTAATTACCAACAATATAATGCACAAGCTGGCAGACTTGACCTGAGACAAAAGGCTGAATATCTAAAAGGCCTTAATGATTGGGCTGAGAGGCTGTTACAAGAGTTAAATGGAGAAGATGTAAAAAAAGTTTTAGGTAAAGTGGCTTTTGAAAAAGATGATTTAGAAAAGGAG…
VFG000951(gb|WP_011054794)	speA	streptococcal exotoxin A precursor - phage associated	Spes (VF0248) - Exotoxin (VFC0235)	Streptococcus pyogenes MGAS315	ATGGAAAACAATAAAAAAGTATTGAAGAAAATGGTATTTTTTGTTTTAGTGACATTTCTTGGACTAACAATCTCGCAAGAGGTATTTGCTCAACAAGACCCCGATCCAAGCCAACTTCACAGATCTAGTTTAGTTAAAAACCTTCAAAATATATATTTTCTTTATGAGGGTGACCCTGTTACTCACGAGAATGTGAAATCTGTTGATCAACTTTTATCTCACGATTTAATATATAATGTTTCAGGGCCAAATTATGATAAATTAAAAACTGAACTTAAGAACCAAGAGATGGCAACTTTATTTAAGGATAAAAACATTGATATTTATGGTGTAGAATATTACCATCTCTGTTATTTATGTGAAAATGCAGAAAGGAGTGCATGTATCTACGGAGGGGTA…
VFG000954(gb|WP_002988472)	ssa	streptococcal superantigen SSA - phage associated	Spes (VF0248) - Exotoxin (VFC0235)	Streptococcus pyogenes MGAS315	ATGAATAAAAGAATAAGAATACTCGTTGTAGCATGTGTAGTTTTTTGTGCACAATTATTATCGATTAGTGTTTTTGCAAGTAGTCAGCCTGACCCTACTCCAGAACAATTAAACAAATCTAGCCAATTTACTGGTGTTATGGGTAATTTGAGATGTTTATATGATAACCATTTTGTAGAAGGGACTAATGTAAGATCCACAGGTCAGCTTTTACAGCATGATTTGATTTTTCCCATTAAGGATTTGAAACTTAAAAACTATGATTCAGTAAAAACAGAGTTCAATAGTAAAGATTTAGCTGCAAAATATAAAAATAAAGATGTAGATATTTTTGGTTCCAATTACTACTATAACTGCTATTATTCGGAAGGAAATAGTTGTAAAAATGCCAAAAAAACT…
VFG000955(gb|WP_011018277)	emm	M protein	M protein (VF0242) - Immune modulation (VFC0258)	Streptococcus pyogenes MGAS8232	ATGGTTAGAAAAGATGCAAATAGACAGTATTCGCTTAGAAAATTAAAAAAAAGTACTGCTTCAGTAGCGGTTGCTTTGAGTGCCTTAGGGGTAGGATTAGCGGTTAACCAAACAGAAGTTAGCGCAGCACCTCTTACTCGAGCTACAGCAGACAATAAAGACGAATTAATAAAAAGAGCTAACGGTTATGAGATACAGAACCATCAGTTAACAGTTGAGAATAAAAAATTAAAAATTGATAAGGAACAGTTAACAAAAGAGAATGATGATTTAAAAACTGAGAAGGATCAGTTAGAACAACGGAGTGAGAAGTTAGCTACTCAGAAAGAAAATCTTGAAAAAGAAGTAGCGGAAGCGAAACACAAGAATGAAACGTTAAACATTAATAATGATGACTTA…
VFG000956(gb|WP_011018105)	sda	streptodornase	Streptodornase (VF1068) - Exoenzyme (VFC0251)	Streptococcus pyogenes MGAS8232	ATGTCTAAACATTGGAAACATCTATTCATTCGTTATACTTTTACCGCTCTAGCTACTTTATTTCTAGGGCTATTCCCAATATCTAAAACTACTAATAGTATTATTTATGCGGAAACAACTGATATTTCAAATGTTTGGAACATAGTACAACATCCAAACTATTATATTGTCGAAGGCAAATCGCATTTAAATAAAGAGAAGTTCCCTCAAATTTATCATACAACTGAAAAAGTTTATAGAAAAAGCGGACAAAGTACTAAGCGCGTTACCGTCTCTGATATTCAATACTCTATTCTTGATGGCTATGGTCGTTCTGGAGAAGCTTATGGAGTTATCACAAAGGACATGATTGACATGTCTGCTGGCTATCGTGAAAAATGGGAAAGCAAACCAGAGCCA…
VFG000958(gb|WP_011017838)	speM	streptococcal exotoxin M precursor	Spes (VF0248) - Exotoxin (VFC0235)	Streptococcus pyogenes MGAS8232	ATGAAAAAAAATACCTTGACTTTGTTATTCCTTGTGTGTGTATCGCTTGCTCTATACACTACTGAGAGTGTCTTTTCAGATGCTGTGTTGGTTAATAGCGAATTAAAAAATATCTATACGAAAGATGTAATTAATAGAACCAATATGAAGATAACAAAGAAAATTGGCACCCAGTTAATATTTAACACGAATGAAAAAACTAGAGTCTGGGACGATGATAATTATAATAAAGTTATATCTAGCAATGTTTCTCCAGCGCAAGAAAGACGCTTTAAGGAAGAAGAAGTTGATATTTATGCTCTAATAAAATCCTACAGTGTGATATGTAAGGAACAATATAATTATGTTGATGGAGGTTTGATAAGAACAAGTGACAGAGAGAAACTTGATTCAACAATA…
VFG000959(gb|WP_010922232)	fbp54	fibronectin-bing protein Fbp54	FBPs (VF0243) - Adherence (VFC0001)	Streptococcus pyogenes M1 GAS	ATGTCTTTTGACGGCTTTTTCTTACACCATTTAACCAACGAATTAAAAGAGAACTTGCTTTACGGTCGTATCCAAAAGGTCAATCAACCCTTTGAACGGGAACTTGTCTTAACCATTCGTAACCATCGCAAGAATTATAAATTGCTATTGTCTGCCCATCCTGTTTTTGGAAGGGTACAAATCACCCAAGCAGACTTTCAAAATCCTCAGGTACCTAATACCTTTACCATGATTATGCGTAAATACCTCCAGGGTGCAGTCATTGAGCAGTTAGAACAGATTGATAATGACCGCATTATCGAAATCAAGGTATCTAATAAAAATGAAATCGGAGATGCTATTCAGGCAACCCTAATCATTGAAATCATGGGGAAGCACAGTAATATCATCTTGGTGGAC…
VFG000960(gb|WP_010922409)	grab	protein GRAB (protein G-related alpha 2M-binding protein)	GRAB (VF0254) - Others (VFC0346)	Streptococcus pyogenes M1 GAS	ATGGGAAAAGAAATAAAAGTGAAATGCTTTTTGCGTAGATCAGCTTTTGGATTAGTTGCGGTGTCAGCATCAGTATTAGTCGGTTCAACAGTATCTGCTGTTGACTCACCTATCGAACAGCCTCGAATTATTCCAAATGGCGGAACCTTAACTAATCTTCTTGGCAATGCTCCAGAAAAACTGGCATTACGTAATGAAGAAAGAGCCATTGATGAATTAAAAAAACAAGCTATTGAGGATAAAGAAGCTACGACAGCTATAGAAGCAGCAAGTTCAGATGCCTTAGAAGCATTAGCGGATCAAACAGACGCTTTACAATCAGAAGAAGCTGCGGTTGTTAAAGCGGATAACGCTGCTAGTGACGCCTTAGAAGCATTGGCGGATCAAACAGACGCTTTA…
VFG000961(gb|WP_010922160)	ideS/mac	immunoglobulin G-degrading enzyme	IdeS (VF0284) - Immune modulation (VFC0258)	Streptococcus pyogenes M1 GAS	ATGAGAAAAAGATGCTATTCAACTTCAGCTGCAGTATTGGCAGCAGTGACTTTATTTGTTCTATCGGTAGATCGTGGTGTTATAGCAGATAGTTTTTCTGCTAATCAAGAGATTAGATATTCGGAAGTAACACCTTATCACGTTACTTCCGTTTGGACCAAAGGAGTTACTCCTCCAGCAAACTTCACTCAAGGTGAAGATGTTTTTCACGCTCCTTATGTTGCTAACCAAGGATGGTATGATATTACCAAAACATTCAATGGAAAAGACGATCTTCTTTGCGGGGCTGCCACAGCAGGGAATATGCTTCACTGGTGGTTCGATCAAAACAAAGACCAAATTAAACGTTATTTGGAAGAGCATCCAGAAAAGCAAAAAATAAACTTCAATGGCGAACAG…
VFG000962(gb|WP_029714250)	hasA	hyaluronan synthase HasA	Hyaluronic acid capsule (VF0244) - Immune modulation (VFC0258)	Streptococcus pyogenes M1 GAS	GTGCCTATTTTTAAAAAAACTTTAATTGTTTTATCCTTTATTTTTTTGATATCTATCTTGATTTATCTAAATATGTATCTATTTGGAACATCAACTGTAGGAATTTATGGAGTAATATTAATAACCTATCTAGTTATTAAACTTGGATTATCTTTCCTTTATGAGCCATTTAAAGGAAAGCCACATGACTATAAAGTTGCTGCTGTAATTCCTTCTTATAATGAAGATGCCGAGTCATTATTAGAAACTCTTAAAAGTGTGTTAGCACAGACCTATCCGTTATCAGAAATTTATATTGTTGATGATGGGAGTTCAAACACAGATGCAATACAATTAATTGAAGAGTATGTAAATAGAGAAGTGGATATTTGTCGAAACGTTATCGTTCACCGTTCCCTT…
VFG000963(gb|WP_009880737)	hasB	UDP-glucose 6-dehydrogenase HasB	Hyaluronic acid capsule (VF0244) - Immune modulation (VFC0258)	Streptococcus pyogenes M1 GAS	ATGAAAATAGCAGTTGCTGGATCAGGATATGTTGGATTATCACTAGGAGTTCTTTTATCACTTCAAAACGAAGTCACTATTGTTGATATTCTTCCCTCTAAAGTTGATAAGATTAATAATGGCTTATCACCAATTCAAGATGAATATATTGAATATTACTTAAAAAGTAAGCAATTATCTATTAAAGCAACTTTAGATAGCAAAGCAGCTTATAAAGAAGCGGAACTGGTCATTATTGCCACACCTACAAATTACAACAGTAGAATTAATTATTTTGATACACAGCATGTTGAAACAGTTATCAAAGAGGTACTAAGCGTTAATAGCCATGCAACTCTTATCATCAAATCAACAATTCCAATAGGTTTCATTACTGAAATGAGACAGAAATTCCAAACT…
VFG000964(gb|WP_010922799)	hasC	UTP--glucose-1-phosphate uridylyltransferase HasC	Hyaluronic acid capsule (VF0244) - Immune modulation (VFC0258)	Streptococcus pyogenes M1 GAS	ATGACCAAAGTCAGAAAAGCCATTATTCCTGCTGCAGGTCTAGGAACACGTTTTTTACCTGCTACCAAAGCTCTTGCCAAAGAGATGTTGCCCATCGTTGATAAACCAACCATCCAGTTTATCGTCGAAGAAGCGCTAAAATCTGGCATCGAGGAAATCCTTGTGGTGACCGGAAAAGCTAAACGCTCTATCGAGGACCATTTTGATTCAAACTTTGAATTAGAATACAACCTCCAAGCTAAGGGGAAAAATGAACTGTTGAAATTAGTGGATGAAACCACTGCCATTAACCTTCATTTTATCCGTCAAAGCCACCCAAGAGGGCTGGGAGATGCTGTCTTACAAGCCAAAGCCTTTGTGGGCAATGAACCCTTTGTGGTCATGCTTGGAGATGACTTA…
VFG000968(gb|WP_010922714)	emm	M protein	M protein (VF0242) - Immune modulation (VFC0258)	Streptococcus pyogenes M1 GAS	ATGGCTAAAAATAACACGAATAGACACTATTCGCTTAGAAAATTAAAAACAGGAACGGCTTCAGTAGCGGTAGCTTTGACTGTTTTAGGGGCAGGTTTTGCGAATCAAACAGAGGTTAAGGCTAACGGTGATGGTAATCCTAGGGAAGTTATAGAAGATCTTGCAGCAAACAATCCCGCAATACAAAATATACGTTTACGTTACGAAAACAAGGACTTAAAAGCGAGATTAGAGAATGCAATGGAAGTTGCAGGAAGAGATTTTAAGAGAGCTGAAGAACTTGAAAAAGCAAAACAAGCCTTAGAAGACCAGCGTAAAGATTTAGAAACTAAATTAAAAGAACTACAACAAGACTATGACTTAGCAAAGGAATCAACAAGTTGGGATAGACAAAGACTT…
VFG000969(gb|WP_010922721)	mf/spd	deoxyribonuclease	Mitogenic factor (VF0252) - Exoenzyme (VFC0251)	Streptococcus pyogenes M1 GAS	ATGAATCTACTTGGATCAAGACGGGTTTTTTCTAAAAAATGTCGGCTAGTAAAATTTTCAATGGTAGCTCTTGTATCAGCCACAATGGCTGTAACAACAGTCACACTTGAAAATACTGCACTGGCACGACAAACACAGGTCTCAAATGATGTTGTTCTAAATGATGGCGCAAGCAAGTACCTAAACGAAGCATTAGCTTGGACATTCAATGACAGTCCCAACTATTACAAAACCTTAGGTACTAGTCAGATCACTCCAGCACTCTTTCCTAAAGCAGGAGATATTCTCTATAGCAAATTAGATGAGTTAGGAAGGACGCGTACTGCTAGAGGTACATTGACTTATGCCAATGTTGAAGGTAGCTACGGTGTTAGACAATCTTTCGGTAAAAATCAAAAC…
VFG000970(gb|WP_002985324)	mf2	deoxyribonuclease, phage associated	Mitogenic factor (VF0252) - Exoenzyme (VFC0251)	Streptococcus pyogenes M1 GAS	ATGAAATTATCTAAACAAAAGGCAAGTTTGCTTACCGCTGTTTTACTGTTACTTTCTCTTTCTATAACGACAATAACTGTTGACGCAGCTAGGGTACGAACTTATCCGAATGTATCCCATGCAAACACACATTATAAAAATACTGTTTCTAGTAAGCTCTTACCTTTTACTGCTAATTATCAGTTACAACTTGGTGAGTTGGATAACCTTAACCGCGCTACCTTTTCACATATCCAACTGCAAGATAGACACGAAACTAAAGATGTACGCACTAAAATAAATTATGACCCTGTGGGATGGCACAACTATCAATTTCCATACGGAGATGGCTCAAAATCTTCATGGGTAATGAATCGTGGGCATCTAGTCGGATATCAATTTTGTGGATTAAACGATGAA…
VFG000971(gb|WP_011285611)	mf3	deoxyribonuclease	Mitogenic factor (VF0252) - Exoenzyme (VFC0251)	Streptococcus pyogenes M1 GAS	ATGTCTAAATCAAATCGTCGTACTTGGCAAGGTTTAGTTGTTATTTTAATAGCTATTCTCACCACTTTTACCACAAGTACTGTTACGGCAGCCAGAAAAATTAGAAATTTCCCTGATACCACGGAAATTTTGTTAGGAACGAAGGCGACTGAGACACCAGGAATCTTACCATTCACTGGTAGCTACCAATTAGTTTTGGGCGATCTTGACAATCTGCAAAGGCCAACCTTCGCACACATCCAGCTAAAAGATCAAGATGAGCCTAATATTAAACGAAAAGGACTTAAATTCAATCCTCCTGGCTGGCATAATTACAAATTGACTGACGCTAATGGAAAAACAACTTGGTTAATGGACCGTGGCCATTTAGTTGGTTACCAATTTAGCGGCTTAAATGAC…
VFG000972(gb|WP_010922713)	sic	inhibitor of complement-mediated lysis	SIC (VF0255) - Immune modulation (VFC0258)	Streptococcus pyogenes M1 GAS	ATGAATATTAGAAATAAGATTGAAAATAGTAAAACACTACTATTTACATCCCTTGTAGCCGTGGCTCTACTAGGAGCTACACAACCAGTTTCAGCCGAAACGTATACATCACGCAATTTTGACTGGTCTGGAGATGACTGGTCTGGAGATGACTGGCCTGAAGATGACTGGTCTGGAGATGGTTTGTCTAAATATGACCGGTCTGGAGTTGGTTTGTCTCAATATGGCTGGTCTAAATATGGCTGGTCTAGCGATAAAGAAGAATGGCCTGAAGATTGGCCTGAAGATGACTGGTCTAGCGATAAAAAAGATGAGACAGAAGATAAAACGAGACCACCATATGGAGAAGCATTAGGTACAGGGTATGAAAAACGTGATGATTGGGGAGGACCTGGTACG…
VFG000973(gb|WP_010922720)	speB	pyrogenic exotoxin B	SpeB (VF0249) - Exoenzyme (VFC0251)	Streptococcus pyogenes M1 GAS	ATGAATAAAAAGAAATTAGGTGTCAGATTATTAAGTCTTTTAGCATTAGGTGGATTTGTTCTTGCTAACCCAGTATTTGCCGATCAAAACTTTGCTCGTAACGAAAAAGAAGCAAAAGATAGCGCTATCACATTTATCCAAAAATCAGCAGCTATCAAAGCAGGTGCACGAAGCGCAGAAGATATTAAGCTTGACAAAGTTAACTTAGGTGGAGAACTTTCTGGCTCTAATATGTATGTTTACAATATTTCTACTGGAGGATTTGTTATCGTTTCAGGAGATAAACGTTCTCCAGAAATTCTAGGATACTCTACCAGCGGATCATTTGACGCTAACGGTAAAGAAAACATTGCTTCCTTCATGGAAAGTTATGTCGAACAAATCAAAGAAAACAAAAAA…
VFG000974(gb|WP_010922711)	scpA/scpB	streptococcal C5a peptidase	C5a peptidase (VF0245) - Adherence (VFC0001)	Streptococcus pyogenes M1 GAS	TTGCGTAAAAAACAAAAATTACCATTTGATAAACTTGCCATTGCGCTCATGTCTACGAGCATCTTGCTCAATGCACAATCAGACATTAAAGCAAATACTGTGACAGAAGACACTCCTGCTACCGAACAAGCTGTAGAAACCCCACAACCAACAGCGGTTTCTGAGGAAGCACCATCATCAAAGGAAACCAAAACCCCACAAACTCCTGATGACGCAGAAGAAACAATAGCAGATGACGCTAATGATCTAGCCCCTCAAGCTCCTGCTAAAACTGCTGATACACCAGCAACCTCAAAAGCGACTATTAGGGATTTGAACGACCCTTCTCAGGTCAAAACCCTGCAGGAAAAAGCAGGCAAAGGAGCTGGGACTGTTGTTGCAGTGATTGATGCTGGTTTT…
VFG000975(gb|WP_010922690)	ska	streptokinase A precursor	Streptokinase (VF0247) - Exoenzyme (VFC0251)	Streptococcus pyogenes M1 GAS	ATGAAAAATTACTTATCTATTGGAGTGATTGCACTGCTGTTTGCATTAACATTTGGAACAGTCAAGTCGGTCCAAGCTATTGCTGGGTATGGATGGCTACCAGACCGTCCACCTATCAATAACAGCCAGTTAGTTGTTAGTATGGCCGGTATCGTTGAAGGTACCGATAAAAAAGTTTTTATAAATTTTTTTGAAATCGATCTAACATCACAACCTGCTCACGGAGGAAAGACAGAGCAGGGCTTAAGTCCAAAATCAAAACCATTTGCTACAGATAATGGCGCAATGCCACATAAACTTGAAAAAGCTGACTTATTAAAAGCTATTCAAAAACAGCTGATCGCTAACGTTCACAGTAACGACGGCTACTTTGAGGTCATTGATTTTGCAAGCGATGCA…
VFG000976(gb|WP_010921831)	slo	streptolysin O precursor	SLO (VF0250) - Exotoxin (VFC0235)	Streptococcus pyogenes M1 GAS	ATGTCTAATAAAAAAACATTTAAAAAATACAGTCGCGTCGCTGGGCTACTGACGGCAGCTCTTATCATTGGTAACCTTGTTACTGCTAATGCTGAATCGAACAAACAAAACACTGCTAGTACAGAAACCACAACGACAAATGAGCAACCAAAGCCAGAAAGTAGTGAGCTAACTACTGAAAAAGCAGGTCAGAAAACGGATGATATGCTTAACTCTAACGATATGATTAAGCTTGCTCCCAAAGAAATGCCACTAGAATCTGCAGAAAAAGAAGAAAAAAAGTCAGAAGACAAAAAAAAGAGCGAAGAAGATCACACTGAAGAAATCAATGACAAGATTTATTCACTAAATTATAATGAGCTTGAAGTACTTGCTAAAAATGGTGAAACCATTGAAAAT…
VFG000977(gb|WP_002985285)	sagA	streptolysin S associated protein	SLS (VF0251) - Exotoxin (VFC0235)	Streptococcus pyogenes M1 GAS	ATGTTAAAATTTACTTCAAATATTTTAGCTACTAGTGTAGCTGAAACAACTCAAGTTGCTCCTGGAGGCTGCTGTTGCTGCTGTACTACTTGTTGCTTCTCAATTGCTACTGGAAGTGGTAATTCTCAAGGTGGTAGCGGAAGTTATACGCCAGGTAAATAA
VFG000978(gb|WP_002988478)	speC	streptococcal exotoxin C precursor, phage associated	Spes (VF0248) - Exotoxin (VFC0235)	Streptococcus pyogenes M1 GAS	ATGAAAAAGATTAACATCATCAAAATAGTTTTCATAATTACAGTCATACTGATTTCTACTATTTCACCTATCATCAAAAGTGACTCTAAGAAAGACATTTCGAATGTTAAAAGTGATTTACTTTATGCATACACTATAACTCCTTATGATTATAAAAATTGCAGGGTAAATTTTTCAACGACACACACATTAAACATTGATACTCAAAAATATAGAGGGAAAGACTATTATATTAGTTCCGAAATGTCTTATGAGGCCTCTCAAAAATTTAAACGAGATGATCATGTAGATGTTTTTGGATTATTTTATATTCTTAATTCTCACACCGGTGAGTACATCTATGGAGGAATTACGCCTGCTCAAAATAATAAAGTAAATCATAAATTATTGGGAAATCTA…
VFG000979(gb|WP_010921857)	speG	streptococcal exotoxin G precursor	Spes (VF0248) - Exotoxin (VFC0235)	Streptococcus pyogenes M1 GAS	ATGAAAACAAACATTTTGACAATTATCATATTATCATGTGTTTTTAGCTATGGAAGTCAATTAGCTTATGCAGATGAAAATTTAAAAGATTTAAAAAGAAGTTTAAGATTTGCCTATAATATTACCCCATGCGATTATGAAAATGTAGAAATTGCATTTGTTACTACAAATAGCATACATATTAATACTAAACAAAAAAGATCGGAATGTATTCTTTATGTTGATTCTATTGTATCTTTAGGCATTACTGATCAGTTTATAAAAGGGGATAAGGTCGATGTTTTTGGTCTCCCTTATAATTTTTCCCCACCTTATGTAGATAATATTTATGGTGGTATTGTAAAACATTCGAATCAAGGAAATAAATCATTACAGTTTGTAGGAATTTTAAATCAAGAT…
VFG000980(gb|WP_010921949)	speJ	streptococcal exotoxin J precursor	Spes (VF0248) - Exotoxin (VFC0235)	Streptococcus pyogenes M1 GAS	ATGAAAAGAATAATAAAAACAATAATTTTAGTTATAATAATCTTTCATGGGTACGGAAGTGTAAAATCAGATAGTGAAAATATTAAAGACGTTAAGCTACAATTAAATTACGCATACGAAATCATACCAGTAGATTATACGAATTGTAATATTGATTACTTGACTACTCATGATTTTTATATTGATATTTCCAGTTATAAAAAGAAAAATTTTTCAGTTGATTCTGAGGTCGAGAGCTATATTACAACAAAGTTTACGAAAAATCAAAAAGTAAATATTTTTGGTCTTCCGTACATATTTACTCGTTATGATGTTTATTATATATATGGTGGGGTTACACCATCAGTAAACAGTAATTCGGAAAATAGTAAAATTGTAGGTAATTTACTAATAGATGGA…
VFG000981(gb|WP_010922705)	smeZ	streptococcal mitogenic exotoxin Z	Spes (VF0248) - Exotoxin (VFC0235)	Streptococcus pyogenes M1 GAS	ATGAAAAAAACAAAACTTATTTTTTCTTTTACTTCAATATTCATTGCAATAATTTCTCGTCCTGTGTTTGGATTAGAAGTAGATAATAATTCCCTTCTAAGGAATATCTATAGTACGATTGTATATGAATATTCAGATACAGTAATTGATTTTAAAACCAGTCATAACTTAGTGACTAAGAAACTTGATGTTAGAGATGCTAGAGATTTTTTTATTAACTCCGAAATGGATGAATATGCAGCCAATGATTTTAAAGATGGAGATAAAATAGCTATGTTCTCCGTCCCATTTGATTGGAACTACTTGTCAGAAGGAAAAGTCATAGCATATACCTATGGTGGAATGACGCCTTATCAAGAAGAACCAATGTCTAAAAATATCCCTGTTAATTTATGGATT…
VFG000982(gb|WP_010922229)	speH	streptococcal exotoxin H precursor	Spes (VF0248) - Exotoxin (VFC0235)	Streptococcus pyogenes M1 GAS	ATGAGATATAATTGTCGCTACTCACATATTGATAAGAAAATCTACAGCATGATTATATGTTTGTCATTTCTTTTATATTCCAATGTTGTTCAAGCAAATTCTTATAATACAACCAATAGACATAATCTAGAATCGCTTTATAAGCATGATTCTAACTTGATTGAAGCCGATAGTATAAAAAATTCTCCAGATATTGTAACAAGCCATATGTTGAAATATAGTGTCAAGGATAAAAATTTGTCAGTTTTTTTTGAGAAAGATTGGATATCACAGGAATTCAAAGATAAAGAAGTAGATATTTATGCTCTATCTGCACAAGAGGTTTGTGAATGTCCAGGGAAAAGGTATGAAGCGTTTGGTGGAATTACATTAACTAATTCAGAAAAAAAAGAAATTAAA…
VFG001329(gb|WP_000006730)	pavA	Fibronectin-binding protein-like protein A	FBPs (VF0243) - Adherence (VFC0001)	Streptococcus agalactiae 2603V/R	ATGTCTTTTGATGGATTTTTTTTACATCACCTCACAAATGAATTACAAGAACAGATTGAAAAAGGACGTATCCAAAAAGTTAACCAACCTTTTGACCATGAATTGGTATTAACAATACGCAACAATCGTCGCAACTATAAACTACTCCTATCTGCTCATCCTGTATTTGGACGTATCCAAACTACCGAAGCAAATTTCCAAAATCCTCAAAATCCAAATACTTTTACAATGATCATGAGAAAGTATTTGCAAGGTGCAGTGATTGAAACCATTCAACAAATTGAAAATGACCGTATATTAGAAATCGTCGTGTCTAATAAAAACGAAATCGGTGATCACATTAAAGCAACACTTGTTGTTGAAATCATGGGAAAACACAGTAACATTATCTTGATTGAT…
VFG001330(gb|WP_000755138)	lmb	laminin-binding surface protein	Lmb (VF0275) - Adherence (VFC0001)	Streptococcus agalactiae 2603V/R	ATGAAAAAAGTTTTTTTTCTCATGGCTATGGTTGTGAGTTTAGTAATGATAGCAGGGTGTGATAAGTCAGCAAACCCCAAACAGCCTACGCAAGGCATGTCAGTTGTAACCAGCTTTTACCCAATGTATGCGATGACAAAAGAAGTATCTGGAGACCTAAATGATGTGAGGATGATCCAATCAGGTGCAGGCATTCATTCCTTTGAACCGTCTGTAAATGATGTGGCAGCTATTTATGACGCGGATTTGTTTGTTTACCATTCACATACCTTAGAAGCTTGGGCAAGGGATCTAGACCCTAATTTAAAAAAATCAAAGGTTAATGTGTTTGAAGCGTCAAAACCTCTGACACTAGATAGAGTCAAAGGGCTAGAAGATATGGAAGTCACACAAGGCATT…
VFG001332(gb|WP_000650743)	cylE	haemolysin CylE	Beta-haemolysin/cytolysin (VF279) - Exotoxin (VFC235)	Streptococcus agalactiae 2603V/R	ATGAAAGATGATAATAAATTAAAGATTTCTGAAGCTTCCTTAGAAGATTATTCTGAAGTGGTTCATTTATTTAATAGGAATCATGTTTATCAATTTCCAGACGGTAGGCCTTTAACTGTTGATGACCTTGATTTAACGTTAAAAGTTAAAGAAGTGACACATTTATTTTTACTGAAAAATCATGGTGTTTTGATTGGAACATCAGCTTTCTTTAAATTTATTACCTATGGTTGTTTAGATTGGAATAGTAGCTTTAGTGGTTTTCTTTTAATTGATTCGAAAAGTCGTAGTGGACAGGCAATCACTTATCTATATAAAACTATCTTAAAGAAGATAACAAAACTGAAGTTTTCTAATATCTATACCGAAATCAGTAACTACAATAAACCCTCCTTAGCT…
VFG001333(gb|WP_001101136)	cfa/cfb	cAMP factor	CAMP factor (VF0280) - Exotoxin (VFC0235)	Streptococcus agalactiae 2603V/R	ATGAACGTTAAACATATGATGTATCTATCTGGAACTCTAGTGGCTGGTGCATTGTTATTTTCACCAGCTGTATTAGAAGTACATGCTGATCAAGTGACAACTCCACAAGTGGTAAATCATGTAAACAGTAATAATCAAGCCCAGCAAATGGCTCAAAAGCTTGATCAAGATAGCATTCAGTTGAGAAATATCAAAGATAATGTTCAGGGAACAGATTATGAAAAAACGGTTAATGAGGCTATTACTAGTGTTGAAAAATTAAAGACTTCATTGCGTGCCAACCCTGAGACAGTTTATGATTTGAATTCTATTGGTAGTCGTGTAGAAGCCTTAACAGATGTGATTGAAGCAATCACTTTTTCAACTCAACATTTAGCAAATAAGGTTAGTCAAGCAAAT…
VFG001334(gb|WP_000403417)	hylB	hyaluronidase	Hyaluronidase (VF0281) - Exoenzyme (VFC0251)	Streptococcus agalactiae 2603V/R	ATGGAAATCAAAAAGAAACATCGTATTATGCTTTATTCAGCCCTTATTTTAGGAACAATATTGGTTAACAATAGTTACCAAGCTAAAGCTGAAGAGCTTACCAAAACTACCTCAACGTCACAAATAAGAGATACTCAAACTAATAATGTTGAAGCTCCCCAGACTGAAAGTACCACTGTCAAAGAGACTAGCACCACAACCACACAACAAGATTTGTCTAACTCCACAGCTTCAACCGCAACTGCAACAGCCACTCCTAGCACAATGAAACAAGTAGTAGATAATCAAACTCAAAATAAGGAGCTGGTGAAAAACGGAGATTTTAATCAAACTAACCCTGTATCTGGAAGCTGGTCACATACAGGCGCTAGGGAATGGTCTGCTTGGATTGATAAAGAA…
VFG001335(gb|WP_000802362)	neuA	N-acylneuraminate cytidylyltransferase	Capsule (VF0274) - Immune modulation (VFC0258)	Streptococcus agalactiae 2603V/R	ATGAAGCCAATTTGTATTATTCCTGCGCGATCAGGGTCAAAAGGATTACCAGATAAGAATATGTTATTCCTATCTGGTAAACCCATGATTTTCCATACTATAGATGCTGCAATTGAATCTGGAATGTTTGATAAGAAAGATATTTTTGTTAGTACAGATTCAGAATTGTACAGAGAGATTTGTTTAGAACGCGGTATTTCAGTGGTGATGAGAAAACCGGAACTTTCAACTGATCAGGCAACTTCGTATGATATGTTAAAAGATTTTTTATCTGACTATGAAGATAATCAGGAGTTTGTGTTACTTCAAGTAACTTCTCCACTAAGAAAATCATGGCATATAAAGGAAGCAATGGAGTATTATTCTTCACATGATGTTGACAATGTTGTAAGTTTTTCT…
VFG001336(gb|WP_000727601)	SAG_RS08520	acetyltransferase	Capsule (VF0274) - Immune modulation (VFC0258)	Streptococcus agalactiae 2603V/R	ATGAAAAAAAAGTTGGCATTTTTAGGCGCAGGAAGTCATGCTGATGCGATTGCTCCGGTTATTGATCCTCTTGTGTATGATTTCGTAGGTTTTTTTGATGATAAAGATATTACGGAGCATGATGGTTATCCTGTTCTTGGAAAACTTTATGATGTGCTACCTTACCTTGAAGATGGCTCAATAGATGCAGTATTTATTACAATAGGTGATAATGCTAAAAGGAAAGAACTATTTGAATATGTAGCAAAGGATTATTATGACTTTATTATTAACATCATTAGTCCCAATGCTTTAGTATTGACACCAGATAGTATTTGTGGACGTGGTATCTTTATTGGTTTTGGGGCTTTTATAGGTTCTAAAGTGAAGCTGTTTGATAACAATGTTGTTAATACAGGA…
VFG001337(gb|WP_000717639)	neuC	UDP-N-acetylglucosamine 2-epimerase	Capsule (VF0274) - Immune modulation (VFC0258)	Streptococcus agalactiae 2603V/R	ATGAAAAAAATTTGTTTAGTAACCGGATCGCGTGCTGAATACGGAATAATGAAGCCATTGATTCAAAGATTGTCAAAAGATAAAGAAGTCAACTTACAAATTATTGCAACAGCAATGCATCTGGAAGAAAAGTACGGCTATACTTATCGTCAAATTGAAGAAGACGGTTTTGATATTGCTTATAAAGTTCCCTTACATCTTTATGATACTGACAGAAGAACTGTATCTACTGCAATGGCGCATTTACAACTAGGATTGACCAAAATTTTTGACAAGGAAGACTATGATCTAGTCATCATTTTAGGGGATCGTTATGAAATGTTACCAGTTGTGAATGTAGCGTTGATTTATAATGTCCCAGTATGCCACCTTCATGGAGGGGAGACCTCATTAGGCAAT…
VFG001338(gb|WP_000262516)	neuB	N-acetylneuraminate synthase	Capsule (VF0274) - Immune modulation (VFC0258)	Streptococcus agalactiae 2603V/R	ATGGTTTATATTATTGCAGAGATTGGTTGCAATCATAATGGAGATATTAATCTTGCGAAAAAAATGGTAGATGTTGCCGTGTCTTGTGGTGTTGATGCTGTTAAATTTCAGACTTTTAAAGCTGAGAAACTTATTTCTAAATTTGCTCCCAAAGCTGAATATCAAAAAGCAACTACAGGAACAGCAGACAGTCAACTTGAGATGACGAAACGTTTAGAGTTAAGCTTTGAAGAATACTTAGAAATGCGTGATTATGCAATTTCAAAAGGTGTGGAGACCTTTTCAACACCTTTTGATGAAGAGTCATTAGAGTTCTTAATTTCTACAGATATGCCAATTTACAAAATTCCATCAGGAGAAATCACTAATTTACCTTACTTAGAAAAGATTGGCAAGCAA…
VFG001339(gb|WP_001093056)	SAG_RS08535	oligosaccharide flippase family protein	Capsule (VF0274) - Immune modulation (VFC0258)	Streptococcus agalactiae 2603V/R	ATGAATACTAAGAAATTACTTCAATCTGGTTTTATTTATACACTCGGGAATTTATTGGTGCAAGGATTAGCCTTTATCACACTTCCCATCTACACTCGAGTCATCTCAACAGAAGTTTATGGCCAATATAGTTTATATGTTGCTTGGATGGGAATTATTACTCTGTTTATTGGTCTTCAGACGAGCGGTTCTTTAAGTTCGGCTCGAGTCAAATATGGAGAAGAGTTTAAAAGCTACTCTGGGAGTGCCTTTTCTGTAGGTAATATATGGTTTCTTATTGTACTTTTGATAGCTTTTCTATTTAGAAGTTTTCTTGCACCATTAGTTGGTTTTTCTGAATCTATTTTTTTATTAATGGTGTGTCAAAGTTACGCTAACTATGTGGTGACTTTCTTTGGT…
VFG001340(gb|WP_001058925)	SAG_RS08540	glycosyltransferase family 52	Capsule (VF0274) - Immune modulation (VFC0258)	Streptococcus agalactiae 2603V/R	ATGAATAATTTTGTGTGTCATACTTTATACCATTTACTGATTACTATAATAAAGTTAAAAGATAAAGAAAATACTAGAATATTTATTTGTGACACTATCACGAATTATGAAACTTGGGTAAAAACATTAAATGAACAGGGAATAAGGACGGAAGCAGTTAAAGAGTTTGCTTATCGGGAGCAGTTACAAAGTAAAAATATTGAAGAAGTGATGGAGCTTGTAGATTCAGACTTAAATCACTACTTTGAGAGAGTAGATACACAAGTCTATCTATTTAATGATGATACTTTAATAGGTCGCTATATGGTGTATTTGGGTAAAAATTATCATCTAATTGAAGATGGTTATAACTGTTTTCAAGCCAAGTTATTCTTGGGTGGTTCTGTCGTAAAACGAGTA…
VFG001341(gb|WP_000362087)	SAG_RS08545	glycosyltransferase	Capsule (VF0274) - Immune modulation (VFC0258)	Streptococcus agalactiae 2603V/R	ATGGATAAAGTTAGTATCATTATCCCAGTTTATAACGTTCAATCTTTCCTAAACGAGTGTATAGAAAGTGTTTTAGCTCAAACTTATTCAAATTTAGAAATTATTCTAGTTAACGATGGCTCTACAGATAATTCCGGGGATATCTGTGATTATTATTCAGAAATAGATGGGCGTATATTCGTTTTTCACAAAAATAATGGTGGTTTATCAGATGCTCGTAATTATGGAATTAGTAGAGCTACTGGCGATTATATTTATTTACTTGATTCGGATGATTATCTATATAAAGAAGATGCAATCGAGAGAATGGTTGAATTTAGCGAGAAATATAATTCAGAAATTGTTTTAGGGTGTTATGTTGAAAAAAGAGAACAACATATTATAAATATCGTTTTAGAA…
VFG001342(gb|WP_000420465)	SAG_RS08550	glycosyltransferase	Capsule (VF0274) - Immune modulation (VFC0258)	Streptococcus agalactiae 2603V/R	ATGGAATTAATTTCAATAATAGTGCCTGTATATAATGGAGAAATATATATTGGGAGATGTCTAGATAGTATTCTTGAGCAAACTTATCAGAATTTAGAGATTATCATAATTGATGATGGCTCTAGTGATCGCACAGGGGATATTTGCGAAAAGTATTTTTTGGAAGACAGGCGAATAAAATATTTCTATCAAGAAAACAGAGGCCAATCAGTTGCACGTAACAACGGAGTACTTAGGTGTACAGGAGATTGGATTGCTTTTTTAGACAGTGATGATGTTTATCTTCCTTATTCAATTGAGGTTATGTACAACATACAGAAAGCTACCAATGCCGATATTGTTTTAACTAGTATTGGTAACTTCAACAATACTTACAATACTAGTATTAATTCACAGTAT…
VFG001343(gb|WP_000965736)	SAG_RS08555	glycosyltransferase family 2 protein	Capsule (VF0274) - Immune modulation (VFC0258)	Streptococcus agalactiae 2603V/R	ATGTTATATATTTTTACTCCTACATTTAACAGAGGCTACCGATTATCCTATCTGTATGATTCTCTATGTAATCAGACAAATAAAAATTTTATATGGTTGATTGTTGATGATGGTTCTGAGGACAGTACTAAGGAAATTGTAAGTAATTATATAAAAGAGAATAAAGTTAGTATTGTATATCTGTATAAACGTAATGGCGGTAAGCATTCAGCCTATAATCTAGCAATGAGATATATGCAACCAAGTGATTATCATGTATGTGTAGATAGTGATGATTGGTTATTAGAAGATGCAGTTGAAATTATTTTTAAAGATTTAGAGAGCCTAACGTTGTCTAATAGATATGTAGGCCTTGTTTATCCTCGATATTCATTAAACCAAGGTAATAATTGGTTGAAT…
VFG001344(gb|WP_000612460)	SAG_RS08560	glycosyl transferase	Capsule (VF0274) - Immune modulation (VFC0258)	Streptococcus agalactiae 2603V/R	ATGATACCTAAAGTTATACATTATTGTTGGTTTGGAGGAAATCCCTTACCAGATAATTTAAAGAAATATATAAAAACTTGGAGAGAACAATGTCCGGATTATGAAATTATTGAATGGAATGAGCATAATTATGATGTTAGTAAAAATGTTTTTATGAGAGAAGCATATACTAAGAAGAATTTTGCTTATGTTTCTGACTATGCAAGATTGGATATTATTTATACTTATGGGGGGTTCTATCTAGATACTGATGTGGAGCTTTTAAAAAGTTTAGATCCTTTGAGGATTCATGAGTGTTTTCTAGCAAGGGAGATTAGTTGTGATGTGAATACAGGATTAATAATTGGCGCTGTTAAAGGACATCACTTTTTAAAATCAAATATGTCTATATATGACAAA…
VFG001345(gb|WP_000700586)	SAG_RS08565	hypothetical protein	Capsule (VF0274) - Immune modulation (VFC0258)	Streptococcus agalactiae 2603V/R	ATGAAAATCAATAAAAACTCTTTATTTTATATTGCAATATTTTTAGTTAATTTTTTTAAATCACTGGGTTTAGGCGAGGGAAACTCAGCTTACAAAATAGTGATGTTAGTTGCAATTTTACTGTGTGGAATAAAATTTTTATTAGATAGCCTTTATTTTGAAAGAAGAAAACTCGTGATCATCTTTTTATTATTTATCGCGACCATTTTGAATTTATTCTTTGTTCATAAGGTTACTTTTATATTAACTTTAATTTTTTTTCTAGCATTAAAGGACATCTCTCTAAAAAAAGCTTTCTCTATAATAATAGGATCGCGTATTTTGGGAGTTCTATTAAATCAAATTTTTGTGAAATTAGATTTAATAGAAATTAAGTATGTCAATTTTTATAGGGATGGA…
VFG001346(gb|WP_000578443)	SAG_RS08570	multidrug MFS transporter	Capsule (VF0274) - Immune modulation (VFC0258)	Streptococcus agalactiae 2603V/R	ATGATTTTTGTCACAGTGGGGACACATGAACAGCAGTTCAACCGTCTTATTAAAGAAGTTGATAGATTAAAAGGGACAGGTGCTATTGATCAAGAAGTGTTCATTCAAACGGGTTACTCAGACTTTGAACCTCAGAATTGTCAGTGGTCAAAATTTCTCTCATATGATGATATGAACTCTTACATGAAAGAAGCTGAGATTGTTATCACACATGGCGGCCCAGCGACGTTTATGAATGCAGTTTCTAAAGGAAAAAAAACTATTGTGGTTCCTAGACAAGAACAGTTTGGAGAGCATGTGAATAATCATCAGGTGGACTTTGTTAATAAGGTAAAAACAATGTATAATTTTGATATCGTTGTAGATATTGAAAGGTTACAAAATGTAGTCTATGAGGGA…
VFG001347(gb|WP_000686635)	SAG_RS08575	UDP-N-acetylglucosamine--LPS N-acetylglucosamine transferase	Capsule (VF0274) - Immune modulation (VFC0258)	Streptococcus agalactiae 2603V/R	ATGAAAATTTGTCTGGTTGGTTCAAGTGGTGGTCATCTAGCACACTTGAACCTTTTGAAACCCATTTGGGAAAAAGAAGATAGGTTTTGGGTAACCTTTGATAAAGAAGATGCTAGGAGTATTCTAAGAGAAGAGATTGTATATCATTGCTTCTTTCCAACAAACCGTAATGTCAAAAACTTGGTAAAAAATACTATTCTAGCTTTTAAGGTCCTTAGAAAAGAAAGACCAGATGTTATCATATCATCTGGTGCCGCTGTAGCAGTACCATTCTTTTATATTGGTAAGTTATTTGGTTGTAAGACCGTTTACATAGAGGTTTTCGACAGGATGGATAAACCAACTTTGACAGGAAAATTAGTGTATCCTGTAACAGATAAATTTATTGTTCAGTGGGAA…
VFG001348(gb|WP_000659580)	SAG_RS08580	sugar transferase	Capsule (VF0274) - Immune modulation (VFC0258)	Streptococcus agalactiae 2603V/R	TTGAAAGAAAAAGAAAATATACAAAAGATTATTATAGCGATGATTCAAACAGTTGTGGTTTATTTTTCTGCAAGTTTGACATTAACATTAATTACTCCCAATTTTAAAAGCAATAAAGATTTATTGTTTGTTCTATTGATACATTATATTGTCTTTTATCTTTCTGATTTTTACAGAGACTTTTGGAGTCGTGGCTATCTTGAAGAGTTTAAAATGGTATTGAAATACAGCTTTTACTATATTTTCATATCAAGTTCATTATTTTTTATTTTTAAAAACTCTTTTACAACGACACGACTTTCCTTTTTTACTTTTATTGCTATGAATTCGATTTTATTATATCTATTGAATTCATTTTTAAAATATTATCGAAAATATTCTTACGCTAAGTTTTCACGA…
VFG001349(gb|WP_000197405)	SAG_RS08585	tyrosine-protein kinase	Capsule (VF0274) - Immune modulation (VFC0258)	Streptococcus agalactiae 2603V/R	ATGACTCGTTTAGAAATAGTTGATAGCAAGTTAAGACAAGCAAAAAAAACAGAAGAATACTTCAATGCGATCCGTACAAACATACAGTTTAGTGGAAAGGAAAATAAAATTCTTGCAATTACCTCTGTTAGGGAAGGGGAAGGAAAATCCACTGCTTCAACAAGTTTAGCTTTATCTTTAGCTCAAGCAGGATTTAAAACATTATTAATTGATGCGGATACTAGGAACTCTGTTATGTCTGGAACCTTTAAAGCAACTGGAACTATTAAAGGCTTGACGAATTATTTATCAGGTAATGCAGATCTTGGAGATATTATCTGTGAAACCAATGTTCCTAGACTGATGGTCGTTCCTTCAGGGAAAGTACCACCAAATCCAACAGCATTACTTCAGAACGCT…
VFG001350(gb|WP_001033073)	SAG_RS08590	capsular polysaccharide biosynthesis protein CpsC	Capsule (VF0274) - Immune modulation (VFC0258)	Streptococcus agalactiae 2603V/R	ATGAATAAAATAGCTAATACAGAAGTTGAAATAAATATATTCAACCTTTTAAAAAAATTGTGGAAAAAGAAATTTTTAATCACATTTGTTGCCATTGCATTTGCAACAGCTGGACTTTTCTATAGTCTTTTTATTGTTACGCCACAATATACTTCTTCAACAAGGATATATGTCATTAACCCTAATACCCCTAATAATAGTATTACTGCACAAGATCTACAAGCGGGGAGTTTTCTTGCAAATGACTATAAGGAGATTATTACGTCTACTGACGTTCTAGAAAAAGTTATTTCTTCTGAAAAATTGAATTATCCTTCGTCTCAGTTGTTGCAAAAAATAACAGTTTCTATTTTAAAAGATACACGTGTTATTTCAATATCGGTCGAAGATGCTAATCCA…
VFG001351(gb|WP_000565383)	cpsB	CpsB phosphatase	Capsule (VF0274) - Immune modulation (VFC0258)	Streptococcus agalactiae 2603V/R	ATGATTGATATTCATTCTCATATCGTTTTTGATGTAGATGATGGGCCTAAAACGCTTGAAGAGAGTTTATCTTTAATAGAAGAAAGTTATCGACAAGGTGTTAGAATAATTGTTTCGACATCACATAGAAGAAAAGGTATGTTTGAAACACCTGAAGATATTATCTTCAAAAACTTTTCTATAGTTAAACACGAAGCGGAAAAAAGATTTGAACATCTTCAAATCTTATATGGTGGAGAATTGTACTATACAAGTGATATGTTAGAAAAACTGAAGTTAAAGCAAATTCCAACTTTAAACAATACGAAATTTGCTTTAATTGAATTTTCTATGCAAACTTCTTGGAAAGATATTCATACAGCTTTGTCAAATGTTTTAATGCTTGGTATTACACCAGTC…
VFG001352(gb|WP_000064987)	cpsA	CpsA responsible for transfer of CPS from the membrane lipid to the cell wall peptidoglycan	Capsule (VF0274) - Immune modulation (VFC0258)	Streptococcus agalactiae 2603V/R	ATGTCTAATCATTCGCGCCGTCACCAAAAGAAACACTCACATACACCTCTACGGGTGATTAATTTATTTCTTTTGGTGATTTTTATTTTGTTAAGTGTAGTCTCATTATTTCTTATGTATCGTCACCATTTTTTGGCATTTAGACACCTGAACGTCATTTATGGAGTTGTAATTGTTTTAATCATTTTAGTAAGTTTATTTCTTTGTATTAAGAATAAAGCTAGAATTTTTACAACTATAATTTTAGTATTAGCTTCTATTTTCGTTGCTACTACTTTATATGGATTTAAGTCAACCATTGATTTGACAAATAATCTAAATAAAACTGCTTCATACTCTGAAATTGAGATGAGTGTAGTTGTACCAAAAGATTCTAAAATAACCAATATAGAAGCTGTC…
VFG001353(gb|WP_001100143)	cbpG	choline binding protein G	CBPs (VF0145) - Adherence (VFC0001)	Streptococcus pneumoniae TIGR4	ATGAATGTAGAAGGGAGGGGAAGTGCGAATTTTATTAAAGATAATGTGTTAATTACAGCGGCTCACAACTACTACAGACATGACTATGGGAAAGAAGCGGATGATATTTATGTTCTTCCGGCTGTTAGTCCAAGTCAAGAACCATTTGGAAAGATCAAAGTAAAGGAAGTTCGTTATTTGAAGGAATTTAGAAATTTAAATTCTAAGGATGCAAGGGAATATGACTTGGCTTTATTAATTCTAGAAGAGCCCATTGGTGCAAAATTAGGGACTTTGGGTCTTCCTACTAGTCAAAAAAATTTGACAGGAATAACTGTGACTATCACAGGCTATCCATCATATAATTTTAAAATTCATCAAATGTATACAGATAAAAAACAAGTTTTAAGTGATGATGGC…
VFG001354(gb|WP_000728269)	pce/cbpE	choline binding protein E	CBPs (VF0145) - Adherence (VFC0001)	Streptococcus pneumoniae TIGR4	ATGAAAAAGAAATTAACTAGTTTAGCACTTGTAGGCGCTTTTTTAGGTTTGTCATGGTATGGGAATGTTCAGGCTCAAGAAAGTTCAGGAAATAAAATCCACTTTATCAATGTTCAAGAAGGTGGCAGTGATGCGATTATTCTTGAAAGCAATGGACATTTTGCCATGGTGGATACAGGAGAAGATTATGATTTCCCAGATGGAAGTGATTCTCGCTATCCATGGAGAGAAGGAATTGAAACGTCTTATAAGCATGTTCTAACAGACCGTGTCTTTCGTCGTTTGAAGGAATTGGGTGTCCAAAAACTTGATTTTATTTTGGTGACCCATACCCACAGTGATCATATTGGAAATGTTGATGAATTACTGTCTACCTATCCAGTTGACCGAGTCTATCTT…
VFG001355(gb|WP_000698569)	cbpD	choline binding protein D	Autolysin (VF0143) - Exoenzyme (VFC0251)	Streptococcus pneumoniae TIGR4	ATGAAAATTTTACCGTTTATAGCAAGAGGAACAAGTTATTACTTGAAGATGTCAGTTAAAAAGCTTGTTCCTTTTTTAGTAGTAGGATTGATGCTAGCAGCTGGTGATAGTGTCTATGCCTATTCCAGAGGAAATGGATCGATTGCGCGTGGGGATGATTATCCTGCTTATTATAAAAATGGGAGCCAGGAGATTGATCAGTGGCGCATGTATTCTCGTCAGTGTACTTCTTTTGTAGCCTTTCGTTTGAGTAATGTCAATGGTTTTGAAATTCCGGCAGCTTATGGAAATGCGAATGAATGGGGACATCGTGCTCGTCGGGAAGGTTATCGTGTAGATAATACACCGACGATTGGTTCCATTACTTGGTCTACTGCAGGAACTTATGGTCATGTTGCC…
VFG001357(gb|WP_000458188)	cbpA/pspC	choline binding protein A	CbpA/PspC (VF0150) - Adherence (VFC0001)	Streptococcus pneumoniae TIGR4	ATGTTTGCATCAAAAAGCGAAAGAAAAGTACATTATTCAATTCGTAAATTTAGTGTTGGAGTAGCTAGTGTAGTTGTTGCCAGTCTTGTTATGGGAAGTGTGGTTCATGCGACAGAGAACGAGGGAGCTACCCAAGTACCCACTTCTTCTAATAGGGCAAATGAAAGTCAGGCAGAACAAGGAGAACAACCTAAAAAACTCGATTCAGAACGAGATAAGGCAAGGAAAGAGGTCGAGGAATATGTAAAAAAAATAGTGGGTGAGAGCTATGCAAAATCAACTAAAAAGCGACATACAATTACTGTAGCTCTAGTTAACGAGTTGAACAACATTAAGAACGAGTATTTGAATAAAATAGTTGAATCAACCTCAGAAAGCCAACTACAGATACTGATGATG…
VFG001358(gb|WP_000405234)	lytA	autolysin (N-acetylmuramoyl-L-alanine amidase)	Autolysin (VF0143) - Exoenzyme (VFC0251)	Streptococcus pneumoniae TIGR4	ATGGAAATTAATGTGAGTAAATTAAGAACAGATTTGCCTCAAGTCGGCGTGCAACCATATAGGCAAGTACACGCACACTCAACTGGGAATCCGCATTCAACCGTACAGAATGAAGCGGATTATCACTGGCGGAAAGACCCAGAATTAGGTTTTTTCTCGCACATTGTTGGGAACGGTTGCATCATGCAGGTAGGACCTGTTGATAATGGTGCCTGGGACGTTGGGGGCGGTTGGAATGCTGAGACCTATGCAGCGGTTGAACTGATTGAAAGCCATTCAACCAAAGAAGAGTTCATGACGGACTACCGCCTTTATATCGAACTCTTACGCAATCTAGCAGATGAAGCAGGTTTGCCGAAAACGCTTGATACAGGGAGTTTAGCTGGAATTAAAACGCAC…
VFG001359(gb|WP_000733059)	psaA	manganese ABC transporter, manganese-binding adhesion liprotein	PsaA (VF0151) - Nutritional/Metabolic factor (VFC0272)	Streptococcus pneumoniae TIGR4	ATGAAAAAATTAGGTACATTACTCGTTCTCTTTCTTTCTGCAATCATTCTTGTAGCATGTGCTAGCGGAAAAAAAGATACAACTTCTGGTCAAAAACTAAAAGTTGTTGCTACAAACTCAATCATCGCTGATATTACTAAAAATATTGCTGGTGACAAAATTGACCTTCATAGTATCGTTCCGATTGGGCAAGACCCACACGAATACGAACCACTTCCTGAAGACGTTAAGAAAACTTCTGAGGCTAATTTGATTTTCTATAACGGTATCAACCTTGAAACAGGTGGCAATGCTTGGTTTACAAAATTGGTAGAAAATGCCAAGAAAACTGAAAACAAAGACTACTTCGCAGTCAGCGACGGCGTTGATGTTATCTACCTTGAAGGTCAAAATGAAAAA…
VFG001360(gb|WP_001042179)	nanB	neuraminidase B	Neuraminidase (VF0148) - Exoenzyme (VFC0251)	Streptococcus pneumoniae TIGR4	ATGAATAAAAGAGGTCTTTATTCAAAACTAGGAATTTCCGTTGTAGGCATTAGTCTTTTAATGGGAGTCCCCACTTTGATTCATGCGAATGAATTAAACTATGGTCAACTGTCCATATCTCCTATTTTTCAAGGAGGTTCATATCAACTGAACAATAAGAGTATAGATATCAGCTCTTTGTTATTAGATAAATTGTCTGGAGAGAGTCAGACAGTAGTAATGAAATTTAAAGCAGATAAACCAAACTCTCTTCAAGCTTTGTTTGGCCTATCTAATAGTAAAGCAGGCTTTAAAAATAATTACTTTTCAATTTTCATGAGAGATTCTGGTGAGATAGGTGTAGAAATAAGAGACGCCCAAAAGGGAATAAATTATTTATTTTCCAGACCAGCTTCATTA…
VFG001361(gb|WP_001035362)	pspA	surface protein A	PspA (VF0152) - Immune modulation (VFC0258)	Streptococcus pneumoniae TIGR4	ATGAATAAGAAAAAAATGATTTTAACAAGTCTAGCCAGCGTCGCTATCTTAGGGGCTGGTTTTGTTACGTCTCAGCCTACTTTTGTAAGAGCAGAAGAATCTCCACAAGTTGTCGAAAAATCTTCATTAGAGAAGAAATATGAGGAAGCAAAAGCAAAAGCTGATACTGCCAAGAAAGATTACGAAACGGCTAAAAAGAAAGCAGAAGACGCTCAGAAAAAGTATGAAGATGATCAGAAGAGAACTGAGGAGAAAGCTCGAAAAGAAGCAGAAGCATCTCAAAAATTGAATGATGTGGCGCTTGTTGTTCAAAATGCATATAAAGAGTACCGAGAAGTTCAAAATCAACGTAGTAAATATAAATCTGACGCTGAATATCAGAAAAAATTAACAGAGGTC…
VFG001362(gb|WP_000088129)	zmpC	immunoglobulin A1 protease	IgA1 protease (VF0147) - Immune modulation (VFC0258)	Streptococcus pneumoniae TIGR4	ATGAGCCGAAAAAGCATTGGTGAGAAACGCCATAGTTTCTCGATGAGAAAGTTGTCAGTGGGATTGGTATCAGTTACTGTATCTAGTTTCTTTTTGATGAGTCAAGGGATTCAATCGGTATCGGCCGATAATATGGAAAGTCCAATTCATTATAAGTATATGACCGAGGGTAAATTGACAGACGAGGAAAAATCCTTGCTGGTAGAGGCCCTTCCACAACTGGCTGAAGAATCAGATGATACTTATTACTTGGTTTATAGATCTCAACAGTTTTTACCGAATACAGGTTTTAACCCAACTGTTGGTACTTTCCTTTTTACTGCAGGATTGAGCTTGTTAGTTTTATTGGTTTCTAAAAGGGAAAATGGAAAGAAACGACTTGTTCATTTTCTGCTGTTG…
VFG001363(gb|WP_001284361)	ply	pneumolysin	Pneumolysin (VF0149) - Exotoxin (VFC0235)	Streptococcus pneumoniae TIGR4	ATGGCAAATAAAGCAGTAAATGACTTTATACTAGCTATGAATTACGATAAAAAGAAACTCTTGACCCATCAGGGAGAAAGTATTGAAAATCGTTTCATCAAAGAGGGTAATCAGCTACCCGATGAGTTTGTTGTTATCGAAAGAAAGAAGCGGAGCTTGTCGACAAATACAAGTGATATTTCTGTAACAGCTACCAACGACAGTCGCCTCTATCCTGGAGCACTTCTCGTAGTGGATGAGACCTTGTTAGAGAATAATCCCACTCTTCTTGCGGTCGATCGTGCTCCGATGACTTATAGTATTGATTTGCCTGGTTTGGCAAGTAGCGATAGCTTTCTCCAAGTGGAAGACCCCAGCAATTCAAGTGTTCGCGGAGCGGTAAACGATTTGTTGGCTAAG…
VFG001364(gb|WP_001193686)	hysA	hyaluronidase	Hyaluronidase (VF0146) - Exoenzyme (VFC0251)	Streptococcus pneumoniae TIGR4	ATGCAAACAAAAACAAAGAAGCTCATTGTGAGTTTGTCTTCACTTGTTTTATCAGGATTTTTATTAAACCATTATATGACAATTGGAGCGGAAGAAACGACTACGAATACCATTCAGCAAAGCCAGAAGGAAGTTCAGTATCAGCAAAGGGATACAAAAAATTTAGTTGAAAATGGTGATTTTGGTCAGACGGAGGACGGAAGCAGTCCGTGGACAGGAAGCAAAGCTCAGGGGTGGTCAGCTTGGGTAGACCAGAAGAATAGTGCAGATGCCTCAACTCGAGTCATTGAGGCTAAGGATGGGGCTATCACTATCTCAAGCCATGAGAAATTAAGGGCAGCGCTTCACCGTATGGTTCCTATTGAAGCTAAGAAAAAGTATAAACTGCGTTTCAAGATT…
VFG001365(gb|WP_000091082)	cps4A	capsular polysaccharide biosynthesis protein Cps4A	Capsule (VF0144) - Immune modulation (VFC0258)	Streptococcus pneumoniae TIGR4	ATGAGTAGACGTTTTAAAAAATCACGTTCACAGAAAGTGAAGCGAAGTGTTAATATAGTTTTGCTGACTATTTATTTATTGTTAGTTTGTTTTTTATTGTTCTTAATCTTTAAGTACAATATCCTTGCTTTTAGATATCTTAATCTAGTGGTAACTGCGTTAGTCCTACTAGTTGCCTTGGTAGGGCTACTCTTGATTATCTATAAAAAAGCTGAAAAGTTTACTATTTTTCTGTTGGTGTTCTCTATCCTTGTCAGCTCTGTGTCGCTCTTTGCAGTACAGCAGTTTGTTGGACTGACCAATCGTTTAAATGCGACTTCTAATTACTCAGAATATTCAATCAGTGTCGCTGTTTTAGCAGATAGTGAGATCGAAAATGTTACGCAACTGACGAGTGTG…
VFG001366(gb|WP_000565352)	cps4B	capsular polysaccharide biosynthesis protein Cps4B	Capsule (VF0144) - Immune modulation (VFC0258)	Streptococcus pneumoniae TIGR4	ATGATAGACATCCATTCGCATATCGTTTTTGATGTAGATGACGGTCCCAAGTCAAGAGAGGAAAGCAAGGCTCTCTTGGCAGAATCCTACAGACAGGGGGTGCGAACCATTGTTTCTACCTCTCACCGTCGCAAGGGCATGTTTGAAACTCCGGAAGAGAAGATAGCAGAAAACTTTCTTCAGGTTCGGGAAATAGCTAAGGAAGTGGCGAGTGACTTGGTCATTGCTTACGGGGCTGAAATTTATTACACACCAGATGTTCTGGATAAGCTGGAAAAAAAGCGGATTCCGACCCTCAATGATAGTCGTTATGCCTTGATAGAGTTTAGTATGAACACTCCTTATCGCGATATTCATAGCGCCTTGAGCAAGATCTTGATGTTGGGAATTACTCCAGTC…
VFG001367(gb|WP_000664160)	cpsC	capsular polysaccharide biosynthesis protein CpsC	Capsule (VF0144) - Immune modulation (VFC0258)	Streptococcus pneumoniae TIGR4	ATGAAAGAACAAAATACGATAGAAATCGATGTATTTCAATTAGTTAAAAGCTTGTGGAAACGCAAGCTAATGATTTTAATAGTGGCACTTGTGACAGGTGCGGGGGCTTTTGCATATAGCACTTTTATTGTTAAGCCAGAATATACGAGTACCACGCGAATTTACGTAGTGAATCGCAATCAAGGAGACAAGCCGGGGTTGACAAATCAGGATTTGCAGGCAGGAACTTATCTGGTAAAAGACTACCGTGAGATTATCCTTTCGCAGGATGTTTTGGAGGAAGTTGTTTCTGATTTGAAACTAGATTTGACGCCAAAAGGTTTGGCTAATAAAATTAAAGTGACAGTACCAGTTGATACCCGTATTGTCTCTATTTCAGTTAATGATCGAGTTCCTGAA…
VFG001368(gb|WP_001142502)	cps4D	capsular polysaccharide biosynthesis protein Cps4D	Capsule (VF0144) - Immune modulation (VFC0258)	Streptococcus pneumoniae TIGR4	ATGCCGACATTAGAAATAGCACAAAAAAAACTGGAGTTCATTAAGAAGGCAGAAGAATATTACAATGCCTTGTGTACAAATATACAGTTGAGCGGAGATAAACTAAAAGTAATTTCCGTTACTTCTGTTAACCCTGGGGAAGGAAAAACAACTACTTCCATAAATATAGCATGGTCGTTTGCGCGTGCAGGCTATAAAACTCTTTTGATCGATGGCGATACTCGAAATTCAGTTATGTTAGGAGTTTTTAAATCTCGTGAAAAAATTACAGGGCTAACAGAATTTTTATCTGGGACAGCTGATTTATCTCACGGTTTATGTGATACAAATATTGAAAATTTATTTGTAGTTCAATCGGGATCTGTATCACCAAACCCTACAGCCTTGTTACAAAGTAAA…
VFG001369(gb|WP_010963212)	cps4E	capsular polysaccharide biosynthesis protein Cps4E	Capsule (VF0144) - Immune modulation (VFC0258)	Streptococcus pneumoniae TIGR4	ATGAAAAATGGAAATAGAATTTATAGTTGGAGGTTGTTTATGTACGGTATAATAAAACGATTAGGTGATATATTATTATCTTTAATAGGGATAATAATATTGTGTCCGGTTTTTATGATAATTGCAATTGCGATTAAACTTGATTCAGAAGGTCCGGTTATATTTAAGCAAAAACGCTTTGGTATTCATAAAGAATACTTCTATATTTTGAAATTTAGGTCTATGAAAATAGATGCACCTAAAAATGTGGCGCCTCGAAACTTATATAATCCAGAGCAATGGATTACAAAAGTAGGGGCTTTCTTGCGAAAAACATCTTTGGATGAACTACCACAATTGTTTAATATTCTTGTTGGTAATATGAGTATTGTAGGTCCTAGACCAGCGGGTATAAATGAA…
VFG001370(gb|WP_000697328)	cps4F	capsular polysaccharide biosynthesis protein Cps4F	Capsule (VF0144) - Immune modulation (VFC0258)	Streptococcus pneumoniae TIGR4	ATGAAAATACTATTTGTTTGCCAACATTATAAGCCAGAACCATTCAGGTTGTCAGATATTTGTGAAGATTTAGTTCGAAAAGGGCATGAAGTCTCTGTTTTGGCTGGGATTCCTAATTACCCTGAAGGGAAGATATATGCAGATTATCGTCATAATAAAAAAAGACGTGAGATTATAGAAGGTGTTACGATATATCGTTCTTATACAATCCCTAGAAAAAAAAGTGTTGTATTTCGATTGTTGAATTATTTTAGCTTTGCAATTAGTTCTACTTTAGGAGTTTTATTGGGGAGGTATAAAACGAAAGATGGATCGAATTTTGACTGTGTATTCGTTAACCAATTGTCTCCAGTTATGATGGCATGGGCTGGTATGGCTTATAAAAAAAAATATAAGAAA…
VFG001371(gb|WP_001264338)	cps4G	capsular polysaccharide biosynthesis protein Cps4G	Capsule (VF0144) - Immune modulation (VFC0258)	Streptococcus pneumoniae TIGR4	ATGAGAGTACTGTTTATACTATCTGATAATATATATCTAACTCCTTACTTCAATTTTTATAAAGAATTATTGAAGAAACTGTCTATTAGTTACGATGTTATATATTGGGATAAGAATATTAACGAGATTATTACAAAACAAAACTACTATCGTATTTCTTTTTCTGGTAAAGGAAAATTAAGTAAGATATTAGGTTATGTAAAATTCAGAAAAGAAATTAAAAAGAAGCTAAAAGAAAATGATTATGATATGATATTGCCGTTACATAGTATTGTGTCTTTCATTTTAGTAGATTTTCTTCTCTTTTCATTTAAAAATAGATATATTTATGATATTCGTGATTACAGTTATGAAAAATTTTTGGTTTATCGTTTGGTTCAGAAACAATTGGTGAAAAAT…
VFG001372(gb|WP_000598627)	cps4H	capsular polysaccharide biosynthesis protein Cps4H	Capsule (VF0144) - Immune modulation (VFC0258)	Streptococcus pneumoniae TIGR4	ATGATTAAAGTATTACATCTATTTACAACACTAGATAGTGGTGGAGTAGAAAGTTTTCTATTCAACTATTATTCTCACATTGATAGAAAAAAAATTCAATTTGATTTTATTGTGCCTGGAAAAGAACAAGGATTTTTAGAGGATAAAATGAAAGAATTGGGTGCAAAGGTTTATCATGTGCCTCTATTAAGGAAAAAGCCTCTACATCAGTTTCTCTCTCTTGCTAGAATAATAAAGAAAGGAGATTATGATATAGTTCATTGCCATGGCTATAAATCTGCAATTGGTCTGATCTTATCTAAAATAATTGGTTGTAAAATTAGAATTATTCATAGTCATATGGCTTATGTAACAGAAAACAGTTTTCAAAAAGTATTGCGTAAATTAGTAACAATTTTG…
VFG001373(gb|WP_000758382)	cps4I	capsular polysaccharide biosynthesis protein Cps4I	Capsule (VF0144) - Immune modulation (VFC0258)	Streptococcus pneumoniae TIGR4	ATGAAAAAAGTAGTTGTAGTATTTGGAACTCGTCCAGAAGCCATCAAGATGTGTCCTTTGGTCAAAGAGTTAAGAACACGTAAGAATATTGAAACATTAGTTTGCGTTACGGGCCAACACCGTCAAATGTTGGATCAGGTCTTGGACACATTTGGGATTATTCCCGATTTTGATTTGTCTATTATGAAAGATAAACAAACTTTATTTGATGTGACCATTGGCATTTTGGAAGGAATGAAGGCTATTTTAGAGTCAGAAAAACCTGATTTGGTGTTAGTTCATGGGGATACAAGTACGACCTTCGCTAGTTCACTGGCGGCCTTTTATTTACAGATTCCAATTGGTCATGTTGAAGCTGGTTTGCGCACTTACGATATCTATTCACCATATCCTGAAGAG…
VFG001374(gb|WP_000077424)	cps4J	capsular polysaccharide biosynthesis protein Cps4J	Capsule (VF0144) - Immune modulation (VFC0258)	Streptococcus pneumoniae TIGR4	ATGTCACAATTTACAGGAAAAACTCTCCTAATTACAGGAGGGACAGGTTCATTTGGGAATGCGGTTCTCAAGCGTTTTTTAGAAACAGATGTCTCAGAGATTCGTATATTTTCGCGAGATGAAAAGAAACAAGATGATATGCGTCATGAGTTTCAGGTAAAAGTACCAGAAGTGGCTGGGAAAATCCGTTTTTACCTTGGAGATGTGCGTGACTTAGCTTCGGTAAAAAATGCTATGCATGGTGTGGATTATGTTTTTCACGCTGCTGCTCTTAAACAAGTACCTTCTTGTGAATTTTTCCCTGTAGAAGCGGTAAAAACTAACATTTTGGGAACGGAGAATGTCCTCACTGCGGCTATCGAAGCTGGTGTAAAGCAAGTTATCTGTCTTTCTACAGAT…
VFG001375(gb|WP_000594468)	cps4K	capsular polysaccharide biosynthesis protein Cps4K	Capsule (VF0144) - Immune modulation (VFC0258)	Streptococcus pneumoniae TIGR4	ATGATTAAAAATATTTTAATCACAGGAGCGAAAGGATTTGTAGGAAAAAATCTTATCTGTACTCTGGAAGCTTTGAAAGATGGACGAGATAGGACTCGTCCTAATTTAGAGATTGGAGAGATTTTTCAGTATGATCGTGATACAGATCCGATTTTATTAGATGAATATTGTAAGAAGGCCGATTTCGTATTCCATTTAGCTGGTGTCAATCGTCCACAGAATCCTGATGAATTCATGGAGGGAAATTACGGTTTTTCAAGTAGATTATTGGAGATTTTAGAAAAGTATGAAAACACTTGTCCTGTTCTACTCTCAAGTTCTACTCAAGCTAGTTTAGAAGGCCGATTTTCAAACTCTATATATGGACAATCTAAGCTAGCAGGGGAAGAACTCTTCTTT…
VFG001376(gb|WP_000695335)	cps4L	capsular polysaccharide biosynthesis protein Cps4L	Capsule (VF0144) - Immune modulation (VFC0258)	Streptococcus pneumoniae TIGR4	ATGAAAATTAAGACAGATTATAGTGATATTCACTTTAAAGATAATGGCAAACTTAAGTTATTGATTATTGTGGGAACACGTCCAGAGATTATACGTCTAAGTAGTGTTATCACTAAATGTCGAAAGTATTTTGATGTTATTTTGGCACATACTGGACAAAACTATGATTACAATTTAAATGGTATTTTCTTTGATAATTTAGGGTTAGACACTCCGGACGTATACATGGATGCTGTTGGAGATGATCTTGGTGCTACTGTAGGGAATATTATTAATACTTCATACAAATTGATGAATCAAATTAAACCAGATGCTTTATTGATTTTAGGGGATACAAATTCTTGTTTATCAGCTATTGCTGCCAAGCGTTTACATATTCCAATTTTTCATATGGAGGCT…
VFG001795(gb|BAC98831)	cba	c protein beta antigen	Beta-C protein (VF0277) - Immune modulation (VFC0258)	Streptococcus agalactiae FM027022	ATGTTTAAATCTAATTATGAAAGAAAAATGCGTTATTCCATTCGTAAATTTAGTGTAGGAGTAGCTAGTGTAGCGGTAGCTAGTTTGTTCATGGGAAGCGTTGCTCATGCAAGTGAGCTTGTAAAGGACAATAGTGTGAAGACTACCGAGGTTGCAGCTAAGCCCTATCCAAGTATGGCTCAAACAGATCAAGGAAATAATTCATCATCCTCGGAACTTGAGACAACAAAGATGGAAATTCCTACAACAGACATAAAAAAAGCTGTTGAACCGGTCGAGAAAACAGCTGGGGAAACATCTGCCACTGATACTGGAAAACGAGAGAAACAATTACAACAATGGAAAAATAATCTAAAAAATGATGTGGATAACACAATTCTATCTCATGAACAGAAAAAT…
VFG001796(gb|WP_000482192)	fbsA	fibrinogen receptor FbsA	FbsA (VF0282) - Adherence (VFC0001)	Streptococcus agalactiae NEM316	TTGTTCAATAAAATAGGTTTTAGAACTTGGAAATCAGGAAAGCTTTGGCTTTATATGGGAGTGCTAGGATCAACTATTATTTTAGGATCAAGTCCTGTATCTGCTATGGATAGTGTTGGAAATCAAAGTCAGGGCAATGTTTTAGAGCGTCGTCAACGTGATGCAGAAAACAGAAGCCAAGGCAATGTTCTAGAGCGTCGTCAACGCGATGCAGAAAACAGAAGCCAAGGTAATGTTCTAGAGCGTCGTCAACGTGATGCAGAAAACAGAAGCCAAGGTAATGTTCTAGAGCGTCGTCAACGTGATGCAGAAAACAGAAGCCAAGGTAATGTTCTAGAGCGTCGTCAACGCGATGTTGAGAATAAGAGCCAAGGCAATGTTTTAGAGCGTCGTCAACGT…
VFG005143(gb|WP_011285743)	emm	M protein	M protein (VF0242) - Immune modulation (VFC0258)	Streptococcus pyogenes MGAS5005	ATGGCTAAAAATAACACGAATAGACACTATTCGCTTAGAAAATTAAAAACAGGAACGGCTTCAGTAGCGGTAGCTTTGACTGTTTTAGGGGCAGGTTTTGCGAATCAAACAGAGGTTAAGGCTAACGGTGATGGTAATCCTAGGGAAGTTATAGAAGATCTTGCAGCAAACAATCCCGCAATACAAAATATACGTTTACGTCACGAAAACAAGGACTTAAAAGCGAGATTAGAGAATGCAATGGAAGTTGCAGGAAGAGATTTTAAGAGAGCTGAAGAACTTGAAAAAGCAAAACAAGCCTTAGAAGACCAGCGTAAAGATTTAGAAACTAAATTAAAAGAACTACAACAAGACTATGACTTAGCAAAGGAATCAACAAGTTGGGATAGACAAAGACTT…
VFG005144(gb|WP_020905535)	emm	M protein	M protein (VF0242) - Immune modulation (VFC0258)	Streptococcus pyogenes MGAS10270	ATGGCTAGAAAAGATACGAATAAACAGTATTCGCTTAGAAAATTAAAAACAGGTACAGCATCCGTAGCAGTCGCTGTGGCTGTTTTAGGAGCAGGCTTTGCAAACCAAACAACAGTTAAGGCGAACAGTAAGAACCCTGTCCCTGTCAAAAAAGAAGCAAAATTAAGTGAAGCAGAATTACATGACAAAATTAAAAACCTTGAAGAGGAAAAAGCAGAATTATTCGAGAAATTAGATAAAGTTGAAGAAGAGCATAAAAAAGTTGAAGAAGAGCATAAAAAAGATCATGAAAAACTTGAAAAAAAATCAGAAGATGTAGAACGTCACTACCTCAGACAACTAGATCAAGAGTATAAAGAACAACAAGAACGTCAAAAAAATCTAGAGGAACTCGAACGC…
VFG005147(gb|WP_011529059)	emm	M protein	M protein (VF0242) - Immune modulation (VFC0258)	Streptococcus pyogenes MGAS10750	ATGGCTAGAAAAGATACGAATAAACAGTATTCGCTTAGAAAATTAAAAACAGGTACAGCATCAGTAGCGGTCGCTGTGGCTGTTTTAGGAGCAGGCTTTGCAAACCAAACAGAAGTTAAGGCTGCGGAGATTAAAAAGCCTCAGGCTGATTCAGCGTGGAACTGGCCTAAAGAATATAACGCGTTACTTAAGGAAAATGAGGAGCTCAAGGTAGAACGTGAAAAATATCTATCTTATGCTGACGATAAAGAAAAAGATCCTCAATATAGAGCATTAATGGGTGAAAATCAAGATCTTCGAAAAAGAGAGGGACAATATCAGGACAAAATAGAAGAACTTGAAAAAGAAAGAAAAGAAAAACAAGAAAGACAAGAACAATTAGAACGTCAATATCAAATA…
VFG005148(gb|WP_011889190)	emm	M protein	M protein (VF0242) - Immune modulation (VFC0258)	Streptococcus pyogenes str. Manfredo	ATGGCTAGAGAAAATACCAATAAGCATTATTCGCTTAGAAAATTAAAAAAAGGCACTGCATCAGTAGCAGTAGCTTTGAGTGTCTTAGGAGCAGGATTAGTTGTCAATACTAATGAAGTTAGTGCAGCCGTGACTAGGGGTACAATAAATGACCCGCAAAGAGCAAAAGAAGCTCTTGACAAGTATGAGCTAGAAAACCATGACTTAAAAACTAAGAATGAAGGGTTAAAAACTGAGAATGAAGGGTTAAAAACTGAGAATGAAGGGTTAAAAACTGAGAATGAAGGGTTAAAAACTGAGAAGAAAGAACATGAAGCAGAAAACGATAAGTTAAAACAACAGAGGGATACGTTATCTACTCAGAAAGAAACTCTTGAAAGAGAAGTACAGAACACGCAA…
VFG005149(gb|WP_011185015)	emm	M protein	M protein (VF0242) - Immune modulation (VFC0258)	Streptococcus pyogenes MGAS10394	ATGGCTAAAAATAACACGAATAGACACTATTCGCTTAGAAAATTAAAAAAAGGTACTGCATCAGTAGCAGTGGCTTTGAGTGTAATAGGGGCAGGATTAGTTGTCAATACTAATGAAGTTAGTGCAAGAGTGTTTCCTAGGGGGACGGTAGAAAACCCGGACAAAGCACGAGAACTTCTTAACAAGTATGACGTAGAGAACTCTATGTTACAAGCTAATAATGACAAGTTAACAACTGAGAATAAAAACTTAACAGATCAGAATAAGGAGTTAAAAGCTGAGGAGAATAGGTTAACAACTGAGAATAAAGGGTTAACTAAAAAGTTGAGTGAAGCTGAAGAAGAAGCAGCAAATAAAGAGCAAGAAAGTAAAGAAACCATTGGTACCCTTAAAAAAATC…
VFG005150(gb|WP_002991230)	emm	M protein	M protein (VF0242) - Immune modulation (VFC0258)	Streptococcus pyogenes MGAS9429	ATGGCTAAAAATACCACGAATAGACACTATTCGCTTAGAAAATTAAAAACAGGAACGGCTTCAGTAGCGGTTGCTTTAACAGTCGTAGGAGCAGGGTTAGTAGCAGGGCAGACAGTAAGAGCAGATCATAGTGATTTAGTCGCAGAAAAACAACGTTTAGAAGATTTAGGACAAAAATTTGAAAGACTGAAACAGCGTTCAGAACTCTACCTTCAGCAATACTATGATAATAAATCAAATGGATATAAAGGTGACTGGTATGTACAACAGTTAAAAATGTTAAATCGTGACTTGGAACAAGCGTATAATGAGCTTAGCGGAGAAGCACATAAAGATGCCTTAGGGAAACTGGGAATTGATAACGCTGACCTAAAAGCTAAAATTACTGAACTGGAAAAA…
VFG005152(gb|WP_011285220)	emm	M protein	M protein (VF0242) - Immune modulation (VFC0258)	Streptococcus pyogenes MGAS6180	ATGGCTAGAAAAGATACGAATAAACAGTATTCGCTTAGAAAATTAAAAACAGGTACAGCATCCGTAGCGGTCGCTGTGGCTGTTTTAGGAGCAGGCTTTGCAAACCAAACAGAAGTTAAGGCTGCGGAGTCTCCAAAAAGTACTGAGACTTCTGCTAATGGAGCTGATAAATTAGCTGATGCATACAACACATTGCTTACTGAACATGAGAAACTCAGAGATGAGTATTATACATTAATTGATGCTAAAGAAGAAGAACCTAGGTATAAAGCATTGAGAGGCGAAAATCAAGATCTTCGGGAAAAAGAAGGAAAATACCAGGATAAAATAAAAAAATTAGAAGAAAAAGAGAAAAATTTAGAAAAAAAATCAGAAGATGTAGAACGTCACTATCTTAAA…
VFG005153(gb|WP_020905534)	enn	M-related protein Enn	M-like proteins (VF1038) - Immune modulation (VFC0258)	Streptococcus pyogenes MGAS10270	ATGGCTAGACAACAAACCAAGAAAAATTATTCACTACGAAAACTAAAAACCGGTACGGCTTCAGTAGCCGTTGCTTTGACCGTTTTGGGCGCAGGTTTTGCAAACCAAACAGAAGTAAGAGCTGATGAAGCTAAAAAAATGGAAGTAAAAGAAAGTGAAAAAGAGTCCCAGTATAAGACGTTGGCTTTAAGAGGTGAAAATGCTGACCTTAGAAATGTAAATGCAAAATATTTAGAGAAAATTAACGCAGAAGAAGAAAAAAATAAAAAGCTTGAAGCAATTAATAAAGAGCTAAATGAGAATTATTACAAATTACAGGATGGCATTGATGCTCTAGAAAAAGAAAAAGAAGATCTCAAAACAACTTTAGCTAAGACTACTAAAGAAAATGAGATTTCA…
VFG005154(gb|WP_044555101)	enn	M-related protein Enn	M-like proteins (VF1038) - Immune modulation (VFC0258)	Streptococcus pyogenes MGAS10750	ATAACGGCTAGACAACAAACCAAGAAAAATTATTCACTACGGAAACTAAAAACCGGTACGGCTTCAGTAGCCGTTGCTTTGACCGTTTTGGGTGCAGGTTTTGCAAACCAAACAGAAGTAAGAGCTGAAGGGGTAAAAGCGACTACGAACTTGCCAGAGAAGGCTAAATATGATGCATTGAGAGACGAGAATACTGGTTTACGTGGTGATCGGACAAAATTATTAAAAAAACTTGAAGAAGAACAAGAGAAGAGCAAAAATCTAGAAAAGCAAAAACAGGAGTTAGAAAACCAAGCCCTTAACTTTCATGATGTAATTGAAACTCAGGAAAAAGAAAAAGAAGATCTCAAAACAACTTTAGCTAAGACTACTAAAGAAAATGAGATTTCAGAAGCTAGT…
VFG005155	enn	YSIRK-type signal peptide-containing protein	M-like proteins (VF1038) - Immune modulation (VFC0258)	Streptococcus pyogenes MGAS6180	ATGGCTAGACAACAAACCAAGAAAAATTATTCACTACGGAAACTAAAAACCGGTACGGCTTGAGTAGCCGTTGCTTTGACCGTTTTGGGTGCAGGTTTTGCAAACCAAACGGAAGTAAGAGCTGAAGGGGTAAACCCGACTACGAACTTGCCAGAGAAGGCTAAATATGCCGCATTGAAAGATGAGAATACTGGTTTACGTGGTGATCAGAAAAAATTAGTAAAAAAACTTGAAGAAGAACAAGAGAAGAGCAAAAATCTAGAAAAGCAAAAACAGGAGTTAGAAAACCAAGCCCTTAACTTTCAAGACGTAATTGAAACTCAGGAAAAAGAAGATCTCAAAACAACTTTAGCTAAGACTACTAAAGAAAATGAGATTTCAGAAGCTAGCCGTAAAGGG…
VFG005156(gb|WP_020905536)	mrp	M-related protein Mrp	M-like proteins (VF1038) - Immune modulation (VFC0258)	Streptococcus pyogenes MGAS10270	ATGTCTAAAAGAAATCCAAACAAGCACTACTCACTGAGAAAGTTAAAAACAGGTACTGCATCAGTAGCAGTAGCTTTGACAGTTTTGGGGGCTGGATTAGCAAACACAACTGATGTAAAGGCTGAGACCGTAGGTCGCTTTAGTGATGAACAAGTTAGAAAGGCTCGTGAAAAAGCAATCGAAGACGTGTTTGATGGCTATACTGGAGCTCGTTCTGTTTATCAATCTGGGAATCTGCCTAATAGGTTAACTCCTACAAAACTTAGCAAATTAATGCAACAGATGTATAAGGAGACTTTACAAAAGAAAGAAGAACTGGATACCCTATCTAAAGCTCTTACGCACACTATTGAGAAAAAGATTGAGTCAGAAAATGCTTACAAGAAAGAGCTTGGACAG…
VFG005157(gb|WP_011529060)	mrp	M-related protein Mrp	M-like proteins (VF1038) - Immune modulation (VFC0258)	Streptococcus pyogenes MGAS10750	ATGTCTAAAAGAAATCCAAACAAACTCTATTCACTGAGAAAGTTAAAAACAGGTACTGCATCAGTAGCAGTAGCTTTGACAGTTTTGGGGACTGGATTAGCAAACACAACTGATGTAAAGGCTGAGAGTCGTCGTTATCAGGCACCTCCTCGTGTGTTACTGCAAGGCAAAGAAGCTAACAAAGTATTCGAAGAGCGCAAAGCCTTGGAAAAACAAGCACGTGATTTGGGTGACACTATTAACCACATGTCACAAACCATTAGCGAGCAAAGCCGCAAGATTGCAGCACTAAAGTCTGAAGCAGAACTTAAAAACCAACAAGCTCTTGAAGCTTTAAACAATAAAAACAAGCAAATCTCAGATTTAACCAACGAAAACGCACAGTTAAAAGAAGCCATT…
VFG005158(gb|WP_011285221)	mrp	YSIRK-type signal peptide-containing protein	M-like proteins (VF1038) - Immune modulation (VFC0258)	Streptococcus pyogenes MGAS6180	ATGTCTAAAAGAAATCCAAACAAACACTACTCACTGAGAAAGTTAAAAACAGGTACTGCATCAGTAGCAGTAGCTTTGACAGTTTTGGGGACTGGATTAGCAAACACAACTGATGTAAAGGCTGAGACTGAGCATGTTGATGTTGTGCTTTCAGCAAAAGAAGCTAACAAAGTATTCGAAGAGCGCAAAGCCTTGGAAAAACAAGCGCGTGATTTGGGTGACACTATTAATCACATGTCACAAACCATTAGTGAGCAAAGCCGCAAGATTGCAGCATTAAAGTCTGAAGCAGAACTTAAAAACCAACAAGCTCTTGAAGCTTTAAATAATAAAAATGAGCAGATTGCTAAATTAACCAACGAAAACGCACAGTTAAAAGAAGCCATTGAAGGTTATGTG…
VFG005159(gb|WP_011528172)	sfbI/prtF1	fibronectin-binding protein PrtF1/SfbI	FBPs (VF0243) - Adherence (VFC0001)	Streptococcus pyogenes MGAS10750	ATGGTAAGCTCATATATGTTTGTGAGAGGAGAGAAAATGAATAACAAAATGTTTTTGAACAAAGAAGCCGGTTTTTTGGCACACACAAAAAGAAAAAGGCGATTTGCTGTCACTTTAGTGGGAGTCTTTTTTATGCTTTTGGCATACGCGGGTGCTATCGGTTTTGGTCAAGTAGCCTATGCTGCGGATGAGAAGACTGTGCCGAATTTTAAAAGCCCAGATCCAGATTATCCCTGGTATGGTTATGATGCTTATGGTAAGGGGTATCCTGGATATGATATCAGTAAGTATTATCATGATTTAAGGGTAAATCTAAACGGAAGTCAGGTCTACCAAGTTTATTGCTTTAATATTCAAAAAATTTTTCCGTACAATGTGAAAAGCGTTACTCAAAAATGG…
VFG005160(gb|WP_041174256)	sfbI/prtF1	fibronectin-binding protein PrtF1/SfbI	FBPs (VF0243) - Adherence (VFC0001)	Streptococcus pyogenes MGAS10394	ATGAATAACAAAATATTTTTGAATAAAGAAGCCAGTTTTTTGGCACACACAAAAAGAAAAAGGCGATTTGCTGTCACTTTAGTGGGAGTCTTTTTTATGCTTTTGGCATGCGCGGGTGCTATCGGTTTTGGTCAAGTAGCCTATGCTGCCGATGAGAAGACTGTGCCGAGTCATAGTAGTCCAAATCCTGAGTTTCCTTGGTACGGTTATGATGCTTATGGTAAGGAATATCCTGGATATAATATTTGGACTCGTTATCATGACTTGAGAGTAAATTTAAATGGGAGTCGGAGCTACCAAGTTTATTGTTTTAATATTCAATCTAATTATCCTAGCCAAAAAAATAGTTTCATAAAAAATTGGTTTAAAAAAATTGAGGGAAATGGCAAATCCTTTGTA…
VFG005161(gb|WP_011527444)	sfbI/prtF1	fibronectin-binding protein PrtF1/SfbI	FBPs (VF0243) - Adherence (VFC0001)	Streptococcus pyogenes MGAS2096	ATGGTAAGCTCATATATGTTTGCGAGAGGAGAGAAAATGAATAACAAAATGTTTTTGAACAAAGAAGCCGGTTTTTTGGTACACACAAAAAGAAAAAGGCGATTTGCTGTCACTTTAGTGGGAGTCTTTTTTCTGCTTTTGGCATGTGCGGGTGCTATCGGTTTTGGTCAAGTAGCCTATGCTGCGGATGAGAAGACTGTGCCGAATTTTAAAAGCCCAGATCCAGATTATCCCTGGTATGGTTATGATTCGTATAGAGGAATATTTGCAAGATATCACAATTTAAAAGTAAATCTAAAAGGAAGTAAGGAGTATCAAGCGTATTGTTTTAACCTAACAAAATACTTTCCTCGCCCCACTTATAGTACTACAAATAATTTTTACAAGAAAATTGATGGG…
VFG005163(gb|WP_044564880)	sfbI/prtF1	fibronectin-binding protein PrtF1/SfbI	FBPs (VF0243) - Adherence (VFC0001)	Streptococcus pyogenes MGAS6180	ATGAATAACAAAATATTTTTGAATAAAGAAGCCGGTTTTTTGGCACACACAAAAAGAAAAAGGCGATTTGCTGTCACTTTAGTGGGAGTCTTTTTTATGCTTTTGGCATGCGCGGGTGCTATCGGTTTTGGTCAAGTAGCCTATGCTGCGGATGAGAAGACTGTGCCGAATTTTAAAAGCCCAGATCCAGATTATCCCTGGTATGGTTATGATGCTTATACTGGAGCGTTTTTAAGATATCATGATCTTAGAGTCAATTTAAACGGAAGTCGGAGCTACCAAGTTTATTGTTTTAATATTAAAAAAAACTATCCTCGACCTTTTACGAGTAGTGATAAAAAATGGTATAAAAGATTAGAGGGAACTGCTGAAACTTTTAAAGTTCATGCTATGGCTCCC…
VFG005164(gb|WP_020905543)	sfbII/sof	serum opacification factor	FBPs (VF0243) - Adherence (VFC0001)	Streptococcus pyogenes MGAS10270	TTGACAAATTGTAAGTATAAACTTAGAAAGTTATCTGTAGGGCTCGTCTCCGTCGGAACGATGCTGATAGCCCCGACAGTTTTAGGTCAGGAGGTTAGTGCTAGTACTACTAGTACTGAGACGAGTGCTGCTAGCGCTGGTGTCGGTACGAGTGGGACGGCCGCCAGCGAAACTGGGAGTGGAGCAGCCGTAGCTACTGCCACTACTACCACCGCTACTACCAATGGAGGACCCCAGTCTACTCCAGCAGTAGCTGAAGCGACTCCACAACCTCAAGCACAGATAGCTCCAGTAGCAGCAGCAACGTCGACATCATCGGCTTCTTCTAGTAGTGACGGGAAAGCTCCTCAGGCAGTAACTTCATCTACATCACCTTCAACTCCAGCAGCAGCCAGTAGT…
VFG005165(gb|WP_011529066)	sfbII/sof	serum opacification factor	FBPs (VF0243) - Adherence (VFC0001)	Streptococcus pyogenes MGAS10750	TTGACAAATTGTAAGTATAAACTTAGAAAGTTATCTGTAGGGCTCGTCTCCGTCGGAACGATGCTGATAGCCCCGACAGTTTTAGGACAGGAGGTTAGTACTAGTGCTAGTAGTACTAAGACGAGTGCTAGTACTAATATTAATACTAATACTAGTACCGCTAGCGCTGGTACCGGTACGAGTGGGACGGCTTCCACTACTCCTAGTGTTGGTACAAGTACTGGTGGAGCAGCTGGGGGTGAAGCAGCTGTAGCATCTAGTGGAGGAAGTCAGAGTTCAGAATCTGCCCAAGCCTCAACACAACCTCAAGCACAGACAGCTGTAGCAGCATCTGCTTCCACTACTGCGTCCCCTTCTAGTAGTGAAGAGAAAACTCCTAAGACAGTAACTTCATCTACC…
VFG005166(gb|WP_002991247)	sfbII/sof	VWA domain-containing protein	FBPs (VF0243) - Adherence (VFC0001)	Streptococcus pyogenes MGAS2096	ATGCTGATAGCCCCGACAGTTTTAGGACAGGAGGTTAGTAATACTGAGGCTAGTGCTAGTAGTACCGCTAGCGTAGACGCTACGGCAAGTGGGACGACTGCCAGCGGAGCTAGTAGTGAAGCAACCGTAGCTACTACCAATGGAGGAAGTCAGTCTACTCAAGTAGCAGCTGAAACGACTCCACAACCTCAAGTACAGACTTCAGAACAACCAGCAGCTACATCCACATCATTGGCTTCTTCTACTAGTAGTAGTGAAGATAAAGCTCCTAAGGCAGCAAGCACTAAATCATCTTCAGCAACTGTGGCTAGCTCTAGTAATGGTAGCAATCAAGGTGCTGGTACTGAAGTTGAACCACAGATGATGGACGTGGAACAGTATAAGGTTAATAAGGAAAAA…
VFG005168(gb|WP_011285230)	sfbII/sof	serum opacification factor	FBPs (VF0243) - Adherence (VFC0001)	Streptococcus pyogenes MGAS6180	TTGACAAATTGTAAGTATAAACTTAGAAAGTTATCTGTAGGGCTCGTCTCCGTCGGAACGATGCTGATAGCCCCGACAGTTTTAGGACAGGAGGTTAGTGCTAGTAGTAGTACGGAGAGCAGTACCACTACAGCTAATACTGGTACCGGTACGGCAAGTGGGATGACTGCCACTACTCCTAGTGCTACGACAGATACTGGTGAAGCAGCTGGGAGCGGAGCTAGGAGTGAAGCTAATGGTGCATCGTCCGTAGTATCTAGCGAAGAAAGTCAGAGTTCAGGCACTACTCCAGCCTCACCCCAAGCACAGACAGCTCCAGCAGCAACGTCAACATCATCGGCTTCTTCTAGTAATGAGAAAACTCCCAAGACAGCAACTACAACTACATCATCGACTCCA…
VFG005169(gb|WP_020905542)	sfbX	LPXTG cell wall anchor domain-containing protein	FBPs (VF0243) - Adherence (VFC0001)	Streptococcus pyogenes MGAS10270	ATGACTAAAAAATTTATTAAATCAGCAGTGATTCTAGGCTTAGCAAGCATAACCATCAGCATGACGCAACCCGTTGAAGCCATTTCAAATAACTCAAAATATCAAGTACAATATGAACGTGTCAAAAAAGAACTAGACGCATTAAAAGAAAAGGGCCCAAAATTAGGAGAACGTTCCCTTTATTTTAGATTGGTGAATAGATTTCTAGGTTGGTTTGGCGTAGTCTGGGACCCACTCGCAATCAAAGAAACCGATCACCTGTTGGACCTCATCGGACAAGTCAATTACTTGGTGAGTAACACCGAGTTTCAAGCCCCTGAGTACCAAGAGGCTAAAAACAAGCTAGATTTAGCTGTAGCAGGCTATGAGCTCTACCTAGCTAGAGAAAAAGAACGTGGT…
VFG005170(gb|WP_011529065)	sfbX	LPXTG cell wall anchor domain-containing protein	FBPs (VF0243) - Adherence (VFC0001)	Streptococcus pyogenes MGAS10750	ATGACTAAAAAATTTATTAAATCAGCAGTGATTCTAGGCTTAGCAAGCATAACCATCAGCATGACGCAACCCGTTGAAGCCATTGCAAATCGCTTAGAATATCAAGAACAATACGAACGTGTCAAAAAAGAACTAGACGCATTAAAAGAAAAGGGCCCAAAATTAGGAGAACGTTCCCTTTATTTTAGAGTGGTGAATAAATTTCTAAGTTGGTTTGGCCAAGTCTGGGACCCACTCGCAATCGAAGAAACCGATCACCTGTTGGACCTCATCGGACAAGTCAATTACTTGGTGAGTAACACCGAGTTTCAAGCCCCTGAGTACCAAGAGGCTAAAAACAAACTAGATTTAGCTGTAGCAGGCTATGACCTCTACCTATCTAGAGAAAAAGGACGTGGT…
VFG005171(gb|WP_011527785)	sfbX	LPXTG cell wall anchor domain-containing protein	FBPs (VF0243) - Adherence (VFC0001)	Streptococcus pyogenes MGAS2096	ATGACTAAAAAATTTATTAAATCAGCAGTGATTCTAGGCTTAGCAAGCATAACCATCAGCATGACGCAACCCGTTGAAGCCATTTCAAATAGTTTAGAATATCAAGCACAATATAAACGTGTCAAAGAAGAACTAGACGCATTAAAAGAAAAGGGCCCAAAATTAGGGGAACGTTCCCTTTATTTTAAAGTGGTGAATAGATTTCTAGGTTGGTTTGGCGTAGTCTGGGACCCACTCGCAATCAAAGAAACCGATCACCTGTTGGACCTCATCGGACAAGTCAATTACTTGGTGAGTAACACCGAGTTTCAAGCCCCTGAGTATCAAAAGGCTAAAAACAAACTAGACTTAGCTGTAGCAGGCTATGACCTCTACCTAGCTAGAGAGAAAAAACGTGGT…
VFG005173(gb|WP_011285229)	sfbX	LPXTG cell wall anchor domain-containing protein	FBPs (VF0243) - Adherence (VFC0001)	Streptococcus pyogenes MGAS6180	ATGACTAAAAAATTTATTAAATCAGCAGTGATTCTAGGCTTAGCAAGCATAACCATCAGCATGACGCAACCCGTTGAAGCCATTTCAAATAGCTTAGAATATCAAGCACAATACGAACGTGTCAAAGAAGAACTAGACGCATTAAAAGAAAAGGGCCCAAAATTAGGAGAACGTTCCCTTTATTTTAGATTGGTGAATAAATTTCTAAGTTGGTTTGGCCAAGTCTGGGACCCACTCGCAATCAAAGAAACCGATTACCTGTTGGACCTCATCGGACAAGTCAATTACTTGGTGAGTAACACCGAGTTTCAAGCCCCTGAGTACAAAGATGCTAAAAACAAACTAGACTTAGCTGTAGCAGGCTATGACCTCTACCTAGCTAGAGAGAAAAAACGTGGT…
VFG005176(gb|WP_021775279)	fbp54	fibronectin-bing protein Fbp54	FBPs (VF0243) - Adherence (VFC0001)	Streptococcus pyogenes MGAS10270	ATGTCTTTTGACGGCTTTTTCTTACACCATTTAACCAACGAATTAAAAGAGAACTTGCTTTACGGTCGTATCCAAAAGGTCAATCAACCCTTTGAACGGGAACTTGTCTTAACCATTCGTAACCATCGCAAGAATTATAAATTGCTATTGTCTGCCCATCCTGTTTTTGGACGACTTCAAATTACCCAAGCGGACTTTCAAAATCCTCAGGTACCTAATACCTTTACCATGATTATGCGTAAATACCTCCAGGGTGCAGTCATTGAGCAGTTAGAACAGATTGATAATGACCGCATTATCGAAATCAAGGTATCTAATAAAAATGAAATCGGAGATGCTATTCAGGCAACCCTAATCATTGAAATCATGGGGAAGCACAGCAATATCATCTTGGTGGAC…
VFG005177(gb|WP_011054400)	fbp54	fibronectin-bing protein Fbp54	FBPs (VF0243) - Adherence (VFC0001)	Streptococcus pyogenes MGAS315	ATGTCTTTTGACGGCTTTTTCTTACACCATTTAACCAACGAATTAAAAGAGAACTTGCTTTACGGTCGTATCCAAAAGGTCAATCAACCCTTTGAACGGGAACTTGTCTTAACCATTCGTAACCATCGCAAGAATTATAAATTGCTATTGTCTGCCCATCCTGTTTTTGGAAGGGTACAAATCACCCAAGCAGACTTTCAAAATCCTCAGGTACCTAATACCTTTACAATGATTATGCGTAAATACCTCCAGGGTGCAGTCATTGAGCAGTTAGAACAGATTGATAATGACCGCATTATCGAAATCAAGGTATCTAATAAAAATGAAATCGGAGATGCTATTCAGGCAACCCTAATCATTGAAATCATGGGGAAGCACAGCAATATCATCTTGGTGGAC…
VFG005179(gb|WP_021299312)	fbp54	fibronectin-bing protein Fbp54	FBPs (VF0243) - Adherence (VFC0001)	Streptococcus pyogenes MGAS10750	ATGTCTTTTGACGGCTTTTTCTTACACCATTTAACCAACGAATTAAAAGAGAACTTGCTTTACGGTCGTATCCAAAAGGTCAATCAACCCTTTGAACGGGAACTTGTCTTAACCATTCGTAACCATCGCAAGAATTATAAATTGCTATTGTCTGCCCATCCTGTTTTTGGACGACTTCAAATTACCCAAGCGGACTTTCAAAATCCTCAGGTACCTAATACCTTTACCATGATTATGCGTAAATACCTCCAGGGTGCAGTCATTGAGCAGTTAGAACAGATTGATAATGACCGCATTATCGAAATCAAGGTATCTAATAAAAATGAAATCGGAGATGCTATTCAGGCAACCCTAATCATTGAAATCATGGGGAAGCACAGCAATATCATCTTGGTGGAC…
VFG005180(gb|WP_011888922)	fbp54	fibronectin-bing protein Fbp54	FBPs (VF0243) - Adherence (VFC0001)	Streptococcus pyogenes str. Manfredo	ATGTCTTTTGACGGCTTTTTCTTACACCATTTAACCAACGAATTAAAAGAGAACTTGCTTTACGGTCGTATCCAAAAGGTCAATCAACCCTTTGAACGGGAACTTGTCTTAACCATTCGTAACCATCGCAAGAATTATAAATTGCTATTGTCTGCCCATCCTGTTTTTGGACGACTTCAAATTACCCAAGCGGACTTTCAAAATCCTCAGGTACCTAATACCTTTACCATGATTATGCGTAAATACCTCCAGGGTGCAGTCATTGAGCAGTTAGAACAGATTGATAATGACCGCATTATCGAAATCAAGGTATCTAATAAAAATGAAATCGGAGATGCTATGCAGGCAACCCTAATCATTGAAATCATGGGGAAGCACAGCAATATCATCTTGGTGGAC…
VFG005181(gb|WP_021340474)	fbp54	fibronectin-bing protein Fbp54	FBPs (VF0243) - Adherence (VFC0001)	Streptococcus pyogenes MGAS10394	ATGTCTTTTGACGGCTTTTTCTTACACCATTTAACCAACGAATTAAAAGAGAACTTGCTTTACGGTCGTATCCAAAAGGTCAATCAACCCTTTGAACGGGAACTTGTCTTAACCATTCGTAACCATCGCAAGAATTATAAATTGCTATTGTCTGCCCATCCTGTTTTTGGACGACTTCAAATTACCCAAGCGGACTTTCAAAATCCTCAGGTACCTAATACCTTTACCATGATTATGCGTAAATACCTCCAGGGTGCAGTCATTGAGCAGTTAGAACAGATTGATAATGACCGCATTATCGAAATCAAGGTATCTAATAAAAATGAAATCGGAGATGCTATTCAGGCAACCCTAATCATTGAAATCATGGGGAAGCACAGCAATATCATCTTGGTGGAC…
VFG005182(gb|WP_002989998)	fbp54	fibronectin-bing protein Fbp54	FBPs (VF0243) - Adherence (VFC0001)	Streptococcus pyogenes MGAS2096	ATGTCTTTTGACGGCTTTTTCTTACACCATTTAACCAACGAATTAAAAGAGAACTTGCTTTACGGTCGTATCCAAAAGGTCAATCAACCCTTTGAACGGGAACTTGTCTTAACCATTCGTAACCATCGCAAGAATTATAAATTGCTATTGTCTGCCCATCCTGTTTTTGGAAGGGTACAAATCACCCAAGCAGACTTTCAAAATCCTCAGGTACCTAATACCTTTACCATGATTATGCGTAAATACCTCCAGGGTGCAGTCATTGAGCAGTTAGAACAGATTGATAATGACCGCATTATCGAAATCAAGGTATCTAATAAAAATGAAATCGGAGATGCTATTCAGGCAACCCTAATCATTGAAATCATGGGGAAGCACAGCAATATCATCTTGGTGGAC…
VFG005184(gb|WP_011017703)	fbp54	fibronectin-bing protein Fbp54	FBPs (VF0243) - Adherence (VFC0001)	Streptococcus pyogenes MGAS8232	ATGTCTTTTGACGGCTTTTTCTTACACCATTTAACCAACGAATTAAAAGAGAACTTGCTTTACGGTCGTATCCAAAAGGTCAATCAACCCTTTGAACGGGAACTTGTCTTAACCATTCGTAACCATCGCAAGAATTATAAATTGCTATTGTCTGCCCATCCTGTTTTTGGACGATTTCAAATTACCCAAGCGGACTTTCAAAATCCTCAGGTACCTAATACCTTTACCATGATTATGCGTAAATACCTCCAGGGTGCAGTCATTGATCAGTTAGAACAGATTGATAATGACCGCGTTATCGAAATCAAGGTATCTAATAAAAATGAAATCGGAGATGCTATTCAGGCAACCCTAATCATTGAAATCATGGGGAAGCACAGTAATATCATCTTGGTGGAC…
VFG005185(gb|WP_002991968)	fbp54	fibronectin-bing protein Fbp54	FBPs (VF0243) - Adherence (VFC0001)	Streptococcus pyogenes MGAS6180	ATGTCTTTTGACGGCTTTTTCTTACACCATTTAACCAACGAATTAAAAGAGAACTTGCTTTACGGTCGTATCCAAAAGGTCAATCAACCCTTTGAACGGGAACTTGTCTTAACCATTCGTAACCATCGCAAGAATTATAAATTGCTATTGTCTGCCCATCCTGTTTTTGGAAGGGTACAAATCACCCAAGCAGACTTTCAAAATCCTCAGGTACCTAATACCTTTACCATGATTATGCGTAAATACCTCCAGGGTGCAGTCATTGAGCAGTTAGAACAGATTGATAATGACCGCATTATCGAAATCAAGGTATCTAATAAAAATGAAATCGGAGATGCTATTCAGGCAACCCTAATCATTGAAATCATGGGGAAGCACAGCAATATCATCTTGGTGGAC…
VFG005186(gb|YP_001198858)	fbp54	fibronectin-bing protein Fbp54	FBPs (VF0243) - Adherence (VFC0001)	Streptococcus suis 05ZYH33	ATGTCTTTTGACGGATTTTTTTTACATCACATGACGGCTGAGTTAAGGGCCAATTTAGAAGGTGGGCGGATTCAGAAAATCAACCAGCCCTTTGAACAAGAGATTGTCCTCAACATCCGCAGCAACCGTCAGAGCCATAAATTGCTTCTGTCCGCCCATTCGGTTTTCGGTCGGGTTCAGCTGACCCAGTCGGACTTTACCAATCCAAAAGTGCCCAATACCTTTACCATGATTCTGCGGAAATACTTGCAGGGAGCCATTATCGAGGAGATTCGTCAGTTGGACAATGACCGTATCTTAGAATTTTCGGTGTCCAACAAGGACGAGATTGGCGACCATATCCAAGCAACCTTGATTGTGGAAATCATGGGCAAGCACAGCAATATCATCTTGGTAGAT…
VFG005188(gb|WP_002263095)	fbp54	fibronectin-bing protein Fbp54	FBPs (VF0243) - Adherence (VFC0001)	Streptococcus mutans UA159	ATGTCTTTTGATGGCTTTTTTTTACATCATTTAACAAAGGAATTACAAGAACAGATTCTTTGGGGGCGTATTCAGAAAGTAAACCAGCCTTTCGAACAAGAGCTAGTGTTGACGATTCGCAACAACAGGCAAAATTATAAACTGCTTCTTTCAGCCCACCCTGTCTTTGGCCGTGTTCAATTAACCAAGACCGATTTTCAAAATCCTCAAAGCCCTAATACTTTTACTATGATTATGCGAAAGTATCTGCAAGGAGCTCTTATCGAAAACATTGAACAAATTGAAAATGACCGTATTCTTGAAATGAGCATTTCCAATAAAAATGAAATTGGTGATCAAATCAAGGTTACTATGATTATTGAAATCATGGGGAAGCACAGTAATATTATTCTTTTAGAT…
VFG005189(gb|WP_011227179)	fbp54	fibronectin-bing protein Fbp54	FBPs (VF0243) - Adherence (VFC0001)	Streptococcus thermophilus CNRZ1066	ATGTCTTTTGACGGCTTTTTTCTTCATCATATGACGGCCGAGTTACGTGAGCAGGTGCTTTACGGGCGTATCCAGAAGGTTAATCAGCCTTTTGAGCGTGAATTGGTGTTGACCATTCGTAACAATCGTCAGAATTACAAGCTTTTGCTTTCGGCTCACCCTGTCTTTGGGCGTATCCAGACAACCAAGGCAGAGTTGCCAAATCCTCAGAATCCAAACACCTATACCATGATTATGCGTAAATACCTTCAGGGAGCTGTTATTGAGGATATCCAGCAGCTGGAAAATGACCGTGTTCTTGAGATTTCCGTGTCTAACAAAAACGAAATCGGTGACAGTGTTAAGGTTACTCTTGTTATGGAAATCATGGGGAAACACTCCAACATTATCCTTATTGAC…
VFG005190(gb|WP_002952952)	fbp54	fibronectin-bing protein Fbp54	FBPs (VF0243) - Adherence (VFC0001)	Streptococcus thermophilus LMG 18311	ATGTCTTTTGACGGCTTTTTTCTTCATCATATGACGGCCGAGTTACGTGAGCAGGTGCTTTACGGGCGTATCCAGAAGGTTAATCAGCCTTTTGAGCGTGAATTGGTGTTGACCATTCGTAACAATCGTCAGAATTACAAGCTTTTGCTTTCGGCTCACCCTGTCTTTGGGCGTATCCAGACAACCAAGGCAGAGTTGCCAAATCCTCAGAATCCAAACACCTATACCATGATTATGCGTAAATACCTTCAGGGAGCTGTTATTGAGGATATCCAGCAGCTGGAAAATGACCGTGTTCTTGAGATTTCCGTGTCTAACAAAAACGAAATCGGTGACAGTGTTAAGGTTACTCTTGTTATGGAAATCATGGGGAAACACTCCAACATTATCCTTATTGAC…
VFG005191(gb|WP_011681101)	fbp54	fibronectin-bing protein Fbp54	FBPs (VF0243) - Adherence (VFC0001)	Streptococcus thermophilus LMD-9	ATGTCTTTTGACGGCTTTTTTCTTCATCATATGACGGCCGAGTTACGTGAGCAGGTGCTTTACGGGCGTATCCAGAAGGTTAATCAGCCTTTTGAGCGTGAATTGGTGTTGACCATTCGTAACAATCGTCAGAATTACAAGCTTTTGCTTTCGGCTCACCCTGTCTTTGGGCGTATCCAGACAACCAAGGCAGAGTTGCCAAATCCTCAGAATCCAAACACCTATACCATGATTATGCGTAAATACCTTCAGGGAGCTGTTATTGAGGATATCCAGCAGCTGGAAAATGACCGTGTTCTTGAGATTTCCGTGTCTAACAAAAACGAAATCGGTGACAGTGTTAAGGTTACTCTTGTTATGGAAATCATGGGGAAACACTCCAACATTATCCTTATTGAC…
VFG005192(gb|WP_000006724)	pavA	Fibronectin-binding protein-like protein A	FBPs (VF0243) - Adherence (VFC0001)	Streptococcus agalactiae A909	ATGTCTTTTGATGGATTTTTTTTACATCACCTCACAAATGAATTACAAGAACAGATTGAAAAAGGACGTATCCAAAAAGTTAACCAACCTTTTGACCATGAATTGGTATTAACAATACGCAATAATCGTCGCAACTATAAACTACTCCTATCTGCTCATCCTGTATTTGGACGTATCCAAACTACCGAAGCAAATTTCCAAAATCCTCAAAATCCAAATACTTTTACAATGATCATGAGAAAGTATTTGCAAGGTGCAGTGATTGAAACCATTCAACAAATTGAAAATGACCGTATATTAGAAATCGTCGTGTCTAATAAAAACGAAATCGGTGATCACATTAAAGCGACACTTGTTGTTGAAATCATGGGAAAACACAGTAACATTATCTTGATTGAT…
VFG005193(gb|WP_000006720)	pavA	Fibronectin-binding protein-like protein A	FBPs (VF0243) - Adherence (VFC0001)	Streptococcus agalactiae NEM316	ATGTCTTTTGATGGATTTTTTTTACATCACCTCACAAATGAATTACAAGAACAGATTGAAAAAGGACGTATCCAAAAAGTTAACCAACCTTTTGACCATGAATTGGTATTAACAATACGCAATAATCGTCGCAACTATAAACTACTCCTATCTGCTCACCCTGTATTTGGACGTATCCAAACTACCGAAGCAAATTTCCAAAATCCTCAAAATCCAAATACTTTTACAATGATCATGAGAAAGTATTTGCAAGGTGCAGTGATTGAAACCATTCAACAAATTGAAAATGACCGTATATTAGAAATCATCGTGTCTAATAAAAACGAAATCGGTGATCACATTAAAGCAACACTGGTTGTTGAAATCATGGGAAAACACAGTAACATTATCTTGATTGAT…
VFG005195(gb|WP_000006705)	pavA	Fibronectin-binding protein-like protein A	FBPs (VF0243) - Adherence (VFC0001)	Streptococcus pneumoniae D39	ATGTCATTTGACGGATTTTTTTTACACCACATAGTTGAGGAATTGCGAAGCGAATTAGTGAATGGTCGCATCCAGAAAATCAATCAGCCTTTTGAACAAGAGTTGGTCTTGCAAATCCGCAGCAATCGCCAAAGCCATCGCCTGCTCCTTTCTGCCCATCCAGTTTTTGGACGCATTCAGCTGACCCAAACGACTTTTGAAAATCCAGCTCAACCTTCTACCTTTATCATGGTTTTGAGAAAGTATTTGCAGGGGGCCCTGATTGAGTCGATTGAGCAAGTGGAAAATGACCGTATTGTGGAAATGACAGTTTCCAATAAAAACGAGATTGGAGACCATATCCAGGCTACCTTGATTATCGAAATTATGGGGAAACACAGTAATATTCTACTGGTCGAT…
VFG005196(gb|WP_000006702)	pavA	Fibronectin-binding protein-like protein A	FBPs (VF0243) - Adherence (VFC0001)	Streptococcus pneumoniae TIGR4	ATGTCATTTGACGGATTTTTTTTACACCACATAGTTGAGGAATTGCGAAGCGAATTAGTGAATGGTCGCATCCAGAAAATCAATCAGCCTTTTGAACAAGAGTTGGTCTTGCAAATCCGCAGCAATCGCCAAAGCCATCGCCTGCTCCTTTCTGCCCATCCAGTTTTTGGACGCATTCAGCTGACCCAAACGACTTTTGAAAATCCAGCTCAACCTTCTACCTTTATCATGGTTTTGAGAAAGTATTTGCAGGGGGCCCTGATTGAGTCGATTGAGCAAGTGGAAAATGACCGTATTGTGGAAATTACAGTTTCCAATAAAAACGAGATTGGAGACCATATCCAGGCTACCTTGATTATCGAAATTATGGGGAAACACAGTAATATTCTACTGGTCGAT…
VFG005197(gb|WP_000006706)	pavA	Fibronectin-binding protein-like protein A	PavA (VF0283) - Adherence (VFC0001)	Streptococcus pneumoniae R6	ATGTCATTTGACGGATTTTTTTTACACCACATAGTTGAGGAATTGCGAAGCGAATTAGTGAATGGTCGCATCCAGAAAATCAATCAGCCTTTTGAACAAGAGTTGGTCTTGCAAATCCGCAGCAATCGCCAAAGCCATCGCCTGCTCCTTTCTGCCCATCCAGTTTTTGGACGCATTCAGCTGACCCAAACGACTTTTGAAAATCCAGCTCAACCTTCTACCTTTATCATGGTTTTGAGAAAGTATTTGCAGGGGGCCCTGATTGAGTCGATTGAGCAAGTGGAAAATGACCGTATTGTGGAAATGACAGTTTCCAATAAAAACGAGATTGGAGACCATATCCAGGCTACCTTGATTATCGAAATTATGGGGAAACACAGTAATATTCTACTGGTCGAT…
VFG005198(gb|WP_011836787)	pavA	Fibronectin-binding protein-like protein A	FBPs (VF0243) - Adherence (VFC0001)	Streptococcus sanguinis SK36	ATGTCCTTCGACGGATTTTTTTTACACCACATGACAGAGGAGCTCCGCCACGAATTGCTGGGCGGCCGCATTCAGAAGATTAACCAGCCCTTTGAACAGGAGCTGGTTTTACAAATTCGGAGCAACCGCCAAAGCCACAAGCTGCTCCTATCAGCTCATTCGGTTTTTGGGCGTGTCCAGCTGACAGATACCACGTTTGAAAATCCAGCTGTTCCCAATACCTTTATCATGGTCATGCGCAAATACCTGCAGGGCGCTGTTATTGAAGCAATCCAGCAGGTAGAGAATGACCGGATTTTGGAAATCAGTGTTTCGAATAAGAATGAAATCGGTGACAGCGTGGCTGTGACTCTGGTCATCGAAATTATGGGCAAGCACAGCAATATCATTCTCTTGGAT…
VFG005199(gb|WP_002987847)	prtF2	Cna B-type domain-containing protein	FBPs (VF0243) - Adherence (VFC0001)	Streptococcus pyogenes MGAS2096	ATGACACAAAAAAATAGCTATAAGTTAAGCTTCCTGTTATCCCTAACAGGATTTATTTTAGGTTTATTATTGGTTTTTATAGGATTGTCCGGAGTATCAGTAGGACATGCGGAAACAAGAAATGGAGCAAACAAACAAGGATCTTTTGAAATCAAGAAAGTCGACCAAAACAATAAGCCTTTACCGGGAGCAACTTTTTCACTGACATCAAAGGATGGCAAGGGAACATCTGTTCAAACGTTCACTTCAAATGATAAAGGTATTGTAGATGCTCAAAATCTCCAACCAGGGACTTATACCTTAAAAGAAGAAACAGCACCAGATGGTTATGATAAAACCAGCCGGACTTGGACAGTGACTGTTTATGAGAACGGCTATACCAAGTTGGTTGAAAATCCC…
VFG005201(gb|WP_011284442)	prtF2	Cna B-type domain-containing protein	FBPs (VF0243) - Adherence (VFC0001)	Streptococcus pyogenes MGAS6180	ATGACACAAAAAAATAGCTATAAGTTAAGCTTCCTGTTATCCTTAACAGGATTTATTTTAGGTTTATTATTGGTTTTTATAGGATTGTCCGGAGTATCAGTAGGACATGCGGAAACAAGAAATGGAGCAAACAAACAAGGATCTTTTGAAATCAAGAAAGTCGACCAAAACAATAAGCCCTTATCGGGAGCAACTTTTTCACTGACACCAAAGGATGGGAAGGGAAAACCTGTTCAGACCTTTACCTCAAGCGAAGAGGGTATTATAGATGCTCAAAATCTCCAACCAGGGACTTATACCTTAAAAGAAGATAAAGCACCAGATGGTTATGATAAAACCAGTCGGACTTGGACAGTGACTGTTTATGAGAACGGCTATACCAAGTTGGTTGAAAATCCC…
VFG005202(gb|WP_010922710)	fbaA	protein F2 like fibronectin-binding protein	FBPs (VF0243) - Adherence (VFC0001)	Streptococcus pyogenes M1 GAS	ATGCGTAGAGCAGAAAATAACAAACACAGCCGCTATTCCATTCGCAAACTGAGCGTTGGGGTAACGAGTATAGCAATTGCGAGTCTCTTTTTAGGAAAGGTTGCCTATGCCGTAGATGGCATCCCTCCAATCTCTCTTACTCAAAAGACTACAGCCACTACATCAGAAAATTGGCATCATATTGATAAGGATGGCCTTATTCCTTTAGGTATAAGCTTAGAAGCTGCCAAAGAGGAATTTAAAAAAGAAGTAGAAGAATCACGTTTATCTGAAGCACAAAAAGAAACGTATAAACAAAAAATTAAAACTGCACCAGACAAAGATAAGCTATTATTCACGTATCATAGTGAGTATATGACAGCCGTTAAGGATCTTCCAGCGTCTACTGAGTCTACTACT…
VFG005203(gb|WP_011285739)	fbaA	protein F2 like fibronectin-binding protein	FBPs (VF0243) - Adherence (VFC0001)	Streptococcus pyogenes MGAS5005	ATGCGTAGAGCAGAAAATAACAAACACAGCCGCTATTCCATTCGCAAACTGAGCGTTGGGGTAACGAGTATAGCAATTGCGAGTCTCTTTTTAGGAAAGGTTGCCTATGCCGTAGATGGCATCCCTCCAATCTCTCTTACTCAAAAGACTACAGCCACTACATCAGAAAATTGGCATCATATTGATAAGGATGGCCTTATTCCTTTAGGTATAAGCTTAGAAGCTGCCAAAGAGGAATTTAAAAAAGAAGTAGAAGAATCACGTTTATCTGAAGCACAAAAAGAAACGTATAAACAAAAAATTAAAACTGCACCAGACAAAGATAAGCTATTATTCACGTATCATAGTGAGTATATGACAGCCGTTAAGGATCTTCCAGCGTCTACTGAGTCTACTACT…
VFG005204	fbaA	protein F2 like fibronectin-binding protein	FBPs (VF0243) - Adherence (VFC0001)	Streptococcus pyogenes MGAS10270	ATGCGTAGAGCAGAAAATAACAAACACAGCCGCTATTCCATTGCAAACTGGGCGTTGGGGTAACGAGTATAGCAATTGCGAGTCTCTTTTTAGGAAAGGTTGCCTATGCCGTAGATAGCATGCAGTCAATCTCTTCGACTCAAGGAAACACAGCCAATACATCCCAAAAATGGTATGATATTAATGAGCATGGCATTATTCCTGTAGATATAAGCTTAGAAACTGCCAAAGAGGATTTTAAAAAAGAAGTAGAAAAATCACGTTTGTCTAAAGAACAACAGAAAACGTATAATCAAAAAATTGAAGCTGCAAAAAACAAAGACGACCTATTGTTAACGTATCATAGAGAGTACTCTGAAGATATTAAGAAACACTCAGCGTCTACTGAGCCTACTACTC…
VFG005205	fbaA	protein F2 like fibronectin-binding protein	FBPs (VF0243) - Adherence (VFC0001)	Streptococcus pyogenes MGAS10750	ATGTTTAGAGTAGAAAATAACAAACACAGCCGCTATTCCATTCGCAAACTGAGCGTTGGGGTAACGAGTATAGCAATTGCGAGTCTCTTTTTAGGAAAGGTTGCCTATGCCGTAGATAGCATCCCTCCAATCTCTCTTACTCAAAGGACTCCAGCCACTACATCAGAAAAATGGCATCATATTGATGATAAGGGCTCTATTCCTTTAGGTATAAGCTTAGAAGCTGCCAAAAAAGATTTTAAAGAAGAAGTAGAAAAATCACGTTTGTCTGAAGAACAAAAACAAACGTATAATCAAAAAATTGATGCTGAAACAGACAAAGACGAACTATTGTCAACGTATCATAGAGACTATCTGACAGCCGTTAAGAATCTTCCAACGTCTACTGAGCCAGTTGAG…
VFG005206(gb|WP_011285217)	fbaA	protein F2 like fibronectin-binding protein	FBPs (VF0243) - Adherence (VFC0001)	Streptococcus pyogenes MGAS6180	ATGCGTAGAGCAGAAAATAACAAACACAGCCGCTATTCCATTCGCAAACTGAGCGTTGGGGTAACGAGTATAGCAATTGCGAGTCTCTTTTTGGGAAAAGTTGCCTATGCCGTAGATAGCATGCAGCCAATCTCTTCGACTCAAGGAAACAGAGCCAATACATCCAAAAAATGGTATGATATTAATGAGTATGGTCTTATTCCTGTAGATATAAGCTTTGAAGCTGCCAAAAAAGATTTTAAAGAAGAAGTAGAAAAATCACTTTTGTCTGAAGAACAACAGAAAACGTATAATCAAAAAATTGAAGCTGCAAGAAACAAAGACGACCTATTGTTAACGTATCATAGTGAGTACTCTAAAGATATTAAGAAACACTCAACGTCTACTGAGCCAGTTGAG…
VFG005208(gb|WP_011106579)	fbaB	fibronectin-bing protein SfbII	FBPs (VF0243) - Adherence (VFC0001)	Streptococcus pyogenes SSI-1	ATGACACAAAAAAATAGCTATAAGTTAAGCTTCCTGTTATCCCTAACAGGATTTATTTTAGGTTTATTATTGGTTTTTATAGGATTGTCCGGAGTATCAGTAGGACATGCGGAAACAAGAAATGGAGCAAACAAACAAGGAGCTTTTGAAATCAAGAAAAATAAAAGTCAAGAAGAATATAATTATGAAGTTTATGATAACAGAAACATACTTCAGGATGGGGAACATAAACTTGAAATAAAAAGAGTTGATGGGACAGGTAAAACTTATCAAGGTTTTTGCTTTCAGTTAACGAAAAATTTTCCCACTGCTCAAGGTGTAAGTAAAAAGCTGTATAAAAAATTGAGTAGTAGTGATGAAGAAACACTAAAGCAATATGCCTCTAAATATACAAGTAAT…
VFG005209(gb|WP_011017265)	fbaB	fibronectin-bing protein SfbII	FBPs (VF0243) - Adherence (VFC0001)	Streptococcus pyogenes str. Manfredo	ATGACACAAAAAAATAGCTATAAGTTAAGCTTCCTGTTATCCCTAACAGGATTTATTTTAGGTTTATTATTGGTTTTTATAGGATTGTCCGGAGTATCAGTAGGACATGCGGAAACAAGAAATGGAGCAAACAAACAAGGAGCTTTTGAAATCAAGAAAAATAAAAGTCAAGAAGAATATAATTATGAAGTTTATGATAACAGAAACATACTTCAGGATGGGGAACATAAACTTGAAATAAAAAGAGTTGATGGGACAGGTAAAACTTATCAAGGTTTTTGCTTTCAGTTAACGAAAAATTTTCCCACTGCTCAAGGTGTAAGTAAAAAGCTGTATAAAAAATTGAGTAGTAGTGATGAAGAAACACTAAAGCAATATGCCTCTAAGTATACAAGTAAT…
VFG005211(gb|WP_000482175)	fbsA	fibrinogen receptor FbsA	FBPs (VF0243) - Adherence (VFC0001)	Streptococcus agalactiae A909	TTGTTCAATAAAATAGGTTTTAGAACTTGGAAATCAGGAAAGCTTTGGCTTTATATGGGAGTGCTAGGATCAACTATTATTTTAGGATCAAGTCCTGTATCTGCTATGGATAGTGTTGGAAATCAAAGTCAAGGTAATGTTCTAGAGCGTCGTCAACGTGATGCGGATAACAAGAGCCAAGGCAATGTTCTAGAACGTCGTCAACGCGATGTAGAAAACAGAAGCCAAGGCAATGTTCTAGAGCGTCGTCAACGCGATGCGGATAACAAGAGCCAAGGCAATGTTTTAGAGCGCCGCCAACGCGATGCAGAAAACAAAAGTCAGGGCAATGTTCTAGAACGTCGTCAACGTGATGTTGAGAATAAGAGCCAAGGCAATGTTCTAGAGCGTCGCCAACGT…
VFG005213	fbsA	fibrinogen receptor FbsA	FBPs (VF0243) - Adherence (VFC0001)	Streptococcus agalactiae 2603V/R	AATCAAAGTCAGGGCAATGTTTTAGAGCGTCGTCAACGCGATGTTGAGAACAAGAGCCAAGTAGGTCAACTTATAGGGAAAAATCCACTTCTTTCAAAGTCAATTATATCTAGAGAAAATAATCACTCTAGTCAAGGTGACTCTAACAAACAGTCATTCTCTAAAAAAGTATCTCAGGTTACTAATGTAGCTAATAGACCGATGTTAACTAATAATTCTAGAACAATTTCAGTGATAAATAAATTACCTAAAACAGGTGATGATCAAAATGTCATTTTTAAACTTGTAGGTTTTGGTTTAATTTTGTTAACAAGTCGCTGCGGTTTGAGACGCAATGAAAATTAA
VFG005214(gb|WP_000743864)	fbsB	Fibrinogen-binding surface protein B	FBPs (VF0243) - Adherence (VFC0001)	Streptococcus agalactiae A909	ATGAAAAAACAATTTTTAAAATCAGCAGCGATTCTATCGCTAGCAGTAACAGCAGTATCTACAAGTCAGCCGGTAGGGGCGATAGTGGGAAAAGATGAAACGAAATTAAGACAGCAACTTGGGTATATTGATTCAAAAAAATCTGGAAAGAAAATTGATGAGAGATGGGGTGAAAAAATTTATAACTATCTAAGTTATGAGCTCATTGAAGCAAACGAATGGATTAACCGAAGTGAGTTTCAGGAACCTGAGTATAGAACTATTTTATCAGAATTTAAAGATAAAATAGATAGTATTGAATACTACTTAATTAACTTAAGTAATATTGCTAAAGAAGATGCGCATCAAAGAAATATTCTTCAATCATTAGATAAATATGAAAAAAGTGGAATATATAAT…
VFG005215(gb|WP_000743858)	fbsB	Fibrinogen-binding surface protein B	FbsB (VF0523) - Adherence (VFC0001)	Streptococcus agalactiae NEM316	ATGAAAAAACAATTTTTAAAATCAGCAGCGATTCTATCGCTAGCAGTAACAGCAGTATCTACAAGTCAGCCGGTAGCCGGGATAACTAAAGATTATAATAACCGAAATGAAAAAGTAAAAAAGTATTTACAAGAAAATAATTTCGGTCATAAAATAGCGTATGGATGGAAAAATAAAGTAGAATTTGATTTTCGTTATTTATTGGATACTGCTAAATATTTAGTAAATAAAGAAGAATTTCAAGATCCTTTATATAATGATGCGCGCGAAGAATTGATAAGTTTTATTTTTCCTTATGAGAAATTTTTAATTAACAATCGTGACATAACTAAATTAACAGTTAATCAGTATGAAGCGATTGTGAATAGAATGAGTGTTGCTTTACAAAAATTTTCAAAG…
VFG005216(gb|WP_000743861)	fbsB	Fibrinogen-binding surface protein B	FBPs (VF0243) - Adherence (VFC0001)	Streptococcus agalactiae 2603V/R	ATGAAAAAACAATTTTTAAAATCAGCAGCGATTCTATCGCTAGCAGTAACAGCAGTATCTACAAGTCAGCCGGTAGGGGCGATAGTGGGAAAAGATGAAACGAAATTAAGACAGCAACTTGGGTATATTGATTCAAAAAAATCTGGAAAGAAAATTGATGAGAGATGGGGTGAAAAAATTTATAACTATCTAAGTTATGAGCTCATTGAAGCAAACGAATGGATTAACCGAAGTGAGTTTCAGGAACCTGAGTATAGAACTATTTTATCAGAATTTAAAGATAAAATAGATAGTATTGAATACTACTTAATTAACTTAAGTAATATTGCTAAAGAAGATGCGCATCAAAGAAATATTCTTCAATCATTAGATAAATATGAAAAAAGTGGAATATATAAT…
VFG005217(gb|WP_002987954)	lmb	laminin-binding surface protein	Lmb (VF0275) - Adherence (VFC0001)	Streptococcus pyogenes M1 GAS	ATGAAAAAAGGTTTTTTTCTCATGGCTATGGTCGTGAGTTTAGTAATGATAGCAGGGTGTGATAAGTCAGCAAACCCCAAACAGCCTACGCAAGGCATGTCAGTTGTAACCAGCTTTTACCCAATGTATGCGATGACAAAAGAAGTATCTGGAGACCTCAATGATGTGAGGATGATCCAATCAGGTGCAGGCATTCATTCCTTTGAACCGTCTGTAAATGATGTGGCAGCTATTTATGACGCGGATTTGTTTGTTTACCATTCACATACCTTAGAAGCTTGGGCAAGGGATCTAGACCCTAATTTAAAAAAATCAAAGGTTGATGTGTTTGAAGCGTCAAAACCTTTGACACTAGATAGAGTCAAAGGGCTAGAAGATATGGAAGTCACACAAGGCATT…
VFG005219(gb|WP_000715197)	lmb	laminin-binding surface protein	Lmb (VF0275) - Adherence (VFC0001)	Streptococcus pyogenes MGAS10270	ATGAAAAAAGGTTTTTTTCTCATGGCTATGGTCGTGAGTTTAGTAATGATAGCAGGGTGTGATAAGTCAGCAAACCCCAAACAGCCTACGCAAGGCATGTCAGTTGTAACCAGCTTTTACCCAATGTATGCGATGACAAAAGAAGTATCTGGAGACCTCAATGATGTGAGGATGATCCAATCAGGTGCAGGCATTCATTCCTTTGAACCGTCTGTAAATGATGTGGCAGCTATTTATGACGCGGATTTGTTTGTTTACCATTCACATACCTTAGAAGCTTGGGCAAGGGATCTAGACCCTAATTTAAAAAAATCAAAGGTTGATGTGTTTGAAGCGTCAAAGCCTCTGACACTAGATAGAGTCAAAGGGCTAGAAGATATGGAAGTCACACAAGGCATT…
VFG005220(gb|WP_002987954)	lmb	laminin-binding surface protein	Lmb (VF0275) - Adherence (VFC0001)	Streptococcus pyogenes MGAS315	ATGAAAAAAGGTTTTTTTCTCATGGCTATGGTCGTGAGTTTAGTAATGATAGCAGGGTGTGATAAGTCAGCAAACCCCAAACAGCCTACGCAAGGCATGTCAGTTGTAACCAGCTTTTACCCAATGTATGCGATGACAAAAGAAGTATCTGGAGACCTAAATGATGTGAGGATGATCCAATCAGGTGCAGGCATTCATTCCTTTGAACCGTCTGTAAATGATGTGGCAGCTATTTATGACGCGGATTTGTTTGTTTACCATTCACATACCTTAGAAGCTTGGGCAAGGGATCTAGACCCTAATTTAAAAAAATCAAAGGTTGATGTGTTTGAAGCGTCAAAACCTCTGACACTAGATAGAGTCAAAGGGCTAGAAGATATGGAAGTCACACAAGGCATT…
VFG005222(gb|WP_002982485)	lmb	laminin-binding surface protein	Lmb (VF0275) - Adherence (VFC0001)	Streptococcus pyogenes MGAS10750	ATGAAAAAAGGTTTTTTTCTCATGGCTATGGCTGTGAGTTTAGTAATGATAGCAGGGTGTGATAAGTCAGCAAACCCCAAACAGCCTACGCAAGGCATGTCAGTTGTAACCAGCTTTTACCCAATGTATGCGATGACAAAAGAAGTATCTGGAGACCTCAATGATGTGAGGATGATCCAATCAGGTGCAGGCATTCATTCCTTTGAACCGTCTGTAAATGATGTGGCAGCTATTTATGACGCGGATTTGTTTGTTTACCATTCACATACTTTAGAAGCTTGGGCAAGGGATCTAGACCCTAATTTAAAAAAATCAAAGGTTGATGTGTTTGAAGCGTCAAAACCTCTGACACTAGATAGAGTCAAAGGGCTAGAAGATATGGAAGTCACACAAGGCATT…
VFG005223(gb|WP_011889188)	lmb	laminin-binding surface protein	Lmb (VF0275) - Adherence (VFC0001)	Streptococcus pyogenes str. Manfredo	ATGAAAAAAGGTTTTTTTCTCATGGCTATAGTCGTGAGTTTAGTAATGATAGCAGGGTGTGATAAGTCAGCAAACCCCAAACAGCCTACGCAAGGCATGTCAGTTGTAACCAGCTTTTACCCAATGTATGCGATGACAAAAGAAGTATCTGGAGACCTAAATGATGTGAGGATGATCCAATCAGGTGCAGGCATTCATTCCTTTGAACCGTCTGTAAATGATGTGGCAGCTATTTATGATGCGGATTTGTTTGTTTACCATTCACATACCTTAGAAGCTTGGGCAAGGGATCTAGACCCTAATTTAAAAAAATCAAAGGTTGATGTGTTTGAAGCGTCAAAACCTTTGACACTAGATAGAGTCAAAGGGCTAGAAGATATGGAAGTCACACAAGGCATT…
VFG005224(gb|WP_002982485)	lmb	laminin-binding surface protein	Lmb (VF0275) - Adherence (VFC0001)	Streptococcus pyogenes MGAS10394	ATGAAAAAAGGTTTTTTTCTCATGGCTATGGCTGTGAGTTTAGTAATGATAGCAGGGTGTGATAAGTCAGCAAACCCCAAACAGCCTACGCAAGGCATGTCAGTTGTAACCAGCTTTTACCCAATGTATGCGATGACAAAAGAAGTATCTGGAGACCTCAATGATGTGAGGATGATCCAATCAGGTGCAGGCATTCATTCCTTTGAACCGTCTGTAAATGATGTGGCAGCTATTTATGACGCGGATTTGTTTGTTTACCATTCACATACCTTAGAAGCTTGGGCAAGGGATCTAGACCCTAATTTAAAAAAATCAAAGGTTGATGTGTTTGAAGCGTCAAAACCTTTGACACTAGATAGAGTCAAAGGGCTAGAAGATATGGAAGTCACACAAGGCATT…
VFG005225(gb|WP_002987954)	lmb	laminin-binding surface protein	Lmb (VF0275) - Adherence (VFC0001)	Streptococcus pyogenes MGAS2096	ATGAAAAAAGGTTTTTTTCTCATGGCTATGGTCGTGAGTTTAGTAATGATAGCAGGGTGTGATAAGTCAGCAAACCCCAAACAGCCTACGCAAGGCATGTCAGTTGTAACCAGCTTTTACCCAATGTATGCGATGACAAAAGAAGTATCTGGAGACCTCAATGATGTGAGGATGATCCAATCAGGTGCAGGCATTCATTCCTTTGAACCGTCTGTAAATGATGTGGCAGCTATTTATGACGCGGATTTGTTTGTTTACCATTCACATACCTTAGAAGCTTGGGCAAGGGATCTAGACCCTAATTTAAAAAAATCAAAGGTTGATGTGTTTGAAGCGTCAAAACCTCTGACACTAGATAGAGTCAAAGGGCTAGAAGATATGGAAGTCACACAAGGCATT…
VFG005227(gb|WP_011018275)	lmb	laminin-binding surface protein	Lmb (VF0275) - Adherence (VFC0001)	Streptococcus pyogenes MGAS8232	ATGAAAAAAGGTTTTTTTCTCATGGTTATGGTCGTGAGTTTAGTAATGATAGCAGGGTGTGATAAGTCAGCAAACCCCAAACAGCCTACGCAAGGCATGTCAGTTGTAACCAGCTTTTACCCAATGTATGCGATGACAAAAGAAGTATCTGGAGACCTAAATGATGTGAGGATGATCCAATCAGGTGCAGGCATTCATTCCTTTGAACCGTCTGTAAATGATGTAGCAGCTATTTATGACGCGGATTTGTTTGTTTACCATTCACATACCTTAGAAGCTTGGGCAAGGGATCTAGACCCTAATTTAAAAAAATCAAAGGTTGATGTGTTTGAAGCGTCAAAACCTTTGACACTAGATAGAGTCAAAGGGCTAGAAGATATGGAAGTCACACAAGGCATT…
VFG005228(gb|WP_000715197)	lmb	laminin-binding surface protein	Lmb (VF0275) - Adherence (VFC0001)	Streptococcus pyogenes MGAS6180	ATGAAAAAAGGTTTTTTTCTCATGGCTATGGTCGTGAGTTTAGTAATGATAGCAGGGTGTGATAAGTCAGCAAACCCCAAACAGCCTACGCAAGGCATGTCAGTTGTAACCAGCTTTTACCCAATGTATGCGATGACAAAAGAAGTATCTGGAGACCTCAATGATGTGAGGATGATCCAATCAGGTGCAGGCATTCATTCCTTTGAACCGTCTGTAAATGATGTGGCAGCTATTTATGACGCGGATTTGTTTGTTTACCATTCACATACCTTAGAAGCTTGGGCAAGGGATCTAGACCCTAATTTAAAAAAATCAAAGGTTGATGTGTTTGAAGCGTCAAAACCTTTGACACTAGATAGAGTCAAAGGGCTAGAAGATATGGAAGTCACACAAGGCATT…
VFG005230(gb|WP_000715197)	lmb	laminin-binding surface protein	Lmb (VF0275) - Adherence (VFC0001)	Streptococcus agalactiae NEM316	ATGAAAAAAGGTTTTTTTCTCATGGCTATGGTTGTGAGTTTAGTAATGATAGCAGGGTGTGATAAGTCAGCAAACCCCAAACAGCCTACGCAAGGCATGTCAGTTGTAACCAGCTTTTACCCAATGTATGCGATGACAAAAGAAGTATCTGGAGACCTCAATGATGTGAGGATGATCCAATCAGGTGCAGGCATTCATTCCTTTGAACCGTCTGTAAATGATGTGGCAGCTATTTATGACGCGGATTTGTTTGTTTACCATTCACATACCTTAGAAGCTTGGGCAAGGGATCTAGACCCTAATTTAAAAAAATCAAAGGTTGATGTGTTTGAAGCGTCAAAACCTTTGACACTAGATAGAGTCAAAGGGCTAGAAGATATGGAAGTCACACAAGGCATT…
VFG005232(gb|WP_002913975)	lmb	laminin-binding surface protein	Lmb (VF0275) - Adherence (VFC0001)	Streptococcus sanguinis SK36	ATGAAAAAAAGAACTGCAGTATTACTAATGCTGAGTATACTAGCTTTGATGCTGGGAGCGTGTACTCAGAAAGAAGAACAACAAGCTAAAGGTTTGAAGATTGTGACCAGTTTTTATCCGGTTTATGCCATGGTTAAAGAAGTATCTGGTGATTTGAATGATGTTCGCATGATTCAATCTAGTACAGGGATCCATTCATTTGAACCATCGGCTAATGATGTAGCTGCTATCTATGATGCGGATGTTTTTGTCTATCATTCACATACCTTAGAGTCGTGGGCGGGGAGCTTGGATCCAAATTTGCAAAAATCTAAGGTGAAAGTACTTGAAGCTTCCGAAGGAATGCCCCTGGAACGTGTATCGGGTTTGGAAGACGTGGAAGCTGGCCAAGGAATCGAT…
VFG005233(gb|WP_015055896)	cpa	fibronectin-binding protein, GAS pilus tip adhesin	Collagen binding protein (VF1039) - Adherence (VFC0001)	Streptococcus pyogenes MGAS5005	ATGAAAAAAACAAGGTTTCCAAATAAGCTTAATACTCTTAATACTCAAAGGGTATTAAGTAAAAACTCAAAACGATTTACTGTCACTTTAGTGGGAGTCTTTTTAATGATCTTCGCTTTGGTAACTTCCATGGTTGGTGCTAAGACTGTTTTTGGTTTAGTAGAATCCTCGACGCCAAACGCAATAAATCCAGATTCAAGTTCGGAATACAGATGGTATGGATATGAATCTTATGTAAGAGGGCATCCATATTATAAACAGTTTAGAGTAGCACACGATTTAAGGGTTAACTTAGAAGGAAGTAGAAGTTATCAAGTTTATTGCTTTAATTTAAAGAAAGCATTTCCTCTCGGATCAGATAGTAGTGTTAAAAAGTGGTATAAAAAACATGATGGAATC…
VFG005236(gb|WP_011888543)	cpa	fibronectin-binding protein, GAS pilus tip adhesin	Collagen binding protein (VF1039) - Adherence (VFC0001)	Streptococcus pyogenes str. Manfredo	TTGCAAAAGAGGGATAAAACCAATTATGGAAGCGCTAACAACAAACGACGACAAACGACGATCGGATTACTGAAAGTATTTTTGACGTTTGTAGCTCTGATAGGAATAGTAGGGTTTTCTATCAGAGCGTTCGGAGCTGAAGAAAAATCTACTGAAACTAAAAAAACGTCAGTCATTATTAGAAAATATGCTGAAGGTGACTACTCTAAACTTCTAGAGGGAGCAACTTTGCGTTTAACAGGGGAAGATATCCCAGATTTTCAAGAAAAAGTCTTCCAAAGTAATGGAACAGGAGAAAAGATTGAATTATCAAATGGGACTTATACCTTAACAGAAACATCATCTCCAGATGGATATAAAATTACGGAGCCGATTAAGTTTAGAGTAGTGAATAAAAAA…
VFG005237(gb|WP_011184102)	cpa	fibronectin-binding protein, GAS pilus tip adhesin	Collagen binding protein (VF1039) - Adherence (VFC0001)	Streptococcus pyogenes MGAS10394	ATGTACAGTAGATTGAAGAGAGAGTTAGTTATAGTGATAAACAGAAAAAAGAAATATAAACTAATTAGACTGATGGTTACCGTAGGCCTTATTTTTTCGCAGTTAGTTTTACCTATAAGGCGACTAGGCTTGCAGATGATTTCTACACAGACCAAAGTGATCCCCCAAGAGATTGTTACTCAAACAGAAACTCAGGGAACTCAGGTAGTTGCAACGAAACAAAAATTAGAGTCAGAAAATAGTAGTCTAAAGGTAGCTCTTAAAAGAGAATCAGGTTTTGAACATAATGCCACGATTGATGCTTCTTTAGATACAGAATCCCAAGGAGATAATAGTCAACGTAGCGTAACTCAAGCTATCGTTACTATGGCATTAGAATTGAGAAAGCAAGGGCTATCA…
VFG005238(gb|WP_002987831)	cpa	fibronectin-binding protein, GAS pilus tip adhesin	Collagen binding protein (VF1039) - Adherence (VFC0001)	Streptococcus pyogenes MGAS2096	ATGAATAACAAAAAATTGCAAAAGAAGCAAGATGCTCCTCGGGTATCAAACAGAAAGCCAAAACAATTAACTGTCACTTTAGTGGGAGTATTTTTAATGTTTTTGACCTTGGTAAGTTCCATGAGAGGTGCTCAAAGCATATTTGGAGAGGAAAAGAGAATTGAAGAAGTCAGTGTTCCTAAAATAAAAAGTCCAGATGATGCCTACCCTTGGTATGGCTATGATTCATATGACTCTAGTCATCCTTACTATGAACGTTTTAAAGTAGCACATGATTTAAGGGTTAATTTAAATGGAAGTAAGAGCTACCAAGTATATTGCTTTAATATCAATTCTCATTATCCGAATAGAAAAAATGCTTTTTCTAAACAATGGTTTAAGAGAGTTGATGGGACAGGT…
VFG005240(gb|WP_011017259)	cpa	fibronectin-binding protein, GAS pilus tip adhesin	Collagen binding protein (VF1039) - Adherence (VFC0001)	Streptococcus pyogenes MGAS8232	TTGCAAAAGAGGGATAAAACCAATTATGGAAGCGCTAACAACAAACGACGACAAACGACGATCGGATTACTGAAAGTATTTTTGACGTTTGTAGCTCTGATAGGAATAGTAGGGTTTTCTATCAGAGCGTTCGGAGCTGAAGAACAATCTACTGAAACTAAAAAAACGTCAGTCATTATTAGAAAATATGCTGAAGGTGACTACTCTAAACTTCTAGAGGGAGCAACCTTAAAGCTTGCTCAAATTGAAGGAAGTGGTTTTCAAGAACAGAGTTTTGAAAGTAGTACTTCAGGACAAAAATTGCAGTTGTCGGATGGTACATATATTTTAACTGAAACTAAATCACCTCAAGGATATGAGATTGCCGAACCTATTACTTTTAAAGTTACAGCTGGGAAA…
VFG005241(gb|WP_011284436)	cpa	fibronectin-binding protein, GAS pilus tip adhesin	Collagen binding protein (VF1039) - Adherence (VFC0001)	Streptococcus pyogenes MGAS6180	ATGAATAACAAAAAATTGCAAAAGAAGCAAGATGCTCCTCGGGTATCAAACAGAAAGCCAAAACAATTAACTGTCACTTTAGTGGGAGTATTTTTAATGCTCTTAGTATTGATAGGATTTGAAGGAAAAGTTCGAGCAGCTCACGAATTGGTTGAGGTACCAGTACCTATTTTTCACAATCCAGATCCACAGTCAGACTATCAGTGGTATGGCTATGAAGCCTATACAGGGGGGTATCCGAAGTATGATTTATTCAAGACATACTATCATGATCTGAGAGTGAATTTGCATGGGAGTAAAAGTTATCAAGTATATTGCTTTAACGTTCACAAACACTATCCCCGTTCCTCCCAGAGTTTTGATCGGAAGTGGTATAAAAAATTAGATGGAACTGCTGAG…
VFG005242(gb|WP_011837269)	cpbA	prealbumin-like fold domain-containing protein	Collagen binding protein (VF1039) - Adherence (VFC0001)	Streptococcus sanguinis SK36	ATGAACAAAAGGATTAGAGCATTGCTCCACCTTATTATTCTTTTTTTAGGAGTAATTCTGCCATCAGTTGCTCCTCTTACTCAGGTGCAAGCAGCTGAGTTTGGTGATGTTATCACGGAGATGAGCCTGAAGAATTCTTCAGGTGGTGATTTGACGCAGGGGGTTGATATTTGGGAAACTTTTCGAGTTTACGCAAAGTTTGTCTTGCCGGATAACCAAGTACATCAAGGAGATACAACAAAAATCACCTTGCCCTCTGAGTATGCTTTTGGGAACTCTTCAGCTATTGAACTTAAAGACAGCTCGGATAACGTTGTGGCAAATGGTTTTTTGGATTCAACCAACAAGACCATTACTTTGACCTATACAAATTATGTTGAGCAAAAGTCTGGTGTTCAA…
VFG005243(gb|WP_010922693)	sclA	adhesin Scl1	Streptococcal collagen-like proteins (VF1040) - Adherence (VFC0001)	Streptococcus pyogenes M1 GAS	ATGTTGACATCAAAGCACCATAATCTCAACAAACTAGTCTGGCGCTACGGGCTAACCTCAGCCGCTGCCGTCCTTCTAGCCTTTGGAGGCGGGGCAAGCAGCGTTAAGGCTGAGGTTTCTTCTACGACTATGACGTCGAGTCAAAGAGAGTCAAAAATAAAAGAGATCGAAGAAAGTCTTAAAAAATATCCAGAAGTGTCCAATGAGAAATTTTGGGAAAGAAAGTGGTATGGAACCTATTTTAAAGAAGAAGATTTTCAAAAGGAGCTAAAAGATTTTACTGAGAAGAGGCTTAAGGAGATTCTAGATTTAATTGGTAAATCTGGAATCAAGGGAGACCGTGGTGAGACTGGTCCTGCTGGCCCAGCCGGACCACAAGGTAAAACTGGTGAGAGGGGC…
VFG005245(gb|WP_020905508)	sclA	LPXTG cell wall anchor domain-containing protein	Streptococcal collagen-like proteins (VF1040) - Adherence (VFC0001)	Streptococcus pyogenes MGAS10270	ATGAAACAAAAAAATATTAATAAATTTGTGTGTCGCTATGGCTTAACCACTGCAGCGGCTATTTTGGCGACCTTCGGGGGGGGGGGGGTAGCGAACGTCAGCGCTGATGCTGAAAGCATGCGATATGTAGGTGAAGATCTTCAAAAGGAGCTAGATAAGTCATCTGAGGAGTATGTTCCCAAAGTTAATAATTTTAGGAAAGATAGATTGCCTAACGGGCAGCTTCAGGTTGAAGAATATTTAACTAAAATACAGTCGTATTTAGAAGAATGGAAAAAAAGAGATGATACTTGGAAAGAAAAGGTAACTAAAAGTATACAAAATGGCACCTTCCAGGGTGACAAGGGAGATATGGGACCAGAAGGGGAGCCAGGACCTAAGGGAGACAAAGGTGAAACC…
VFG005246	sclA	LPXTG cell wall anchor domain-containing protein	Streptococcal collagen-like proteins (VF1040) - Adherence (VFC0001)	Streptococcus pyogenes MGAS315	ATGTTGACATCAAAGCACCATAATCTCAACAAACTGGTCTGGCGCTACGGGCTAATCTCAGCCGCTGCCGTCCTTCTAGCCTTTGGAGGCGGGGCAAGCAGCGTTAAGGCTGAGACTCCTATGACATCAAAGGAGAGACAAGAAAAAATAAATAATATCAGAAAAAATCTTGAAAGTTATCCAAAAGTGTCTGATCAAAAATTTTGGGACCAAAAGTGGTATGGAACCTATTTTAAAGAAGAAAACTCTCAAGAGGAGTTAAAAAACTTTACTGAAGAGAGACTCAAAGAGATTCTAGATCTGATTGAAAAAGGTGCAACAAAGGGCGATAAAGGTGAAACCGGTCTAGCCGGTCCAGTAGGCCCAGCCGGTAAAGCTGGTGCTCGTGGCGCACAAGGT…
VFG005248(gb|WP_011529035)	sclA	LPXTG-anchored collagen-like adhesin Scl1/SclA	Streptococcal collagen-like proteins (VF1040) - Adherence (VFC0001)	Streptococcus pyogenes MGAS10750	ATGTTGACATCAAAGCACCATAATCTCAACAAACTGGTCTGGCGCTACGGGCTAACCTCAGCTGCAGCCGTCCTTCTAGCCTTTGGAGGCGGGGCAAGCAGCGTTAAGGCTGAAGGTATGACGTCTGGAGAAAGAACACAAAAAATCAATGAGATTAAAGAATTTATAAAAAAAATCCCAAAAACAGATCAGGAGCAATTTCGGCACCGACCATGGTATGGTGGCGACTACTTTAAAGACGAAGACTATCAGAAGGAACTGAATAAATTTACGGAAGATGCACTTAAAAAAATTGTAGAGTTGATTGAAAAAGGTGCAACAAAAGGTGAAAAAGGGGATGCTGGTCCTAGAGGCGAGCGCGGCCCACAAGGTCCAGTAGGCCCAGCAGGTAAAGCTGGT…
VFG005249(gb|WP_011889172)	sclA	LPXTG-anchored collagen-like adhesin Scl1/SclA	Streptococcal collagen-like proteins (VF1040) - Adherence (VFC0001)	Streptococcus pyogenes str. Manfredo	ATGTTGACATCAAAGCACCATAATCTCAACAAACTGGTCTGGCGCTACGGACTAACCTCAGCTGCTGCCGTCCTTCTAGCCTTTGGAGGCGGGGCAAGCAGCGTTAAGGCTGAGGCTCCAGCTGCTCCTCTGACATCGGAGCAGAGACAAAAAGAAATTGACAAGATTAAACAGGAAATTCAGACTAAATATCCAAAAGCGTCTGAGGAAAAATTTTGGGAGAGTAGCTTTTGGGGAAGAAAGTACTTTAATGAACAAGAGTATCTAAAATCTTTACAAACTTTTACTGAGCAAAGACTCCAAGATATTGTAAATCTGATTGAAAAAGGTGCAACAAAAGGTGATAAAGGTGATGCTGGTCCTAAAGGCGAGCGCGGCCCAGCAGGCCAACCAGGCGAA…
VFG005250(gb|WP_011184997)	sclA	LPXTG-anchored collagen-like adhesin Scl1/SclA	Streptococcal collagen-like proteins (VF1040) - Adherence (VFC0001)	Streptococcus pyogenes MGAS10394	ATGTTGACATCAAAACACCATAATCTTAACAAACTAGTCTGGCGCTACGGGCTAACCTCAGCGGCAGCCGTCCTTCTAGCCTTTGGAGGCGTGGCAAGCAGCGTTAAGGCTGAAGAAGCTTCTATGACGCAGAATCAGAGACAAGAAGAAATTAAAAAAATTAAAGAGGGTCTGAACAAATATCCGCGAATGTATGATGAACAATTTTGGGGGGGCGTATCTAATAACCAGTTTCTAGACGAACTTTATCAGGACAAACTAGAGGAATATACTAAAGGAGCACTTACTAAGATTTTAGATTTGATTGAAAAAGGTGCAACAAAAGGTGAAAAAGGGGATCCTGGTGCCCAAGGACCTAAAGGCGAAAAGGGTGAAAAAGGTGACCGCGGTGACACCGGA…
VFG005251(gb|WP_011527774)	sclA	LPXTG-anchored collagen-like adhesin Scl1/SclA	Streptococcal collagen-like proteins (VF1040) - Adherence (VFC0001)	Streptococcus pyogenes MGAS2096	ATGTTGACATCAAAACACCATAATCTCAACAAACTGGTCTGGCGCTACGGGCTAACCTCAGCCGCTGCCGTCCTTCTAGCCTTTGGAGGCGGGGCAAGCAGCGTTAAGGCTGAGGGTTCAGCTGCTCCTCTGACATCGGAGCAGAGACAACAAGAAATTGAAAAAATTAAACAGGAAATCCAGGCTAAATATCCAAAACTTACTGAAGAAAAATACCACAGTTATGGAGTTTTTGGCAGAAAATATCTTGATTACGATAAATATCAAAAAGGATTAGAGGAGTATACTCAAGAAGCACTTAAAAAAATTGTAGAATTAATTGAAAAAGGTGCAACACAAGGCCCAGCCGGTCCTAAAGGTGAGACTGGTCCTGCTGGCCCAGCCGGTCCAGAAGGTAAG…
VFG005253(gb|WP_011285200)	sclA	LPXTG-anchored collagen-like adhesin Scl1/SclA	Streptococcal collagen-like proteins (VF1040) - Adherence (VFC0001)	Streptococcus pyogenes MGAS6180	ATGTTGACATCAAAACACCACAATCTCAACAAACTAGTCTGGCGCTACGGGCTAACCTCAGCCGCTGCCGTCCTTCTAGCCTTTGGAGGCGGGGCAAGCAGCGTTAAGGCTGAGGTTTCTACTGCGGCTATGACGAAGGAGGAGAGACAACAAGAAATTGAGAAAATTAAAGAAGACATTAAGAAAGAATATCCAAAAGCGTCTGAGGAAAAATTTTGGGAGAGTAGCTTTTGGGGAAGAAGGTACTTTAATGAACAAGAGTATCTAAAATCTTTACAAAGTTTTACTGAGCAAAGACTCCAAGATATTGTAAATCTGATTGAAAAAGGTGCAACAAAAGGTGACAAAGGCGATGCTGGTCCTAAAGGCGAGCGCGGCCCAGCAGGCCCACAAGGTCCG…
VFG005254(gb|WP_011285510)	sclB	LPXTG-anchored collagen-like adhesin Scl2/SclB	Streptococcal collagen-like proteins (VF1040) - Adherence (VFC0001)	Streptococcus pyogenes M1 GAS	TTGCTGACCTTTGGAGGTGCAAGTGCGGTTAAGGCGGAAGAAAATGAAAAAGTAAGAGAGCAAGAAAAGCTCATACAGCAACTTTCTGAAAAGCTAGTGGAAATTAATGACTTACAAACTTTAAATGGTGATAAAGAGAGTATACAGTCTCTCGTAGATTATCTGACTCGAAGAGGAAAACTTGAAGAAGAATGGATGGAATATTTGAATTCTGGTATTCAACGCAAACTTTTTGTTGGTCCAAAAGGACCTGCAGGTGAAAAAGGAGAACAAGGTCCTACTGGAAAACAAGGCGAGCGTGGTGAGACCGGCCCTGCAGGTCCACGTGGTGACAAGGGCGAAACTGGTGACAAAGGAGCCCAGGGTCCAGTAGGTCCCGCTGGCAAGGACGGCCAAAAC…
VFG005256(gb|WP_020905141)	sclB	LPXTG-anchored collagen-like adhesin Scl2/SclB	Streptococcal collagen-like proteins (VF1040) - Adherence (VFC0001)	Streptococcus pyogenes MGAS10270	GTGAACAAAACAAAACAAAACAAAACAAAACATAGCCTTCTTTGTCGCTATGGCTTAACCTCAGCGGCTGCTCTTTTGCTGACCTTCGGAGGTGCAATTGCAGTTAAGGCGGATGGCAAAGGTATCAGAGAGATGCAGGAACGTCTTTCAGCACTTCGGGAAGGATTTCCAGATGTAGAAGAAATTTACAAGAGTAATAGTGTTAATAAAGAAACTCCGTATTATAAATATTTAGAGAAGCTTGATAAAAGTTTAAGAGATTATCTTGAAGAATTAGATAAAAACTTGCACCAGCTCAAAGGTGATCAAGGAGAACGTGGCGAAGCCGGCCCGCAAGGTCCTGCTGGTCAAGATGGTAAAGCTGGTGACCGCGGCGAAACCGGTCCAGCAGGTCCAGTA…
VFG005257(gb|WP_187145729)	sclB	LPXTG-anchored collagen-like adhesin Scl2/SclB	Streptococcal collagen-like proteins (VF1040) - Adherence (VFC0001)	Streptococcus pyogenes MGAS315	ATGAACTCTCTTATACAATATTTACAAGAACGAAAACAGATTGAAGACAAGTGGAGAGCAAGTTTATTAAAAGGCATACAAGATCATGTCCTTGATGGACAAGACGGTGACCGCGGTGAAGCTGGTCCTGCTGGTCCACGCGGTGAAGCCGGTCCTGCTGGTCCACGCGGTGAAGCTGGAAAAGATGGTGCCAAAGGTGACCGCGGTGAAGCCGGTCCTGCTGGTCCACGCGGTGAAGCTGGAAAAGATGGTGCCAAAGGTGACCGCGGTGAAGCTGGTCCTGCTGGTCCACGCGGTGAAGCTGGAAAAGATGGTGCCAAAGGTGACCGCGGTGAAGCCGGTCCTGCTGGTCCACGCGGTGAAGCTGGAAAAGATGGTGCCAAAGGTGACCGCGGTGAA…
VFG005258	sclB	LPXTG cell wall anchor domain-containing protein	Streptococcal collagen-like proteins (VF1040) - Adherence (VFC0001)	Streptococcus pyogenes SSI-1	AACAAAACAAAACAAAACAAAACAAAACATAGCCTTCTTTGTCGCTATGGCTTAACGTCAGCGGCTGCTCTTTTGCTGACCTTTGGAGGTGCAAGTGCAGTTAAGGCGGATGGTGAAGATGCCCCAAAAAGAGCACAAATACAAAAGAGAGAAGAACTGCTATCAGCACTTATCGATGGAACATCTAGGTTAGAAAACAAACAATTTCCATATCCAGGTAGTACTGGACTTGATGATACCTATATGAACTCTCTTATACAATATTTACAAGAACGAAAACAGATTGAAGACAAGTGGAGAGCAAGTTTATTAAAAGGCATACAAGATCATGTCCTTGATGGACAAGACGGTGACCGCGGTGAAGCTGGTCCTGCTGGTCCACGCGGTGAAGCCGGTCCT…
VFG005259(gb|WP_011528589)	sclB	LPXTG-anchored collagen-like adhesin Scl2/SclB	Streptococcal collagen-like proteins (VF1040) - Adherence (VFC0001)	Streptococcus pyogenes MGAS10750	GTGAACAAAACAAAACAAAACAAAACAAAACAAAACAAAACAAAACAAAACAAAACAAAACAAAGCCTTCTTTGTCGCTATGGCTTAACCTCAGCAGCTGCTCTTTTGCTGACCTTTGGAGGTGCAAGTGCAGTTAAGGCGGATGCAGTAGGAAGACAACAAGTGCAAGATGAACTTCAAAATCAGCGAAAAGCTTTACCACGTCTTAAAGAATTTTATAAGGATACTCCAAACTCCGGTGTTGAAAATACTCCGATTTATAAGTATTTAACTGAAATGGAAGGGAAGTTAAATCGTTATCTGGAGACTTTAGACGAAGGGTTGCACCAGTTGCAAGGTGACAAAGGAGAGCCTGGTGCTCAAGGCCCAGCAGGTCCACGTGGTGAACAAGGCCCGCAA…
VFG005260	sclB	LPXTG cell wall anchor domain-containing protein	Streptococcal collagen-like proteins (VF1040) - Adherence (VFC0001)	Streptococcus pyogenes MGAS10394	AAACAAAACAAAACAAAACATAGCCTTCTTTGTCGCTATGGCTTAACGTCAGCGGCTGCTCTTTTGCTGACCTTTGGAGGTGCAAGCGCAGTTAAGGCGGATGATAATAAAAGTGATGAAGAGAAAATAGAGGCTAGAAGTAGCTTAATAAAAAGACTTCATGATGAAATAAGTGGACAAAGCAATAATCAAATTCCTAAGGTTCCGGATTCAACTTACGTTGGTCCTCCAAATATATCCGATATCGAAAATGATGTCACGGCAATCCGTGAATATTTGGATAGCATAAATAGTTTTTTAGTAGGACAAAAAAATAGTGATAAAAAATGGAAGCTAGAATTAACGCAAGGCATTCAAGATAGACTACTGGATGGTAAAGACGGCCGAGACGGTGACAAA…
VFG005261	sclB	LPXTG cell wall anchor domain-containing protein	Streptococcal collagen-like proteins (VF1040) - Adherence (VFC0001)	Streptococcus pyogenes MGAS2096	TTGCTGGCCTTTGGAGGTGCAAGTGCGGTTAAGGCGGATCAACAGCCAACTATTGAAGAGACACAGAGTCAATTACAGGACTTACGCGAAGCTTTCCCTTAAACTAGAAGATAGTTATCAAGAGTGGGATATCTTTAGGCAAAACAAAATTTATAAGCATTTAGATGAGTTTGAGCATAAGCTAAATAGCTATTTGAAAGTATTAGATGGAAGTTTATCTCAGTTAAAGGGTGAAAAAGGTGAACGTGGTCCAGTAGGTCCCGCTGGTCCACAAGGCCTTCAAGGTACCAAAGGTGACCGCGGTGAAACTGGTGAACAAGGTCAACGAGGCGAAACCGGTCCCGCTGGCCCACAAGGTCCCGCAGGTCCAGTAGGTCCAGCTGGAAAAGATGGTGAAGC…
VFG005262(gb|WP_011527622)	sclB	LPXTG-anchored collagen-like adhesin Scl2/SclB	Streptococcal collagen-like proteins (VF1040) - Adherence (VFC0001)	Streptococcus pyogenes MGAS9429	GTGAACAAAACAAAACAAAACAAAACAAAACATAGCCTTCTTTGTCGCTATGGCTTAACGTCAGCGGCTGCTCTTTTGCTGGCCTTTGGAGGTGCAAGTGCGGTTAAGGCGGATCAACAGCCAACTATTGAAGAGACACAGAGTCAATTACAGGACTTACGCGAAGCTTTCCCTAAACTAGAAGATAGTTATCAAGAGTGGGATATCTTTAGGCAAAACAAAATTTATAAGCATTTAGATGAGTTTGAGCATAAGCTAAATAGCTATTTGAAAGTATTAGATGGAAGTTTATCTCAGTTAAAGGGTGAAAAAGGTGAACGTGGTCCAGTAGGTCCCGCTGGTCCACAAGGCCTTCAAGGTACCAAAGGTGACCGCGGTGAAACTGGTGAACAAGGTCAA…
VFG005263	sclB	LPXTG cell wall anchor domain-containing protein	Streptococcal collagen-like proteins (VF1040) - Adherence (VFC0001)	Streptococcus pyogenes MGAS6180	AACAAAACAAAACAAAACAAAACAAAACAAAACAAAACAAAAACAAAACATAGCCTTCTTTGTCGCTATGGCTTAACCTCAGCGGCTGCTCTTTTGCTGACCTTTGGAGGTGCAAGTGCAGTTAAGGCGGATGAACAAGAAGAGAAAGCTAAAGTTAGAACTGAATTAATTCAAGAGTTAGCTCAGGGACTAGGGGGTATTGAGAAAAAAAATTTTCCAACTCTAGGTGATGAAGATTTAGATCATACTTATATGACAAAGCTATTAACATACCTACAGGAACGAGAACAAGCTGAGAATAGTTGGCGAAAAAGACTACTAAAGGGTATACAAGATCATGCCCTTGATGGACAAGACGGTCGAAACGGTGAAAGAGGGGAACAAGGACCAACAGGTCCA…
VFG005266(gb|WP_011054630)	grab	protein GRAB (protein G-related alpha 2M-binding protein)	GRAB (VF0254) - Others (VFC0346)	Streptococcus pyogenes MGAS315	ATGGGAAAAGAAATAAAAGTGAAATACTTTTTGCGTAGATCAGCTTTTGGATTAGTTGCGGTGTCAGCATCAGTATTAGTCGGTTCAACAGTATCTGCTGTTGACTCACCTATCGAACAGCCTCGAATTATTCCAAATGGCAGAACCTTAACTAATCTTCTTGGCAATGCTCCAGAAAAACTGGCATTACGTAATGAAGAAAGAGCCATTGATGAATTAAAAAAACAAGCTATTGAGGATAAAGAAGCTACGACAGCTATAGAAGCAGCAAGTTCAGATGCCTTAGAAGCATTAGCGGATCAAGCAGACGCTTTACAATCAGAAGAAGCTGCAGTAGTTCAATCAGATACCGCTGCTAGTGACGCCTTAGAAGCATTGGCGGATCAAACAGACGCTTTA…
VFG005268(gb|WP_011528738)	grab	protein GRAB (protein G-related alpha 2M-binding protein)	GRAB (VF0254) - Others (VFC0346)	Streptococcus pyogenes MGAS10750	ATGGGAAAAGAAATAAAAGTGAAATACTTTTTGCGTAGATCAGCTTTTGGATTAGTTGCGGTGTCAGCATCAGTATTAGTCGGTTCAACAGTATCTGCTGTTGACTCACCTATCGAACAGTCTCGAATTATTCCAAATGGCGGAACCTTAACTAATCTTCTTGGCAATGCTCCAGAAAAACTGGCATTACGTAATGAAGAAAGAGCCATTGATGAATTAAAAAAACAAGCTATTGAGGATAAAGAAGCTACGACAGCTATAGAAGCAGCAAGTTCAGATGCCTTAGAAGCATTAGCGGATCAAGCAGACGCTTTACAATCAGAAGAAGCTGCAGTAGTTCAATCAGATACCGCTGCTAGTGACGCCTTAGAAGCATTGGCGGATCAAACAGACGCTTTA…
VFG005269(gb|WP_011888809)	grab	protein GRAB (protein G-related alpha 2M-binding protein)	GRAB (VF0254) - Others (VFC0346)	Streptococcus pyogenes str. Manfredo	ATGGGAAAAGAAATAAAAGTGAAATACTTTTTGCGTAGATCAGCTTTTGGATTAGTTGCGGTGTCAGCATCAGTATTAGTCGGTTCAACAGTATCTGCTGTTGACTCACCTATCGAACAGCCTCGAATTATTCCAAATGGCGGAACCTTAACTAATCTTCTTGGCAATGCTCCAGAAAAACTGGCATTACGTAATGAAGAAAGAGCCATTGATGAATTAAAAAAACAAGCTATTGAGGATAAAGAAGCTACGACAGCTATAGAAGCTACGACAGCTATAGAAGCAGCAAGTTCAGATGCCTTAGAAGCATTAGCGGATCAAGCAGACGCTTTACAATCAGAAGAAGCTGCAGTAGTTCAATCAGATACCGCTGCTAGTGACGCCTTAGAAGCATTGGCG…
VFG005270(gb|WP_011184640)	grab	protein GRAB (protein G-related alpha 2M-binding protein)	GRAB (VF0254) - Others (VFC0346)	Streptococcus pyogenes MGAS10394	ATGGGAAAAGAAATAAAAGTGAAATACTTTTTGCGTAGATCAGCTTTTGGATTAGTTGCGGTGTCAGCATCAGTATTAGTCGGTTCAACAGTATCTGCTGTTGACTCACCTATCGAACAGCCTCGAATTATTCCAAATGGCAGAACCTTAACTAATCTTCTTGGCAATGCTCCAGAAAAACTGGCATTACGTAATGAAGAAAGAGCCATTGATGAATTAAAAAAACAAGCTATTGAGGATAAAGAAGCTACGACAGCTATAGAAGCAGCAAGTTCAGATGCCTTAGAAGCATTAGCGGATCAAGCAGACGCTTTACAATCAGAAGAAGCTGCAGTAGTTCAATCAGATACCGCTGCTAGTGATGCCTTAGAAGCATTGGCGGATCAAACAGACGCTTTA…
VFG005271(gb|WP_002989298)	grab	protein GRAB (protein G-related alpha 2M-binding protein)	GRAB (VF0254) - Others (VFC0346)	Streptococcus pyogenes MGAS2096	ATGGGAAAAGAAATAAAAGTGAAATGCTTTTTGCGTAGATCAGCTTTTGGATTAGTTGCGGTGTCAGCATCAGTATTAGTCGGTTCAACAGTATCTGCTGTTGACTCACCTATCGAACAGCCTCGAATTATTCCAAATGGCGGAACCTTAACTAATCTTCTTGGCAATGCTCCAGAAAAACTGGCATTACGTAATGAAGAAAGAGCCATTGATGAATTAAAAAAACAAGCTATTGAGGATAAAGAAGCTACGACAGCTATAGAAGCAGCAAGTTCAGATGCCTTAGAAGCATTGGCGGATCAAACAGACGCTTTACAATCAGAAGAAGCTGAAGTAGTTCAATCAGATAACGCTGCTAGTGACGCCTGGGAAAAAGCAGCAACTCCAATCGCTTTAGAT…
VFG005273(gb|WP_011017922)	grab	protein GRAB (protein G-related alpha 2M-binding protein)	GRAB (VF0254) - Others (VFC0346)	Streptococcus pyogenes MGAS8232	ATGGGAAAAGAAATAAAAGTGAAATGCTTTTTGCGTAGATCAGCTTTTGGATTAGTTGCGGTGTCAGCATCAGTATTAGTCGGTTCAACAGTATCTGCTGTTGACTCACCTATCGAACAGCCTCGAATTATTCCAAATGGCGGAACCTTAACTAATCTTCTTGGCAATGCTCCAGAAAAACTGGCATTACGTAATGAAGAAAGAGCCATTGATGAATTAAAAAAACAAGCTATTGAGGATAAAGAAGCTACGACAGCTATAGAAGCAGCAAGTTCAGATGCCTTAGAAGCATTAGCGGATCAAGCAGACGCTTTACAATCAGAAGAAGCTGCGGTTGTTAAAGCGGATACCGCTGCTAGTGACGCCTTAGAAGCATTGGCGGATCAAACAGACGCTTTA…
VFG005274(gb|WP_011284922)	grab	protein GRAB (protein G-related alpha 2M-binding protein)	GRAB (VF0254) - Others (VFC0346)	Streptococcus pyogenes MGAS6180	ATGGGAAAAGAAATAAAAGTGAAATACTTTTTGCGTAGATCAGCTTTTGGATTAGTTGCGGTGTCAGCATCAGTATTAGTCGGTTCAACAGTATCTGCTGTTGACTCACCTATCGAACAGCCTCGAATTATTCCAAATGGCGGAACCTTAACTAATCTTCTTGGCAATGCTCCAGAAAAACTGGCATTACGTAATGAAGAAAGAGCCATTGATGAATTAAAAAAACAAGCTATTGAGGATAAAGAAGCTACGACAGCTATAGAAGCAGCAAGTTCAGATGCCTTAGAAGCATTAGTGGATCAAGCAGACGCTTTACAATCAGAAGAAGCTGCAGTAGTTCAATCAGATACCGCTGCTAGTGATGCCTTAGAAGCATTGGCGGATCAAACAGACGCTTTA…
VFG005275(gb|WP_148180005)	M6_RS05900	adhesin	R6 surface protein (VF1041) - Adherence (VFC0001)	Streptococcus pyogenes MGAS10394	TTGGCAAAGGCTAAAGAAAATCTTGAGGTAAATTCTACAAAAATTGACGACAAGGCTAAGATTGAGATTATTAAAAAAGAAATAGCACAAATGGAAAAAGAATTATCAGAAAAAATAAATAAAAGAGAAAGATTGCTTAAAGAAAAATCTGAAATTTCTGATAAACTATCCAAGGAAAATGAAAGATTAAATAAAGAAATAAAAACTTTAAATAATAAGATTAAAGAACTTGAAAGTAAACAAGAAGAAAATAAAAAAATGCTTGAGTTTTTTAAAGAAAAACTTCAAAAAGCTAATGGAGAAAAAGAAACTTTAGCAAAAGATCTCAAGGAAAAAGATGAAATGATAGATGAACTAAAAAAACTTGATTCGGCAAGTAAACAATCTATTGAAGATGCA…
VFG005276(gb|WP_000777399)	SAK_RS03870	major subunit protein	PI-1 (VF0527) - Adherence (VFC0001)	Streptococcus agalactiae A909	ATGAAATTATCGAAGAAGTTATTGTTTTCGGCTGCTGTTTTAACAATAGTGGCGGGGTCAACTGTTGAACCAGTAGCTCAGTTTGCGACTGGAATGAGTATTGTAAGAGCTGCAGAAGTGTCACAAGAACGCCCAGCGAAAACAACAGTAAATATCTATAAATTACAAGCTGATAGTTATAAATCGGAAATTACTTCTAATGGTGGTATCGAGAATAAAGACGGCGAAGTAATATCTAACTATGCTAAACTTGGTGACAATGTAAAAGGTTTGCAAGGTGTACAGTTTAAACGTTATAAAGTCAAGACGGATATTTCTGTTGATGAATTGAAAAAATTGACAACAGTTGAAGCAGCAGATGCAAAAGTTGGAACGATTCTTGAAGAAGGTGTCAGTCTA…
VFG005277(gb|WP_000777402)	GBS_RS03565	major subunit protein	PI-1 (VF0527) - Adherence (VFC0001)	Streptococcus agalactiae NEM316	ATGAAATTATCGAAGAAGTTATTGTTTTCGGCTGCTGTTTTAACAATGGTGGCGGGGTCAACTGTTGAACCAGTAGCTCAGTTTGCGACTGGAATGAGTATTGTAAGAGCTGCAGAAGTGTCACAAGAACGCCCAGCGAAAACAACAGTAAATATCTATAAATTACAAGCTGATAGTTATAAATCGGAAATTACTTCTAATGGTGGTATCGAGAATAAAGACGGCGAAGTAATATCTAACTATGCTAAACTTGGTGACAATGTAAAAGGTTTGCAAGGTGTACAGTTTAAACGTTATAAAGTCAAGACGGATATTTCTGTTGATGAATTGAAAAAATTGACAACAGTTGAAGCAGCAGATGCAAAAGTTGGAACGATTCTTGAAGAAGGTGTCAGTCTA…
VFG005279(gb|WP_000815036)	SAK_RS03875	LPXTG cell wall anchor domain-containing protein	PI-1 (VF0527) - Adherence (VFC0001)	Streptococcus agalactiae A909	ATGAAACAAACATTAAAACTTATGTTTTCTTTTCTGTTGATGTTAGGGACTATGTTTGGAATTAGCCAAACTGTTTTAGCGCAAGAAACTCATCAGTTGACGATTGTTCATCTTGAAGCAAGGGATATTGATCGTCCAAATCCACAGTTGGAGATTGCCCCTAAAGAAGGGACTCCAATTGAAGGAGTACTCTATCAGTTGTACCAATTAAAATCAACTGAAGATGGCGATTTGTTGGCACATTGGAATTCCCTAACTATCACAGAATTGAAAAAACAGGCGCAGCAGGTTTTTGAAGCCACTACTAATCAACAAGGAAAGGCTACATTTAACCAACTACCAGATGGAATTTATTATGGTCTGGCGGTTAAAGCCGGTGAAAAAAATCGTAATGTCTCA…
VFG005280(gb|WP_000815035)	GBS_RS03570	LPXTG cell wall anchor domain-containing protein	PI-1 (VF0527) - Adherence (VFC0001)	Streptococcus agalactiae NEM316	ATGAAACAAACATTAAAACTTATGTTTTCTTTTCTGTTGATGTTAGGGACTATGTTTGGAATTAGCCAAACTGTTTTAGCGCAAGAAACTCATCAGTTGACGATTGTTCATCTTGAAGCAAGGGATATTGATCGTCCAAATCCACAGTTGGAGATTGCCCCTAAAGAAGGGACTCCAATTGAAGGAGTACTCTATCAGTTGTACCAATTAAAATCAACTGAAGATGGCGATTTGTTGGCACATTGGAATTCCCTAACTATCACAGAATTGAAAAAACAGGCGCAGCAGGTTTTTGAAGCCACTACTAATCAACAAGGAAAGGCTACATTTAACCAACTACCAGATGGAATTTATTATGGTCTGGCGGTTAAAGCCGGTGAAAAAAATCGTAATGTCTCA…
VFG005282(gb|WP_000529914)	srtC1	class C sortase	PI-1 (VF0527) - Adherence (VFC0001)	Streptococcus agalactiae A909	ATGGGACAAAAATCAAAAATATCTCTAGCTACGAATATTCGTATATGGATTTTTCGTTTAATTTTCTTAGCGGGTTTCCTTGTTTTGGCATTTCCCATCGTTAGTCAGGTCATGTACTTTCAAGCCTCTCACGCCAATATTAATGCTTTTAAAGAAGCTGTTACCAAGATTGACCGGGTGGAGATTAATCGGCGTTTAGAACTTGCTTATGCTTATAACGCCAGTATAGCAGGTGCCAAAACTAATGGCGAATATCCAGCGCTTAAAGACCCCTACTCTGCTGAACAAAAGCAGGCAGGGGTCGTTGAGTACGCCCGCATGCTTGAAGTCAAAGAACAAATAGGTCATGTGATTATTCCAAGAATTAATCAGGATATCCCTATTTACGCTGGCTCTGCT…
VFG005283(gb|WP_000529916)	srtC1	class C sortase	PI-1 (VF0527) - Adherence (VFC0001)	Streptococcus agalactiae NEM316	ATGGGACAAAAATCAAAAATATCTCTAGCTACGAATATTCGTATATGGATTTTTCGTTTAATTTTCTTAGCGGGTTTCCTTGTTTTGGCATTTCCCATCGTTAGTCAGGTCATGTACTTTCAAGCCTCTCACGCCAATATTAATGCTTTTAAAGAAGCTGTTACCAAGATTGACCGGGTGGAGATTAATCGGCGTTTAGAACTTGCTTATGCTTATAACGCCAGTATAGCAGGTGCCAAAACTAATGGCGAATATTCAGCGCTTAAAGACCCCTACTCTGCTGAACAAAAGCAGGCAGGGGTCGTTGAGTACGCCCGCATGCTTGAAGTCAAAGAACAAATAGGTCATGTGATTATTCCAAGAATTAATCAGGATATCCCTATTTACGCTGGCTCTGCT…
VFG005285(gb|WP_000746885)	srtC2	class C sortase	PI-1 (VF0527) - Adherence (VFC0001)	Streptococcus agalactiae A909	ATGAAAAAGCGGCTAGTCAAAATAGTCACAATAATTCGAAATAATAAAATCAGAACCCTCATTTTTGTGATGGGAAGTCTGATTCTCTTATTTCCGATTGTGAGCCAGGTAAGTTACTACCTTGCTTCGCATCAAAATATTAATCAATTTAAGCGGGAAGTCGCTAAGATTGATACTAATACGGTTGAACGACGCATCGCTTTAGCTAATGCTTACAATGAGACGTTATCAAGGAATCCCTTGCTTATAGACCCTTTTACCAGTAAGCAAAAAGAAGGTTTGAGAGAGTATGCTCGTATGCTTGAAGTTCATGAGCAAATAGGTCATGTGGCAATCCCAAGTATTGGGGTTGATATTCCAATTTATGCTGGAACATCCGAAACTGTGCTTCAGAAAGGT…
VFG005286(gb|WP_000746885)	srtC2	class C sortase	PI-1 (VF0527) - Adherence (VFC0001)	Streptococcus agalactiae NEM316	ATGAAAAAGCGGCTAGTCAAAATAGTCACAATAATTCGAAATAATAAAATCAGAACCCTCATTTTTGTGATGGGAAGTCTGATTCTCTTATTTCCGATTGTGAGCCAGGTAAGTTACTACCTTGCTTCGCATCAAAATATTAATCAATTTAAGCGGGAAGTCGCTAAGATTGATACTAATACGGTTGAACGACGCATCGCTTTAGCTAATGCTTACAATGAGACGTTATCAAGGAATCCCTTGCTTATAGACCCTTTTACCAGTAAGCAAAAAGAAGGTTTGAGAGAGTATGCTCGTATGCTTGAAGTTCATGAGCAAATAGGTCATGTGGCAATCCCAAGTATTGGGGTTGATATTCCAATTTATGCTGGAACATCCGAAACTGTGCTTCAGAAAGGT…
VFG005288(gb|WP_001868236)	SAK_RS03890	tip adhesin protein	PI-1 (VF0527) - Adherence (VFC0001)	Streptococcus agalactiae A909	ATGAAAAAGAGACAAAAAATATGGAGAGGGTTATCAGTTACTTTACTAATCCTGTCCCAAATTCCATTTGGTATATTGGTACAAGGTGAAACCCAAGATACCAATCAAGCACTTGGAAAAGTAATTGTTAAAAAAACGGGGGACAATGCTACACCATTAGGCAAAGCGACTTTTGTGTTAAAAAATGACAATGATAAGTCAGAAACAAGTCACGAAACGGTAGAGGGTTCTGGAGAAGCAACCTTTGAAAACATAAAACCTGGAGACTACACATTAAGAGAAGAAACAGCACCAATTGGTTATAAAAAAACTGATAAAACCTGGAAAGTTAAAGTTGCAGATAACGGAGCAACAATAATCGAGGGTATGGATGCAGATAAAGCAGAGAAACGAAAAGAA…
VFG005289(gb|WP_001868236)	GBS_RS03585	tip adhesin protein	PI-1 (VF0527) - Adherence (VFC0001)	Streptococcus agalactiae NEM316	ATGAAAAAGAGACAAAAAATATGGAGAGGGTTATCAGTTACTTTACTAATCCTGTCCCAAATTCCATTTGGTATATTGGTACAAGGTGAAACCCAAGATACCAATCAAGCACTTGGAAAAGTAATTGTTAAAAAAACGGGAGACAATGCTACACCATTAGGCAAAGCGACTTTTGTGTTAAAAAATGACAATGATAAGTCAGAAACAAGTCACGAAACGGTAGAGGGTTCTGGAGAAGCAACCTTTGAAAACATAAAACCTGGAGACTACACATTAAGAGAAGAAACAGCACCAATTGGTTATAAAAAAACTGATAAAACCTGGAAAGTTAAAGTTGCAGATAACGGAGCAACAATAATCGAGGGTATGGATGCAGATAAAGCAGAGAAACGAAAAGAA…
VFG005291(gb|WP_000723812)	pilC	minor subunit PilC	PI-2a (VF0528) - Adherence (VFC0001)	Streptococcus agalactiae NEM316	ATGAAAAAGATTAGAAAAAGTTTAGGACTTCTACTATGTTGCTTTTTAGGATTGGTACAATTAGCGTTTTTTTCGGTAGCCAGTGTAAATGCTGATACCCCTAATCAACTAACAATCACACAGATAGGACTTCAGCCAAATACTACAGAGGAGGGGATTTCTTATCGTTTATGGACTGTGACTGACAACTTAAAAGTTGATTTATTGAGCCAAATGACAGATAGCGAATTGAACCAGAAGTATAAGAGTATCTTGACTTCTCCTACTGATACTAATGGTCAGACAAAGATAGCACTCCCAAATGGTTCGTACTTTGGTCGTGCTTATAAAGCTGATCAAAGCGTTTCAACAATAGTACCTTTTTATATTGAAATACCAGATGATAAGTTATCAAATCAA…
VFG005292(gb|WP_000723817)	pilC	minor subunit PilC	PI-2a (VF0528) - Adherence (VFC0001)	Streptococcus agalactiae 2603V/R	ATGAAAAAGATTAGAAAAAGTTTAGGACTTCTACTATGTTGCTTTTTAGGATTGGTACAATTAGCGTTTTTTTCGGTAGCCAGTGTAAATGCTGATACCCCTAATCAACTAACAATCACACAGATAGGACTTCAGCCAAATACTACAGAGGAGGGGATTTCTTATCGTTTATGGACTGTGACTGACAACTTAAAAGTTGATTTATTGAGCCAAATGACAGATAGCGAATTGAACCAGAAGTATAAGAGTATCTTGACTTCTCCTACTGATACTAATGGTCAGACAAAGATAGCACTCCCAAATGGTTCGTACTTTGGTCGTGCTTATAAAGCTGATCAAAGCGTTTCAACAATAGTACCTTTTTATATTGAATTACCAGATGATAAGTTATCAAATCAA…
VFG005293(gb|WP_000508992)	srtC4	class C sortase	PI-2a (VF0528) - Adherence (VFC0001)	Streptococcus agalactiae NEM316	ATGGGAGGAAAATTTCAGAAAAACCTTAAGAAATCGGTCGTTTTAAATCGATGGATGAATGTAGGCCTGATACTATTGTTCTTAGTTGGTCTTTTGATAACCTCATATCCTTTTATTTCAAATTGGTACTATAATATTAAAGCTAATAATCAAGTAACTAACTTTGATAATCAAACCCAAAAATTAAATGCTAAAGAGATTAATAGACGATTTGAGTTAGCAAAAGCTTATAATAGAACACTGGACCCAAGCCGCCTATCAGATCCCTATACTGAAAAAGAAAAAAAAGGTATTGCTGAATACGCCCATATGCTTGAGATTACTGAAATGATTGGATATATTGATATACCGTCTATCAAGCAAAAATTACCTATCTATGCGGGGACTACCAGTAGTGTT…
VFG005294(gb|WP_000508996)	srtC4	class C sortase	PI-2a (VF0528) - Adherence (VFC0001)	Streptococcus agalactiae 2603V/R	ATGGGAGGAAAATTTCAGAAAAACCTTAAGAAATCGGTCGTTTTAAATCGATGGATGAATGTAGGCTTGATACTATTGTTCTTAGTTGGTCTTTTGATAACCTCATATCCTTTTATTTCAAATTGGTACTATAATATTAAAGCTAATAATCAAGTAACTAACTTTGATAATCAAACCCAAAAATTAAATACTAAAGAGATTAATAGACGATTTGAGTTAGCAAAAGCTTATAATAGAACACTGGACCCAAGCCGCCTATCAGATCCCTATACTGAAAAAGAAAAAAAAGGTATTGCTGAATACGCCCACATGCTTGAGATTGCTGAAATGATTGGATATATTGATATACCGTCTATCAAGCAAAAATTACCTATCTATGCGGGGACTACCAGTAGTGTT…
VFG005295(gb|WP_000850672)	srtC3	class C sortase	PI-2a (VF0528) - Adherence (VFC0001)	Streptococcus agalactiae NEM316	GTGAAGACTAAAAATATCAACAAAAAAACTAAAAAGAAGAAGTCAAATCTTCCTTTTATCATTCTTTTTCTAATAGGTCTATCTATTTTATTGTATCCAGTGGTATCACGTTTTTACTATACGATAGAATCTAATAATCAAACACAGGATTTTGAGAGAGCTGCTAAAAAACTTAGTCAGAAAGAAATCAATCGTCGTATGACTCTAGCACAAGCTTATAATGATTCTTTAAATAATGTCCATCTTGAAGATCCTTATGAGAAAAAACGAATTCAAAAGGGGGTAGCAGAGTACGCCCGTATGTTAGAGGTAAGTGAAAAAATCGGCACAATTTCAGTTCCTAAGATAGGTCAAAAACTCCCTATATTTGCAGGTTCAAGTCAAGAAGTTCTATCTAAA…
VFG005296(gb|WP_000850398)	srtC3	class C sortase	PI-2a (VF0528) - Adherence (VFC0001)	Streptococcus agalactiae 2603V/R	GTGAAGACTAAAAAAATCATCAAAAAAACAAAAAAAAAGAAGAAGTCAAATCTTCCTTTTATCATTCTTTTTCTAATAGGTCTATCTATTTTATTGTATCCAGTGGTATCACGTTTTTACTATACGATAGAATCTAATAATCAAACACAGGATTTTGAGAGAGCTGCTAAAAAACTTAGTCAGAAAGAAATCAATCGACGTATGGCTCTAGCACAAGCTTATAATGATTCTTTAAATAATGTCCATCTTGAAGATCCTTATGAGAAAAAACGAATTCAAAAGGGGGTAGCAGAGTACGCCCGTATGTTAGAGGTAAGTGAAAAAATCGGAACAATTTCAGTTCCTAAGATAGGTCAAAAACTCCCTATATTTGCAGGTTCAAGTCAAGAAGTTCTATCT…
VFG005297(gb|WP_000723540)	pilB	major subunit PilB	PI-2a (VF0528) - Adherence (VFC0001)	Streptococcus agalactiae NEM316	ATGAAAAAAATCAACAAATGTCTTACAGTGTTCTCGACACTGCTATTGATCTTAACGTCACTATTCTCAGTTGCACCAGCGTTTGCGGACGACGTAACAACTGATACTGTGACCTTGCACAAGATTGTCATGCCACAAGCTGCATTTGATAACTTTACTGAAGGTACAAAAGGTAAGAATGATAGCGATTATGTTGGTAAACAAATTAATGACCTTAAATCTTATTTTGGCTCAACCGATGCTAAAGAAATTAAGGGTGCTTTCTTTGTTTTCAAAAATGAAACTGGTACAAAATTCATTACTGAAAATGGTAAGGAAGTCGATACTTTGGAAGCTAAAGATGCTGAAGGTGGTGCTGTTCTTTCAGGGTTAACAAAAGACACTGGTTTTGCTTTTAAC…
VFG005298(gb|WP_000822370)	pilB	major subunit PilB	PI-2a (VF0528) - Adherence (VFC0001)	Streptococcus agalactiae 2603V/R	ATGAAAAGAATCAACAAATATTTTGCAATGTTCTCGGCATTGTTACTGACTTTAACGTCATTGCTCTCAGTTGCACCAGCGTTTGCGGATGAAGCAACAACTAATACAGTGACTTTGCACAAGATTTTGCAAACCGAATCAAATCTTAACAAAAGTAACTTCCCAGGAACTACAGGTCTTAACGGAAAAGACTACAAAGGTGGAGCTATTTCTGACCTTGCTGGTTACTTTGGCGAGGGATCTAAAGAAATCGAAGGTGCGTTCTTTGCTTTAGCTTTGAAAGAAGATAAAAGTGGTAAAGTGCAATATGTTAAGGCAAAAGAAGGTAACAAATTAACACCAGCCTTAATTAATAAAGATGGTACTCCTGAAATAACAGTAAATATTGATGAGGCCGTG…
VFG005299(gb|WP_001233990)	pilA	tip adhesin PilA	PI-2a (VF0528) - Adherence (VFC0001)	Streptococcus agalactiae NEM316	ATGAGAAAATACCAAAAATTTTCTAAAATATTGACGTTAAGTCTTTTTTGTTTGTCGCAAATACCGCTTAATACCAATGTTTTAGGGGAAAGTACCGTACCGGAAAATGGTGCTAAAGGAAAGTTAGTTGTTAAAAAGACAGATGACCAGAACAAACCACTTTCAAAAGCTACCTTTGTTTTAAAAACTACTGCTCATCCAGAAAGTAAAATAGAAAAAGTAACTGCTGAGCTAACAGGTGAAGCTACTTTTGATAATCTCATACCTGGAGATTATACTTTATCAGAAGAAACAGCGCCCGAAGGTTATAAAAAGACTAACCAGACTTGGCAAGTTAAGGTTGAGAGTAATGGAAAAACTACGATACAAAATAGTGGTGATAAAAATTCCACAATTGGA…
VFG005300(gb|WP_001233997)	pilA	tip adhesin PilA	PI-2a (VF0528) - Adherence (VFC0001)	Streptococcus agalactiae 2603V/R	ATGAGAAAATACCAAAAATTTTCTAAAATATTGACGTTAAGTCTTTTTTGTTTGTCGCAAATACCGCTTAATACCAATGTTTTAGGGGAAAGTACCGTACCGGAAAATGGTGCTAAAGGAAAGTTAGTTGTTAAAAAGACAGATGACCAGAACAAACCACTTTCAAAAGCTACCTTTGTTTTAAAAACTACTGCTCATCCAGAAAGTAAAATAGAAAAAGTAACTGCTGAGCTAACAGGTGAAGCTACTTTTGATAATCTCATACCTGGAGATTATACTTTATCAGAAGAAACAGCGCCCGAAGGTTATAAAAAGACTAACCAGACTTGGCAAGTTAAGGTTGAGAGTAATGGAAAAACTACGATACAAAATAGTGGTGATAAAAATTCCACAATTGGA…
VFG005301(gb|WP_000757844)	rrgA	cell wall surface anchor family protein, pilus tip adhesin RrgA	RlrA islet (VF0529) - Adherence (VFC0001)	Streptococcus pneumoniae TIGR4	ATGAAAAAAGTAAGAAAGATATTTCAGAAGGCAGTTGCAGGACTGTGCTGTATATCTCAGTTGACAGCTTTTTCTTCGATAGTTGCTTTAGCAGAAACGCCTGAAACCAGTCCAGCGATAGGAAAAGTAGTGATTAAGGAGACAGGCGAAGGAGGAGCGCTTCTAGGAGATGCCGTCTTTGAGTTGAAAAACAATACGGATGGCACAACTGTTTCGCAAAGGACAGAGGCGCAAACAGGAGAAGCGATATTTTCAAACATAAAACCTGGGACATACACCTTGACAGAAGCCCAACCTCCAGTTGGTTATAAACCCTCTACTAAACAATGGACTGTTGAAGTTGAGAAGAATGGTCGGACGACTGTCCAAGGTGAACAGGTAGAAAATCGAGAAGAGGCT…
VFG005302(gb|WP_011837257)	rrgA	cell wall surface anchor family protein, pilus tip adhesin RrgA	RlrA islet (VF0529) - Adherence (VFC0001)	Streptococcus sanguinis SK36	ATGAAAAAAATAAAACAACTATTGATGACCGTCTTGGTCTTTATCCTGACTTTTGCAGGGCTACCGGTCGTATCAGCTGATACAACTTACACTATCCAGTTAAGTGGAACTTCAGAGGGACATTACTATGAAGTCTACCATATCTTTTCAGGGACTTTAGATACTAGCAACACCTTAACCAATATCGAGTGGGCTCCTGGGGTTACAGAAGCAGGTAGAACTCATTTTGGAAATGCTTCTGATAAAGCAGCTTCTTTAAGTGGTAAGCAAAATGACTCTGCGGAGGTCAAAGCTTTTGCCCAAGAATTGAATCAATATTTATCAAGTGCAGGTGTAACAACCGTTCAATCCCAACAAGGTACGACAACCATTTCAGGGCTAAAACCTGGTTACTATCTT…
VFG005303(gb|WP_000836217)	rrgB	cell wall surface anchor family protein, major pilin RrgB	RlrA islet (VF0529) - Adherence (VFC0001)	Streptococcus pneumoniae TIGR4	ATGAAATCAATCAACAAATTTTTAACAATGCTTGCTGCCTTATTACTGACAGCGAGTAGCCTGTTTTCAGCTGCAACAGTTTTTGCGGCTGGGACGACAACAACATCTGTTACCGTTCATAAACTATTGGCAACAGATGGGGATATGGATAAAATTGCAAATGAGTTAGAAACAGGTAACTATGCTGGTAATAAAGTGGGTGTTCTACCTGCAAATGCAAAAGAAATTGCCGGTGTTATGTTCGTTTGGACAAATACTAATAATGAAATTATTGATGAAAATGGCCAAACTCTAGGAGTGAATATTGATCCACAAACATTTAAACTCTCAGGGGCAATGCCGGCAACTGCAATGAAAAAATTAACAGAAGCTGAAGGAGCTAAATTTAACACGGCAAAT…
VFG005304(gb|WP_011837258)	rrgB	cell wall surface anchor family protein, major pilin RrgB	RlrA islet (VF0529) - Adherence (VFC0001)	Streptococcus sanguinis SK36	ATGAAAAAATTAAAACAACTATTGATGACCATACTGGTCTTTTTCCTGACCTTTGCCGGTCTGCCGGCCGCATCAGCTGATACAACGACCTACACTATCCAACTGACTGGAACTTCTTCAGGACATGTCTATGAACTATACCACATTTTTTCTGGTGATTTAGATGCTAATAATGTCCTGACTAATATCGAGTGGGGGGCAGGAGTTGCAATTGGAGATAGAGCAAAATTTGGAGATGCATCTGAAAAAGCAGCTTCCTTAAGTGGTAAGCAGAATGACTCCTCTGAAGTTAAAGCGTTTGCTCAAGAATTGTCGAATAGTCTATCTGCTGCTGGGCGAACAAGAGTTCGATCTGAGCAAGGAACGACAACCATTTCTGGACTAAAGCCAGGTTACTAC…
VFG005305(gb|WP_010963222)	rrgC	cell wall surface anchor family protein, minor pili RrgC	RlrA islet (VF0529) - Adherence (VFC0001)	Streptococcus pneumoniae TIGR4	ATGATTAGTCGTATCTTCTTTGTTATGGCTCTGTGTTTTTCTCTTGTATGGGGTGCACATGCAGTCCAAGCGCAAGAAGATCACACGTTGGTCTTGCAATTGGAGAACTATCAGGAGGTGGTTAGTCAATTGCCATCTCGTGATGGTCATCGGTTGCAAGTATGGAAGTTGGATGATTCGTATTCCTATGATGATCGGGTGCAAATTGTAAGAGACTTGCATTCGTGGGATGAGAATAAACTTTCTTCTTTCAAAAAGACTTCGTTTGAGATGACCTTCCTTGAGAATCAGATTGAAGTATCTCATATTCCAAATGGTCTTTACTATGTTCGCTCTATTATCCAGACGGATGCGGTTTCTTATCCAGCTGAATTTCTTTTTGAAATGACAGATCAAACG…
VFG005306(gb|WP_011837259)	rrgC	cell wall surface anchor family protein, minor pili RrgC	RlrA islet (VF0529) - Adherence (VFC0001)	Streptococcus sanguinis SK36	ATGAAAAAGATAAAACAGCTGGTCATGGCGGTCTTGGTCTTTGTCTTGGCCTTTTCCAGCCTTCCGGTCGTATCAGCAGACACGACCTATACCATTCAGCTGACTGGGACATCAACAGGCCATACTTACGAAGCTCATCCGATTTTTCTTGGAGACCTCGATCCAGCAACGAATACTCTTACCAATATTAGATGGGCTCCGGGAATTTGGGATTCAGGTAAAAGAAGATTTGGAGACGCGGCCGATAAAGCAGCCTCTTTAAGTGCTAAAGGGGATGATTCGCAAGAAGCAAGAGAATTTGCTCAGGAAATTTCAAAATACTTATCCGGCGGTGGACGAAAAACAGTATCAGGCCAAAATGGGACAACGACTATTTCTGGCTTGGCTCCAGGCTACTAT…
VFG005307(gb|WP_000241147)	srtC-1/srtB	sortase	RlrA islet (VF0529) - Adherence (VFC0001)	Streptococcus pneumoniae TIGR4	ATGGTAAAAACAAAAAAGCAAAAACGAAATAATCTCCTATTAGGAGTGGTATTTTTCATTGGAATGGCGGTAATGGCGTATCCGCTGGTGTCTCGCTTGTATTATCGAGTGGAATCAAATCAACAAATTGCTGACTTTGATAAGGAAAAAGCAACGTTGGATGAGGCTGACATTGATGAACGAATGAAATTGGCACAAGCCTTCAATGACTCTTTGAATAATGTAGTGAGTGGCGATCCTTGGTCGGAAGAAATGAAGAAAAAAGGGCGAGCAGAGTATGCACGTATGTTAGAAATCCATGAGCGGATGGGGCATGTGGAAATCCCCGTTATTGACGTGGATTTGCCGGTTTATGCTGGTACTGCTGAAGAGGTATTGCAGCAAGGGGCTGGGCATCTA…
VFG005308(gb|WP_000370514)	srtC-2/srtC	sortase	RlrA islet (VF0529) - Adherence (VFC0001)	Streptococcus pneumoniae TIGR4	ATGGACAACAGTAGACGTTCACGAAAAAAAGGCACAAAAAAGAAGAAACATCCGCTGATCCTTCTTCTGATTTTCTTAGTAGGATTCGCCGTTGCGATATATCCATTGGTGTCTCGTTATTATTATCGTATTGAGTCAAACGAGGTTATTAAAGAGTTTGATGAGACGGTTTCCCAGATGGATAAGGCAGAACTTGAGGAGCGTTGGCGCTTGGCTCAAGCCTTCAATGCGACCTTGAAACCATCTGAAATTCTTGATCCTTTTACAGAGCAAGAGAAAAAGAAAGGCGTCTCAGAATATGCCAATATGCTAAAGGTCCATGAGCGGATTGGCTATGTGGAAATTCCTGCGATTGATCAGGAAATTCCGATGTATGTCGGAACGAGTGAGGACATTCTT…
VFG005309(gb|WP_011837256)	srtC-2/srtC	sortase	RlrA islet (VF0529) - Adherence (VFC0001)	Streptococcus sanguinis SK36	ATGAAAAAACACCTTATTAATTTTTTGCTAATTTTATTTTTAGTTAGTGGGATAGGATTGTTACTCTACCCTACTGTAAGTGAACTTTGGAACTCTTATCATCAGTCGCAAGCTATTTCAAATTATGAGAATAAAGTAGAAAAGCTAGACACGAGTAAAGCAGATGAGATGAGAGCGGCTGCAGAGGTCTATAATCAAACCCTTGAAAAAGGAGTTGTTCCTAACTATCGTCTGTCAGAGGAAGAAAAAAGGACCTACAATAGCCTATTAGATGTTACAGGGACTGGCATTATGGCTTATGTGGAAATTCCTAAACTAGGAACCAACCTGCCCATTTACCATGGGACAGATGATGCTATTTTGCAAGTAGCAATTGGGCATATTCCAGGAAGTTCACTG…
VFG005310(gb|WP_000091735)	srtC-3/srtD	sortase	RlrA islet (VF0529) - Adherence (VFC0001)	Streptococcus pneumoniae TIGR4	ATGTCAAGGACTAAACTACGAGCCTTATTGGGATACTTGTTGATGTTGGTAGCCTGTTTGATTCCTATTTATTGTTTTGGACAGATGGTGTTGCAGTCTCTTGGACAGGTGAAAGGTCATGCTACATTTGTGAAATCCATGACAACTGAAATGTACCAAGAACAACAGAACCATTCTCTCGCCTACAATCAACGCTTGGCTTCGCAAAATCGCATTGTAGATCCTTTTTTGGCGGAGGGATATGAGGTCAATTACCAAGTGTCTGACGACCCTGATGCAGTCTATGGTTACTTGTCTATTCCAAGTTTGGAAATCATGGAGCCGGTTTATTTGGGAGCAGATTATCATCATTTAGGGATGGGCTTGGCTCATGTGGATGGTACACCGCTGCCTCTGGAT…
VFG005311(gb|WP_001035315)	pspA	surface protein A	PspA (VF0152) - Immune modulation (VFC0258)	Streptococcus pneumoniae D39	ATGAATAAGAAAAAAATGATTTTAACAAGTCTAGCCAGCGTCGCTATCTTAGGGGCTGGTTTTGTTGCGTCTCAGCCTACTGTTGTAAGAGCAGAAGAATCTCCCGTAGCCAGTCAGTCTAAAGCTGAGAAAGACTATGATGCAGCGAAGAAAGATGCTAAGAATGCGAAAAAAGCAGTAGAAGATGCTCAAAAGGCTTTAGATGATGCAAAAGCTGCTCAGAAAAAATATGACGAGGATCAGAAGAAAACTGAGGAGAAAGCCGCGCTAGAAAAAGCAGCGTCTGAAGAGATGGATAAGGCAGTGGCAGCAGTTCAACAAGCGTATCTAGCCTATCAACAAGCTACAGACAAAGCCGCAAAAGACGCAGCAGATAAGATGATAGATGAAGCTAAGAAA…
VFG005313(gb|WP_001035315)	pspA	surface protein A	PspA (VF0152) - Immune modulation (VFC0258)	Streptococcus pneumoniae R6	ATGAATAAGAAAAAAATGATTTTAACAAGTCTAGCCAGCGTCGCTATCTTAGGGGCTGGTTTTGTTGCGTCTCAGCCTACTGTTGTAAGAGCAGAAGAATCTCCCGTAGCCAGTCAGTCTAAAGCTGAGAAAGACTATGATGCAGCGAAGAAAGATGCTAAGAATGCGAAAAAAGCAGTAGAAGATGCTCAAAAGGCTTTAGATGATGCAAAAGCTGCTCAGAAAAAATATGACGAGGATCAGAAGAAAACTGAGGAGAAAGCCGCGCTAGAAAAAGCAGCGTCTGAAGAGATGGATAAGGCAGTGGCAGCAGTTCAACAAGCGTATCTAGCCTATCAACAAGCTACAGACAAAGCCGCAAAAGACGCAGCAGATAAGATGATAGATGAAGCTAAGAAA…
VFG005314(gb|WP_000458116)	cbpA/pspC	choline binding protein A	CbpA/PspC (VF0150) - Adherence (VFC0001)	Streptococcus pneumoniae D39	ATGTTTGCATCAAAAAGCGAAAGAAAAGTACATTATTCAATTCGTAAATTTAGTATTGGAGTAGCTAGTGTAGCTGTTGCCAGTCTTGTTATGGGAAGTGTGGTTCATGCGACAGAGAACGAGGGAAGTACCCAAGCAGCCACTTCTTCTAATATGGCAAAGACAGAACATAGGAAAGCTGCTAAACAAGTCGTCGATGAATATATAGAAAAAATGTTGAGGGAGATTCAACTAGATAGAAGAAAACATACCCAAAATGTCGCCTTAAACATAAAGTTGAGCGCAATTAAAACGAAGTATTTGCGTGAATTAAATGTTTTAGAAGAGAAGTCGAAAGATGAGTTGCCGTCAGAAATAAAAGCAAAGTTAGACGCAGCTTTTGAGAAGTTTAAAAAAGAT…
VFG005317(gb|WP_000698544)	cbpD	choline binding protein D	Autolysin (VF0143) - Exoenzyme (VFC0251)	Streptococcus pneumoniae D39	ATGAAAATTTTACCGTTTATAGCAAGAGGAACAAGTTATTACTTGAAGATGTCAGTTAAAAAGCTTGTTCCTTTTTTAGTAGTAGGATTGATGCTAGCAGCTGGTGATAGTGTCCATGCCTATTCCAGAGGAAATGGATCGATTGCGCGTGGGGATGATTATCCTGCTTATTATAAAAATGGGAGCCAGGAGATTGATCAGTGGCGCATGTATTCTCGTCAGTGTACTTCTTTTGTAGCCTTTCGTTTGAGTAATGTCAATGGTTTTGAAATTCCGGCAGCTTATGGAAATGCGAATGAATGGGGACATCGTGCTCGTCGGGAAGGTTATCGTGTAGATAATACACCGACGATTGGTTCCATTACTTGGTCTACTGCAGGAACTTATGGTCATGTTGCC…
VFG005319(gb|WP_000698573)	cbpD	choline binding protein D	Autolysin (VF0143) - Exoenzyme (VFC0251)	Streptococcus pneumoniae R6	ATGAAAATTTTACCGTTTATAGCAAGAGGAACAAGTTATTACTTGAAGATGTCAGTTAAAAAGCTTGTTCCTTTTTTAGTAGTAGGATTGATGCTAGCAGCTGGTGATAGTGTCTATGCCTATTCCAGAGGAAATGGATCGATTGCGCGTGGGGATGATTATCCTGCTTATTATAAAAATGGGAGCCAGGAGATTGATCAGTGGCGCATGTATTCTCGTCAGTGTACTTCTTTTGTAGCCTTTCGTTTGAGTAATGTCAATGGTTTTGAAATTCCGGCAGCTTATGGAAATGCGAATGAATGGGGACATCGTGCTCGTCGGGAAGGTTATCGTGTAGATAATACACCGACGATTGGTTCCATTACTTGGTCTACTGCAGGAACTTATGGTCATGTTGCC…
VFG005320(gb|YP_001199493)	cbpD	choline binding protein D	Autolysin (VF0143) - Exoenzyme (VFC0251)	Streptococcus suis 05ZYH33	ATGGGAGGTACACGTGATACCTCTACATCTACTACACAAGGAGAAATAATGAAAACATTCTTGAGAAGAAAAGGAATCGCCTGTCAGCTTCTAGCCGCCATTTTTATTGTCGGTATCAATTTACAATCCCCACCTTCAGCCTCAGCCAATGCAAGAGGAGATGACTATCCCTACACAGCAGTTGATGCAGTCGATCCATGGAGACTCTACACACGCCAGTGCACCTCCTTTGTAGCCTTTCGACTTAGCACAGTTAACGGTTTTACATTGCCACCTGCCTATGGTGATGCCAATGTTTGGGGCCATCGTGCCAAACAAGAAGGTTATCAAGTTAATATGACACCTGCTGTCGGAGCCGTTGCCTGGTGGGAAACTCCCATGCATGTCGCATGGGTTTCT…
VFG005322(gb|WP_011226733)	cbpD	choline binding protein D	Autolysin (VF0143) - Exoenzyme (VFC0251)	Streptococcus thermophilus CNRZ1066	ATGAAGAAAAAATTACTAAATTATCTCATACTGCTAGCTTGTCTAGCGACTGTTTCGGTTTCGTGCAGCGGCTCTGCTCAGGCAGCTGTCCTCGGAGATGACTACCCTTTTTCTTGGAAATATGGTGGCTTCGGCGTGGACCCTTGGACTATGTACTGGCGTCAGTGTACTTCCTTTGCGGCCTACCGCCTTAGCAACACCAATGGATTCACCTTACCTATAGGTTATGGAAATGCCATCACTTGGGGTAATATCGCACGTGCGAATGGCCACCGTGTTGACATGAATCCTGCCGTAGGGAGCATCGCCTGGTTCTCAGCTGGTGTTAATGGAGCTGGTCACATGGGGCATGTCGCTTGGGTTGCAGAAGTACATGGTGATCAGGTAACTATTGAAGAA…
VFG005323(gb|WP_011225268)	cbpD	choline binding protein D	Autolysin (VF0143) - Exoenzyme (VFC0251)	Streptococcus thermophilus LMG 18311	ATGAAGAAAAAATTACTAAATTATCTCATACTGCTAGCTTGTCTAGCGACTGTTTCGGTTTCGTGCAGCGGCTCTGCTCAAGCAGCTGTCCTCGGAGATGACTACCCTTTTTCTTGGAAATATGGTGGCTTCGGCGTGGACCCTTGGACTATGTACTGGCGTCAGTGTACTTCCTTTGCGGCCTACCGCCTTAGCAACACCAATGGATTCACCTTACCTATAGGTTATGGAAATGCCATCACTTGGGGTAATATCGCACGTGCGAATGGCCACCGTGTTGACATGAATCCTGCCGTAGGGAGCATCGCCTGGTTCTCAGCTGGTGTTAATGGAGCTGGTCACATGGGGCATGTCGCTTGGGTTGCAGAAGTACATGGTGATCAGGTAACTATTGAAGAA…
VFG005324(gb|WP_082302295)	cbpD	choline binding protein D	Autolysin (VF0143) - Exoenzyme (VFC0251)	Streptococcus thermophilus LMG 18311	ATGAAACGAGAAAAATTTTTACACGAACAACAACGTTTTTCAATTCGTAAATATTCTTTTGGGGTTGCGTCAGTTCTTTTAGGAACTAGTTTGGTCTTTGCGAGCCAAGCTTTGGCTGACGAATACCACGAAGTAGCAACAACCTCAGATACCATTTTGCGTGCGACTTCAGATAGTGATGCTATGACAGCGACTGATGTTTTCAGTGGCGTAGCAACAGATGAAGTAGCATCAAGTAATAAAGCAAGCCAAGTCTCAACAACTAGCCAAACCGCTAGTGAAGCTGCTACTAGCGAGGCTACAAGTGAAGTGAGTGCTAGTATCTCACAAGCAGCATATAAAACATCTGAATCAACAGTTGCCAGCTCAGAAGCAGCAAGTGGTACAAATACTTCATCT…
VFG005325(gb|WP_011680595)	cbpD	choline binding protein D	Autolysin (VF0143) - Exoenzyme (VFC0251)	Streptococcus thermophilus LMD-9	ATGAAGAAAAAATTACTAAATTATCTCATACTGCTAGCTTGTCTAGCGACTGTTTCGGTTTCGTGCAGCGGCTCTGCTCAGGCAGCTGTCCTCGGAGATGACTACCCTTTTTCTTGGAAATATGGTGGCTTCGGCGTGGACCCTTGGACTATGTACTGGCGTCAGTGTACTTCCTTTGCGGCCTACCGCCTTAGCAACACCAATGGATTCACCTTACCTATAGGTTATGGAAATGCCATCACTTGGGGTAATATCGCACGTGCGAATGGCTACCGTGTTGACATGAATCCTGCCGTAGGGAGCATCGCCTGGTTCTCAGCTGGTGTTAATGGAGCTGGTCACATGGGGCATGTCGCTTGGGTTGCAGAAGTACATGGTGATCAGGTAACTATTGAAGAA…
VFG005326	cbpG	choline binding protein G	CBPs (VF0145) - Adherence (VFC0001)	Streptococcus pneumoniae D39	ATGAATGTAGAAGGGAGGGGAAGTGCGAATTTTATTAAAGATAATGTGTTAATTACAGCGGCTCACAACTACTACAGACATGACTATGGGAAAGAAGCGGATGATATTTATGTTCTTCCGGCTGTTAGTCCAAGTCAAGAACTATTTGGAAAGATCAAAGTAAAGGAAGTTCGTTATTTGAAGGAATTTAGAAATTTAAATTCTAAGGATGCAAGGGAATATGACTTGGCTTTATTAATTCTAGAAAAGCCCATTGGTGCAAAATTAGGGACTTTGGGTCTTCCTACTAGTCAAAAAAATTTGACAGGAATAACTGTGACTATCACAGGCTATCCATCATATAATTTTAAAATTCATCAAATGTATACAGATAAAAAACAAGTTTTAAGTGATGATGGC…
VFG005329(gb|WP_000728289)	pce/cbpE	choline binding protein E	CBPs (VF0145) - Adherence (VFC0001)	Streptococcus pneumoniae D39	ATGAAAAAGAAATTAACTAGTTTAGCACTTGTAGGCGCTTTTTTAGGTTTGTCATGGTATGGGAATGTTCAGGCTCAAGAAAGTTCAGGAAATAAAATCCACTTTATCAATGTTCAAGAAGGTGGCAGTGATGCGATTATTCTTGAAAGCAATGGACATTTTGCCATGGTGGATACAGGAGAAGATTATGATTTCCCAGATGGAAGTGATTCTCGTTATCCATGGAGAGAAGGAATTGAAACGTCTTATAAGCATGTTCTAACAGACCGTGTCTTTCGTCGTTTGAAGGAATTGAGTGTCCAAAAACTTGATTTTATTTTGGTGACCCATACCCACAGTGATCATATTGGAAATGTTGATGAATTACTGTCTACCTATCCAGTTGACCGAGTCTATCTT…
VFG005332(gb|WP_000405235)	lytA	autolysin (N-acetylmuramoyl-L-alanine amidase)	Autolysin (VF0143) - Exoenzyme (VFC0251)	Streptococcus pneumoniae D39	ATGGAAATTAATGTGAGTAAATTAAGAACAGATTTGCCTCAAGTCGGCGTGCAACCATATAGGCAAGTACACGCACACTCAACTGGGAATCCGCATTCAACCGTACAGAATGAAGCGGATTATCACTGGCGGAAAGACCCAGAATTAGGTTTTTTCTCGCACATTGTTGGGAACGGTTGCATCATGCAGGTAGGACCTGTTGATAATGGTGCCTGGGACGTTGGGGGCGGTTGGAATGCTGAGACCTATGCAGCGGTTGAACTGATTGAAAGCCATTCAACCAAAGAAGAGTTCATGACGGACTACCGCCTTTATATCGAACTCTTACGCAATCTAGCAGATGAAGCAGGTTTGCCGAAAACGCTTGATACAGGGAGTTTAGCTGGAATTAAAACGCAC…
VFG005341(gb|WP_002986042)	plr/gapA	type I glyceraldehyde-3-phosphate dehydrogenase	Streptococcal plasmin receptor/GAPDH (VF1042) - Adherence (VFC0001)	Streptococcus pyogenes M1 GAS	ATGGTAGTTAAAGTTGGTATTAACGGTTTCGGTCGTATCGGACGTCTTGCATTCCGCCGTATTCAAAACATCGAAGGTGTTGAAGTAACTCGTATCAATGACCTTACAGATCCAAATATGCTTGCACACTTGTTGAAATACGATACAACTCAAGGTCGTTTTGATGGAACAGTTGAAGTTAAAGAAGGTGGATTTGAAGTAAACGGAAACTTCATCAAAGTTTCTGCTGAACGTGATCCAGAAAACATCGACTGGGCAACTGATGGGGTTGAAATCGTTCTTGAAGCAACTGGTTTCTTTGCTAAAAAAGAAGCAGCTGAAAAACACTTACATGCTAACGGTGCTAAAAAAGTTGTTATCACAGCTCCTGGTGGAAACGATGTTAAAACAGTTGTTTTC…
VFG005344(gb|WP_011054177)	plr/gapA	type I glyceraldehyde-3-phosphate dehydrogenase	Streptococcal plasmin receptor/GAPDH (VF1042) - Adherence (VFC0001)	Streptococcus pyogenes MGAS315	ATGGTAGTTAAAGTTGGTATTAACGGTTTCGGTCGTATCGGACGTCTTGCATTCCGCCGTATTCAAAACATCGAAGGTGTTGAAGTAACTCGTATCAATGACCTTACAGATCCAAATATGCTTGCACACTTGTTGAAATACGATACAACTCAAGGTCGTTTTGATGGAACAGTTGAAGTTAAAGAAGGTGGATTTGAAGTAAACGGAAACTTCATCAAAGTTTCTGCTGAACGTGATCCAGAAAACATCGACTGGGCAACTGATGGGGTTGAAATCGTTCTTGAAGCAACTGGTTTCTTTGCTAAAAAAGAAGCAGCTGAAAAACACTTACATACTAACGGTGCTAAAAAAGTTGTTATCACAGCTCCTGGTGGAAACGATGTTAAAACAGTTGTTTTC…
VFG005346(gb|WP_002986042)	plr/gapA	type I glyceraldehyde-3-phosphate dehydrogenase	Streptococcal plasmin receptor/GAPDH (VF1042) - Adherence (VFC0001)	Streptococcus pyogenes MGAS10750	ATGGTAGTTAAAGTTGGTATTAACGGTTTCGGTCGTATCGGACGTCTTGCATTCCGCCGTATTCAAAACATCGAAGGTGTTGAAGTAACTCGTATCAATGACCTTACAGATCCAAATATGCTTGCACACTTGTTGAAATACGATACAACTCAAGGTCGTTTTGATGGAACAGTTGAAGTTAAAGAAGGTGGATTTGAAGTAAACGGAAACTTCATCAAAGTTTCTGCTGAACGTGATCCAGAAAACATCGACTGGGCAACTGATGGGGTTGAAATCGTTCTTGAAGCAACTGGTTTCTTTGCTAAAAAAGAAGCAGCTGAAAAACACTTACATGCTAACGGTGCTAAAAAAGTTGTTATCACAGCTCCTGGTGGAAACGATGTTAAAACAGTTGTTTTC…
VFG005347(gb|WP_002986042)	plr/gapA	type I glyceraldehyde-3-phosphate dehydrogenase	Streptococcal plasmin receptor/GAPDH (VF1042) - Adherence (VFC0001)	Streptococcus pyogenes str. Manfredo	ATGGTAGTTAAAGTTGGTATTAACGGTTTCGGTCGTATCGGACGTCTTGCATTCCGCCGTATTCAAAACATCGAAGGTGTTGAAGTAACTCGTATCAATGACCTTACAGATCCAAATATGCTTGCACACTTGTTGAAATACGATACAACTCAAGGTCGTTTTGATGGAACAGTTGAAGTTAAAGAAGGTGGATTTGAAGTAAACGGAAACTTCATCAAAGTTTCTGCTGAACGTGATCCAGAAAACATCGACTGGGCAACTGATGGGGTTGAAATCGTTCTTGAAGCAACTGGTTTCTTTGCTAAAAAAGAAGCAGCTGAAAAACACTTACATGCTAACGGTGCTAAAAAAGTTGTTATCACAGCTCCTGGTGGAAACGATGTTAAAACAGTTGTTTTC…
VFG005348(gb|WP_002986042)	plr/gapA	type I glyceraldehyde-3-phosphate dehydrogenase	Streptococcal plasmin receptor/GAPDH (VF1042) - Adherence (VFC0001)	Streptococcus pyogenes MGAS10394	ATGGTAGTTAAAGTTGGTATTAACGGTTTCGGTCGTATCGGACGTCTTGCATTCCGCCGTATTCAAAACATCGAAGGTGTTGAAGTAACTCGTATCAATGACCTTACAGATCCAAATATGCTTGCACACTTGTTGAAATACGATACAACTCAAGGTCGTTTTGATGGAACAGTTGAAGTTAAAGAAGGTGGATTTGAAGTAAACGGAAACTTCATCAAAGTTTCTGCTGAACGTGATCCAGAAAACATCGACTGGGCAACTGATGGGGTTGAAATCGTTCTTGAAGCAACTGGTTTCTTTGCTAAAAAAGAAGCAGCTGAAAAACACTTACATGCTAACGGTGCTAAAAAAGTTGTTATCACAGCTCCTGGTGGAAACGATGTTAAAACAGTTGTTTTC…
VFG005349(gb|WP_002986042)	plr/gapA	type I glyceraldehyde-3-phosphate dehydrogenase	Streptococcal plasmin receptor/GAPDH (VF1042) - Adherence (VFC0001)	Streptococcus pyogenes MGAS2096	ATGGTAGTTAAAGTTGGTATTAACGGTTTCGGTCGTATCGGACGTCTTGCATTCCGCCGTATTCAAAACATCGAAGGTGTTGAAGTAACTCGTATCAACGACCTTACAGATCCAAATATGCTTGCACACTTGTTGAAATACGATACAACTCAAGGTCGTTTTGATGGAACAGTTGAAGTTAAAGAAGGTGGATTTGAAGTAAACGGAAACTTCATTAAAGTTTCTGCTGAACGTGATCCAGAAAACATCGACTGGGCAACTGATGGGGTTGAAATCGTTCTTGAAGCAACTGGTTTCTTTGCTAAAAAAGAAGCAGCTGAAAAACACTTACATGCTAACGGTGCTAAAAAAGTTGTTATCACAGCTCCTGGTGGAAACGATGTTAAAACAGTTGTTTTC…
VFG005351(gb|WP_002986042)	plr/gapA	type I glyceraldehyde-3-phosphate dehydrogenase	Streptococcal plasmin receptor/GAPDH (VF1042) - Adherence (VFC0001)	Streptococcus pyogenes MGAS8232	ATGGTAGTTAAAGTTGGCATTAACGGTTTCGGTCGTATCGGACGTCTTGCATTCCGCCGTATTCAAAACATCGAAGGTGTTGAAGTAACTCGTATCAATGACCTTACAGATCCAAATATGCTTGCACACTTGTTGAAATACGATACAACTCAAGGTCGTTTTGATGGAACAGTTGAAGTTAAAGAAGGTGGATTTGAAGTAAACGGAAACTTCATCAAAGTTTCTGCTGAACGTGATCCAGAAAACATCGACTGGGCAACTGATGGGGTTGAAATCGTTCTTGAAGCAACTGGTTTCTTTGCTAAAAAAGAAGCAGCTGAAAAACACTTACATGCTAACGGTGCTAAAAAAGTTGTTATCACAGCTCCTGGTGGAAACGATGTTAAAACAGTTGTTTTC…
VFG005352(gb|WP_002986042)	plr/gapA	type I glyceraldehyde-3-phosphate dehydrogenase	Streptococcal plasmin receptor/GAPDH (VF1042) - Adherence (VFC0001)	Streptococcus pyogenes MGAS6180	ATGGTAGTTAAAGTTGGTATTAATGGTTTCGGTCGTATCGGACGTCTTGCATTCCGCCGTATTCAAAACATCGAAGGTGTTGAAGTAACTCGTATCAATGACCTTACAGATCCAAATATGCTTGCACACTTGTTGAAATACGATACAACTCAAGGTCGTTTTGATGGAACAGTTGAAGTTAAAGAAGGTGGATTTGAAGTAAACGGAAACTTCATCAAAGTTTCTGCTGAACGTGATCCAGAAAACATCGACTGGGCAACTGATGGGGTTGAAATCGTTCTTGAAGCAACTGGTTTCTTTGCTAAAAAAGAAGCAGCTGAAAAACACTTACATGCTAACGGTGCTAAAAAAGTTGTTATCACAGCTCCTGGTGGAAACGATGTTAAAACAGTTGTTTTC…
VFG005353(gb|WP_000260656)	plr/gapA	type I glyceraldehyde-3-phosphate dehydrogenase	Streptococcal plasmin receptor/GAPDH (VF1042) - Adherence (VFC0001)	Streptococcus agalactiae A909	ATGGTAGTTAAAGTTGGTATTAACGGTTTCGGTCGTATCGGTCGTCTTGCATTCCGTCGCATCCAAAACGTAGAAGGTGTTGAAGTTACTCGTATCAACGACCTTACAGATCCAAACATGCTTGCACACTTGTTGAAATATGACACAACTCAAGGTCGTTTCGACGGTACTGTTGAAGTTAAAGAAGGTGGATTCGAAGTTAACGGTCAATTTGTTAAAGTTTCTGCTGAACGCGAACCAGCAAACATTGACTGGGCTACTGATGGCGTAGAAATCGTTCTTGAAGCAACTGGTTTCTTTGCATCAAAAGAAAAAGCTGAACAACACATCCATGAAAATGGTGCTAAAAAAGTTGTTATCACAGCTCCTGGTGGAAACGACGTTAAAACAGTTGTTTTC…
VFG005354(gb|WP_000260656)	plr/gapA	type I glyceraldehyde-3-phosphate dehydrogenase	Streptococcal plasmin receptor/GAPDH (VF1042) - Adherence (VFC0001)	Streptococcus agalactiae NEM316	ATGGTAGTTAAAGTTGGTATTAACGGTTTCGGTCGTATCGGTCGTCTTGCATTCCGTCGCATCCAAAACGTAGAAGGTGTTGAAGTTACTCGTATCAACGACCTTACAGATCCAAACATGCTTGCACACTTGTTGAAATATGACACAACTCAAGGTCGTTTCGACGGTACTGTTGAAGTTAAAGAAGGTGGATTCGAAGTTAACGGTCAATTTGTTAAAGTTTCTGCTGAACGCGAACCAGCAAACATTGACTGGGCTACTGATGGCGTAGAAATCGTTCTTGAAGCAACTGGTTTCTTTGCATCAAAAGAAAAAGCTGAACAACACATCCATGAAAATGGTGCTAAAAAAGTTGTTATCACAGCTCCTGGTGGAAACGACGTTAAAACAGTTGTTTTC…
VFG005355(gb|WP_000260656)	plr/gapA	type I glyceraldehyde-3-phosphate dehydrogenase	Streptococcal plasmin receptor/GAPDH (VF1042) - Adherence (VFC0001)	Streptococcus agalactiae 2603V/R	ATGGTAGTTAAAGTTGGTATTAACGGTTTCGGTCGTATCGGTCGTCTTGCATTCCGTCGCATCCAAAACGTAGAAGGTGTTGAAGTTACTCGTATCAACGACCTTACAGATCCAAACATGCTTGCACACTTGTTGAAATATGACACAACTCAAGGTCGTTTCGACGGTACTGTTGAAGTTAAAGAAGGTGGATTCGAAGTTAACGGTCAATTTGTTAAAGTTTCTGCTGAACGCGAACCAGCAAACATTGACTGGGCTACTGATGGCGTAGAAATCGTTCTTGAAGCAACTGGTTTCTTTGCATCAAAAGAAAAAGCTGAACAACACATCCATGAAAATGGTGCTAAAAAAGTTGTTATCACAGCTCCTGGTGGAAACGACGTTAAAACAGTTGTTTTC…
VFG005356(gb|WP_000260666)	plr/gapA	type I glyceraldehyde-3-phosphate dehydrogenase	Streptococcal plasmin receptor/GAPDH (VF1042) - Adherence (VFC0001)	Streptococcus pneumoniae D39	ATGGTAGTTAAAGTTGGTATTAACGGTTTCGGACGTATCGGTCGTCTTGCTTTCCGTCGTATCCAAAACGTAGAAGGTGTTGAAGTTACACGCATCAACGACCTTACAGATCCAGTTATGCTTGCACACTTGTTGAAATACGACACAACTCAAGGTCGTTTCGACGGTACTGTTGAAGTTAAAGAAGGTGGATTTGAAGTTAACGGTAAATTCATCAAAGTTTCTGCTGAACGTGATCCAGAACAAATCGACTGGGCTACTGACGGTGTAGAAATCGTTCTTGAAGCTACTGGTTTCTTTGCTAAGAAAGAAGCAGCTGAAAAACACCTTAAAGGTGGAGCTAAAAAAGTTGTTATCACTGCTCCTGGTGGAAACGACGTTAAAACAGTTGTATTCAAC…
VFG005357(gb|WP_000260666)	plr/gapA	type I glyceraldehyde-3-phosphate dehydrogenase	Streptococcal plasmin receptor/GAPDH (VF1042) - Adherence (VFC0001)	Streptococcus pneumoniae TIGR4	ATGGTAGTTAAAGTTGGTATTAACGGTTTCGGACGTATCGGTCGTCTTGCTTTCCGTCGTATCCAAAACGTAGAAGGTGTTGAAGTTACACGCATCAACGACCTTACAGATCCAGTTATGCTTGCACACTTGTTGAAATACGACACAACTCAAGGTCGTTTCGACGGTACTGTTGAAGTTAAAGAAGGTGGATTTGAAGTTAACGGTAAATTCATCAAAGTTTCTGCTGAACGTGATCCAGAACAAATCGACTGGGCTACTGACGGTGTAGAAATCGTTCTTGAAGCTACTGGTTTCTTTGCTAAGAAAGAAGCAGCTGAAAAACACCTTAAAGGTGGAGCTAAAAAAGTTGTTATCACTGCTCCTGGTGGAAACGACGTTAAAACAGTTGTATTCAAC…
VFG005359(gb|WP_002899102)	plr/gapA	type I glyceraldehyde-3-phosphate dehydrogenase	Streptococcal plasmin receptor/GAPDH (VF1042) - Adherence (VFC0001)	Streptococcus sanguinis SK36	ATGGTAGTTAAAGTTGGTATTAACGGTTTCGGTCGTATCGGTCGTCTTGCTTTCCGTCGTATCCAAAACGTAGAAGGTGTTGAAGTTACTCGCATCAACGACCTTACAGATCCAGTAATGCTTGCACATCTGTTGAAATACGACACAACTCAAGGTCGTTTCGATGGTACTGTTGAAGTTAAAGAAGGTGGATTCGAAGTTAACGGTAAATTCGTTAAAGTTTCTGCTGAACGTGACCCAGAACAAATTGACTGGGCTACTGACGGTGTAGAAATCGTTCTTGAAGCAACTGGTTTCTTTGCTAAGAAAGATGCTGCTGAAAAACACCTTAAAGGTGGTGCTAAGAAAGTTGTTATCACTGCTCCTGGTGGAAACGATGTTAAAACAATTGTATTTAAC…
VFG005360(gb|WP_002262489)	plr/gapA	type I glyceraldehyde-3-phosphate dehydrogenase	Streptococcal plasmin receptor/GAPDH (VF1042) - Adherence (VFC0001)	Streptococcus mutans UA159	ATGGTAGTTAAAGTTGGTATTAACGGTTTTGGTCGTATTGGACGTCTTGCTTTCCGTCGTATCCAAAACGTCGAAGGTGTTGAAGTTACACGTATCAATGACCTTACAGATCCAAACATGCTTGCACACTTGTTGAAATATGATTCAACTCAAGGTCGTTTTGATGGTAATGTCGAAGTTAAAGAAGGCGGATTTGAAGTTAATGGTAAATTCGTTAAGGTTTCAGCTGAACGTGATCCAGAACAGATTGACTGGGCTGCTGATGGTGTAGAAATCGTTCTTGAAGCAACTGGCTTCTTTGCAAGCAAAGCAGCTGCTGAAAAACACTTACATGCTAATGGTGGAGCTAAAAAGGTTGTTATCACTGCACCAGGTGGTAATGATATTAAGACAATCGTC…
VFG005361(gb|WP_002352221)	spaP/pac	cell surface antigen SpaP	SpaP (VF0526) - Adherence (VFC0001)	Streptococcus mutans UA159	ATGAAAGTCAAAAAAACTTACGGTTTTCGTAAAAGTAAAATTAGTAAAACACTGTGTGGTGCTGTTCTAGGAACAGTAGCAGCAGTCTCTGTAGCAGGACAAAAGGTTTTTGCCGATGAAACGACCACTACTAGTGATGTAGATACTAAAGTAGTTGGAACACAAACTGGAAATCCAGCGACCAATTTGCCAGAGGCTCAAGGGAGTGCGAGTAAGGAAGCTGAACAAAGTCAAAACCAAGCTGGAGAGACAAATGGTTCAATACCAGTTGAAGTACCTAAAACTGATCTTGATCAAGCAGCAAAAGATGCTAAGTCTGCTGGTGTCAATGTTGTCCAAGATGCCGATGTTAATAAAGGAACTGTTAAAACAGCTGAAGAAGCAGTCCAAAAAGAAACT…
VFG005362(gb|WP_011836421)	sspA	antigen I/II family LPXTG-anchored adhesin	Antigen I/II (AgI/II) family of oral streptococcal adhesins (VF1043) - Adherence (VFC0001)	Streptococcus sanguinis SK36	ATGAAGAAAAAAGAAGTTTTTGGTTTTCGGAAAAATAAGGCTGTTAAAACTTTATGCGGTGCTGTTCTAGGTGCGGCTTTTTTAACGTCAACGATGCAAGTAAGAGCAGATGAAGTAGTAACTGATACCAATGGTCCTGTCAATACTGAAATGGTGGGCACTGGAAATGCAGCGACCAATCTGCCTCAAGCTCAAGGACCAGCCAGTCAGGCATCTAAAGAGAGTCAGGCTCAAGCAGGTCAGGCAGACGGCGGTGTGACAGTGACTGTTCCAACAGCTGGTTTAGATGAAAGCGCCAAAAAAGCTCAAGAAGCTGGGCTGACAGTGGTCAAAGATCCAGCTGTTGACAAAGGAGTAGCTCAGACTGATCAAGACACAGCAGACAAAAAAGCGGAGATT…
VFG005363(gb|WP_011836823)	sspA	LPXTG cell wall anchor domain-containing protein	Antigen I/II (AgI/II) family of oral streptococcal adhesins (VF1043) - Adherence (VFC0001)	Streptococcus sanguinis SK36	ATGGAAAAGAAAATAGTCTATGGCTTCCGCAAGAGCCGCCTTTCTAAGGGCTTGTGCGGAGCTGTTTTGGGTGCGGCTTTGTTGATAGCTGCCGGATCAGTTCAAGCAGAGGAGAAGGTATCTTCAGCAGCAGATCAGTCTGCCCTTTCTGAAGCTGCTCTTTCGCCAACCGAAGCGTCCCAGCCAACTGCTGTCCCTACTCAGTCAGAGCCAGTAAGTCAAGACAAGCTTCCCTTGGAGGTTTCCCATGCGGACTTGGACCAAGCTGTGGCAGAGGCTGAGAAAGCGGGAGTTCAGCTAAAGCAGGAGCCGCCTGTTGATTTAGGAACGGCTAGAAATCCAGAAGAAGCTGCTAGTAAACGGGAGACAGCCCTAGCGGATTATGCGACTCAAGTCAAG…
VFG005364(gb|WP_000208378)	GBS_RS07150	LPXTG cell wall anchor domain-containing protein	Agglutinin receptor (VF1044) - Adherence (VFC0001)	Streptococcus agalactiae NEM316	ATGACCACAAAATGCAATCATCATTTTCTCATCAATCAGGAGAAAGGCGAAAAGTATGTTTTTCGTAAAAGTAAGCAATATCGCACGCTGTGTTCGGTTGCTTTAGGAACAGTTGTGATGGCATTCGTAGCTTTGGCCGGACCGATGGTGCAGGCGGATGAAGTAGGGAGAACTGTTGCGACAAGTGTACAGACGGAAACGAATCCTGCAACAAATTTAAAAGAAAATCAGCCAAGTCCGATTGCGGAACAAAAAGATAGTCTTGCAGCAACCGGTCAATCAACTGGAACGGTGACAGTCACTGTTCCACATGATAAGGTGACACAAGCTGTCGATAAGGCAAAGACCGAAGGAATAAAAGCAGTACAAGACAAGCCGATGGACTTAGGCAATACAGTA…
VFG005365(gb|WP_000167699)	SAG_RS09105	LPXTG cell wall anchor domain-containing protein	Agglutinin receptor (VF1044) - Adherence (VFC0001)	Streptococcus agalactiae 2603V/R	ATGACCAAAACATGTAATCATCACTTTCTTGTCAATCAGGAAAAAGGCGAGAAACACGTCTTTCGCAAGAGTAAAAAATATCGCACTCTATGTTCCGTTGCCCTTGGAACCATGGTGACGGCTGTTGTTGCTTGGGGAGGAACGGTTGCACATGCCGATGAAGTTACAACTTCAGTTGACACCACCATTCAACGAACGGAGAATCCAGCCACAAATTTACCAGAAGCACAACCAAACCCTGTATCTGAACAAACTGAAAGTATGGCATCAACTGGACAATCTAACGGTGCGATTGCTGTTACCGTACCACATGATACGGTAACACAAGCAGTTGAAGAAGCAAAGGCTGAAGGTGTTTCTACGGTTGAAGATAGTCCAATGGATTTAGGAAATACAAGA…
VFG005366(gb|YP_001198331)	SSU05_0965	agglutinin receptor	Agglutinin receptor (VF1044) - Adherence (VFC0001)	Streptococcus suis 05ZYH33	ATGATGAGGAAAGAGCGACAGTTTGTTGCTACAGAAAAAAGAAAAGAAGGACACTTTATGACCAAAACATGTAATCATCACTTTCTTGTCAATCAGGAAAAAGGCGAGAAACACGTCTTTCGTAAGAGTAAAAAATACCGAACCCTTTGCTCGGTTGCCCTTGGAACCATGGTGACTGCTGTTGTTGCTTGGGGTGGAACAGTTGTACATGCTGATGAAGTCTCATCATCAGTTGACACCACCATTCAACGAACGGAGAATCCAGCCACGAATTTACCAGAAGAACAGCCAAACCCTGTATCTGAACAAACTGAAAGTTTGGCGTTAACTGGACAATCTAATGGAGCGATTGCTGTCACCGTACCACATGATACGGTAACACAAGCAGTTGAAGAGGCC…
VFG005367(gb|YP_001200536)	SSU98_0978	agglutinin receptor	Agglutinin receptor (VF1044) - Adherence (VFC0001)	Streptococcus suis 98HAH33	ATGATGAGGAAAGAGCGACAGTTTGTTGCTACAGAAAAAAGAAAAGAAGGACACTTTATGACCAAAACATGTAATCATCACTTTCTTGTCAATCAGGAAAAAGGCGAGAAACACGTCTTTCGTAAGAGTAAAAAATACCGAACCCTTTGCTCGGTTGCCCTTGGAACCATGGTGACTGCTGTTGTTGCTTGGGGTGGAACAGTTGTACATGCTGATGAAGTCTCATCATCAGTTGACACCACCATTCAACGAACGGAGAATCCAGCCACGAATTTACCAGAAGAACAGCCAAACCCTGTATCTGAACAAACTGAAAGTTTGGCGTTAACTGGACAATCTAATGGAGCGATTGCTGTCACCGTACCACATGATACGGTAACACAAGCAGTTGAAGAGGCC…
VFG005368(gb|WP_002262850)	wapA	LPXTG cell wall anchor domain-containing protein	Wall-associated protein A (VF1045) - Adherence (VFC0001)	Streptococcus mutans UA159	ATGAAAATGAAACGTAAACTATTAAGCTTGGTTTCAGTCCTTACTATTTTATTGGGAGCTTTTTGGGTAACGAAGATTGTAAAAGCTGACCAAGTCACAAATTATACAAATACGGCTTCTATCACAAAATCAGATGGTACAGCACTTTCTAATGATCCATCTAAGGCTGTTAATTATTGGGAACCACTTTCTTTCAGTAATTCTATTACTTTCCCAGATGAAGTCAGTATTAAGGCTGGGGATACTTTAACCATTAAGTTGCCAGAGCAATTACAATTTACGACTGCTCTAACTTTCGATGTTATGCATACCAATGGGCAATTAGCTGGTAAAGCAACAACTGATCCTAATACAGGAGAAGTAACAGTTACCTTTACTGATATTTTTGAAAAACTGCCT…
VFG005369(gb|WP_002262418)	gbpA	KxYKxGKxW signal peptide domain-containing protein	Glucan-binding proteins (VF1046) - Biofilm (VFC0271)	Streptococcus mutans UA159	ATGAAAGAAAAGACACGTTTTAAACTGCACAAGGTTAAAAAGCAGTGGATGGCGATTGCCGTGACTAGTCTAGCTCTGGCTGCGATATTGTCAGGAGCTCACTTGACTCAGGCTGAGGAACAATCCGGCGGCGGTACTGACAGTAAGCCAAGACTGACAGCAACTGTACAGGAAAGCTCAGAACAACCAGTTACAGAAGCTCCAGCAGCTGATTCATCTGTAGAAAATAACAGTGCTAACGCTGTTAAAAGTTCTGAAACAGCAGAGGCAGCTGAAGTATCCGATGGAGGCAGAGCCAGCCAAACTGAAGCAGTAACAAACCAAACAAACTCTGAAGAGCACCATCCAGCAGAAAAAGCGACAGCCGTTTCTGGAGAAGCTCAGTCAGTGCAAAATGCT…
VFG005370(gb|WP_002262719)	gbpC	glucan-binding protein	Glucan-binding proteins (VF1046) - Biofilm (VFC0271)	Streptococcus mutans UA159	ATGAAATCGAAAACTGCTAAAATTACTTTGCTAAGCAGCCTTGCTTTGGCGGCTTTTGGAGCAACGAATGTTTTTGCAGATGAAGCATCAACTCAATTAAATTCTGATACTGTTGCAGCACCTACTGCTGATACACAAGCATCAGAACCGGCTGCAACAGAAAAAGAACAGTCTCCTGTTGTAGCTGTTGTCGAAAGTCACACACAAGGAAATACAACAACGACAACATCTCAAGTTACTTCTAAAGAATTGGAAGATGCTAAGGCTAATGCTAATCAGGAAGGTTTAGAAGTCACTGAAACTGAAGCTCAAAAACAGCCTTCGGTAGAAGCTGCAGATGCAGATAACAAAGCACAGGCACAAACAATTAATACAGCGGTAGCTGATTATCAAAAGGCA…
VFG005371(gb|WP_002261926)	gbpD	YSIRK-type signal peptide-containing protein	Glucan-binding proteins (VF1046) - Biofilm (VFC0271)	Streptococcus mutans UA159	ATGACATTTGAAAAGCAAAAACACTTTAGTTTACGTAAACTAAAATTTGGTTTAGTTTCAGTTGCGATCATAGCTTTCTTATTTGCTGTAACAAAGACTGCAGAAGCTGACGAGACAGTGATAACTGAACAAAGGCAAACAAGTAAGATTAACGCTAGTTCTCAAAAAGTGGAGAATCAGACTTCAAATCAGGTGGAAGCAAAAACGGATAGTGCAAACAAGGATCCTCAAGAAAAAACAGGAAGTGTTGCAACTGATGCCCCTTCAATGAATTCAGCTAATAATATGAGTCAGTCTGACAAACAAAATACTGTTAATGAAATATCTTCAGATAGTCAGCAAACAAAAACAGATGAACAAACTGATTTACCGCAAAACAGCTTTAAACAACAATCTGCT…
VFG005372(gb|WP_000731920)	slrA	peptidylprolyl isomerase	Streptococcal lipoprotein rotamase A (VF1047) - Adherence (VFC0001)	Streptococcus pneumoniae D39	ATGAAAAAACTAGCAACCCTTCTTTTACTGTCTACTGTAGCCCTAGCTGGGTGTAGCAGCGTCCAACGCAGTCTGCGTGGTGATGATTATGTTGATTCCAGTCTTGCTGCTGAAGAAAGTTCCAAAGTAGCTGCCCAATCTGCCAAGGAGTTAAACGATGCATTAACAAACGAAAACGCCAATTTCCCACAACTATCTAAGGAAGTTGCTGAAGATGAAGCCGAAGTGATTCTCCACACAAGCCAAGGTGATATTCGCATTAAACTCTTCCCTAAACTCGCTCCTCTAGCGGTTGAAAATTTCCTCACTCATGCCAAAGAAGGCTACTATAACGGTATTACCTTCCACCGTGTCATCGATGGCTTTATGGTCCAAACTGGAGATCCAAAAGGGGACGGT…
VFG005373(gb|WP_000731916)	slrA	peptidylprolyl isomerase	Streptococcal lipoprotein rotamase A (VF1047) - Adherence (VFC0001)	Streptococcus pneumoniae TIGR4	ATGAAAAAACTAGCAACCCTTCTTTTACTGTCTACTGTAGCCCTAGCTGGGTGTAGCAGCGTCCAACGCAGTCTGCGTGGTGATGATTATGTTGATTCCAGTCTTGCTGCTGAAGAAAGTTCCAAAGTAGCTGCCCAATCTGCCAAGGAGTTAAACGATGCTTTAACAAACGAAAACGCCAATTTCCCACAACTATCTAAGGAAGTTGCTGAAGATGAAGCCGAAGTGATTTTCCACACAAGCCAAGGTGATATTCGCATTAAACTCTTCCCTAAACTCGCTCCTCTAGCGGTTGAAAATTTCCTCACTCACGCCAAAGAAGGCTACTATAACGGTATTACCTTCCACCGTGTCATCGATGGCTTTATGGTCCAAACTGGAGATCCAAAAGGGGACGGT…
VFG005375(gb|WP_000078846)	srtA	sortase SrtA	Sortase A (VF1048) - Exoenzyme (VFC0251)	Streptococcus pneumoniae D39	ATGTCTCAAAAAAATAATAAAAAGAAAAACAAGCGAAAAAATCTGCTGACAAATATCCTAGCAGGATTTCTGATATTACTGTCACTGGCTTTGATTTTTAATACTCAAATTCGAAATATTTTCATAGTCTGGAATACCAATAAGTATCAAGTTAGCCAGGTATCAAAAGAAAAATTAGAAGAAAATCAGGATACAGAAGGCAATTTTGACTTTGATTCTGTCAAAGCTATCTCTTCGGAAGCTGTTCTAACTTCTCAATGGGATGCTCAAAAATTACCAGTTATTGGGGGAATTGCAATTCCTGAATTGGAAATGAATTTGCCGATTTTTAAAGGACTTGATAATGTTAATCTCTTCTACGGAGCTGGTACAATGAAACGCGAGCAAGTAATGGGAGAA…
VFG005376(gb|WP_000078847)	srtA	sortase SrtA	Sortase A (VF1048) - Exoenzyme (VFC0251)	Streptococcus pneumoniae TIGR4	ATGTCTCAAAAAAATAATAAAAAGAAAAACAAGCGAAAAAATCTGCTGACAAATATCCTAGCAGGATTTCTGATATTACTGTCACTGGCTTTGATTTTTAATACTCAAATTCGAAATATTTTCATAGTCTGGAATACCAATAAGTATCAAGTTAGCCAGGTATCAAAAGAAAAATTAGAAGAAAATCAGGATACAGAAGGCAATTTTGACTTTGATTCTGTCAAAGCTATCTCTTCGGAAGCTGTTCTAACTTCTCAATGGGATGCTCAAAAATTACCAGTTATTGGGGGAATTGCAATTCCTGAATTGGAAATGAATTTGCCGATTTTTAAAGGACTTGATAATGTTAATCTCTTCTACGGAGCTGGTACAATGAAACGCGAGCAAGTAATGGGAGAA…
VFG005378(gb|WP_011836996)	srtA	class A sortase	Sortase A (VF1048) - Exoenzyme (VFC0251)	Streptococcus sanguinis SK36	ATGGTACAAGGAAAAAGAAGTCGAAAAAGAAAACAAAAAAGCAAAAGAAATATTTTTATCAATATTGTTGCGACATTATTAATTTTTGTGGCCCTAGGCTTAATCTTTAATGCGCAAATCCGAAACATGATTATGGTTTGGCATACCAACCAATATCAGGTCAGCAAGGTTTCCAAAGACTCTATTAATAAAAATAAAAATGCTGAGACTAGCTTTGATTTTAATAAGGTAGAGTCGCTTTCTACAGAAGCAGTTATCAATGCTCAGTGGAAAGCCCAGAAGCTGCCTGTTATCGGAGGTATCTCAATTCCAGAAGTATCCATGAATTTGCCGATCTTCAAAGGGCTGGATAATGCTGGATTGTATTATGGTGCTGGTACGATGAAAGAGACTCAGCAG…
VFG005379(gb|WP_002262230)	srtA	sortase	Sortase A (VF1048) - Exoenzyme (VFC0251)	Streptococcus mutans UA159	ATGAAAAAAGAACGTCAATCTAGGAAAAAACGAAGTTTTTTAAGGACCTTTCTGCCTATCCTTTTATTAGTGATTGGTTTAGCACTAATCTTCAATACTCCAATTAGAAATGCCCTAATTGCTTGGAATACCAATAGATATCAGGTTTCTAATGTTAGCAAGAAAGATATTGAACACAACAAGGCTGCCCATTCTTCCTTTGATTTTAAAAAGGTGGAATCCATCAGTACTCAATCGGTACTGGCAGCACAAATGGCTGCTCAGAAGCTTCCTGTAATTGGCGGAATTGCCATTCCAGACTTAAAAATCAACTTACCAATCTTCAAAGGATTAGATAATGTTGGCTTAACATATGGTGCTGGAACGATGAAAAATGACCAAGTCATGGGAGAAAATAAT…
VFG005380	srtA	class A sortase	Sortase A (VF1048) - Exoenzyme (VFC0251)	Streptococcus thermophilus CNRZ1066	ATGAGAAAAGATAACAAAAATAAGACCCCTAAAAAGCATCGTAAGTGGCTTGAGGTCCTTCGTTGGATCTTGATTGTTGTTCTCTTGGTTGTTGGTTTAGCTTTAATTTCTAATAAATTAATTCGAAACACTATAATTGCTTGGAATACTAATAAATATCAAGTAAGTAAGGTTTCTAAAAAGACCATAAAGAAAAACAAGGAAGCTAGGGCAAGTTATGACTTTTATACGGTTAAATCTGTTAGTACAGAGTCAGTCTTGCAAGCCCAGATGGGTTCTCAAAAACTTCCAGTTGTTGGTGGAATTGCTATCCCTGAGGTTGGTATTAATCTCCCTATTTTCAAAGGACTTGGTAATACAGAGCTTACCTAGGGTGCTGGAACTATGAAGGAAAATCAA…
VFG005381	srtA	class A sortase	Sortase A (VF1048) - Exoenzyme (VFC0251)	Streptococcus thermophilus LMG 18311	ATGAGAAAAGATAACAAAAATAAGACCCCTAAAAAGCATCGTAAGTGGCTTGAGGTCCTTCGTTGGATCTTGATTGTTGTTCTCTTGGTTGTTGGTTTAGCTTTAATTTCTAATAAATTAATTCGAAACACTATAATTGCTTGGAATACTAATAAATATCAAGTAAGTAAGGTTTCTAAAAAGACCATAAAGAAAAACAAGGAAGCTAGGGCAAGTTATGACTTTTATACGGTTAAATCTGTTAGTACAGAGTCAGTCTTGCAAGCCCAGATGGGTTCTCAAAAACTTCCAGTTGTTGGTGGAATTGCTATCCCTGAGGTTGGTATTAATCTCCCTATTTTCAAAGGACTTGGTAATACAGAGCTTACCTAGGGTGCTGGAACTATGAAGGAAAATCAA…
VFG005382(gb|WP_011681303)	srtA	sortase	Sortase A (VF1048) - Exoenzyme (VFC0251)	Streptococcus thermophilus LMD-9	ATGAGAAAAGATAACAAAAATAAGACTCCTAAAAAGCATCGTAAATGGCTTGAGGTCCTTCGTTGGATCTTGATTGTTGTTCTCTTGGTTGTTGGTTTAGCTTTAATTTTTAATAAATCAATTCGAAACACTATAATTGCTTGGAATACTAATAAATATCAAGTAAGTAAGGTCTCTAAAAAGACCATAAAGAAAAACAAGGAAGCTAAGGCAAGTTATGACTTTGATACGGTTAAATCTGTTAGTACAGAGTCAGTCTTGCAAGCCCAGATGGGTTCTCAAAAACTTCCAGTTGTTGGTGGAATTGCTATCCCTGAGGTTGGTATTAATCTCCCTATTTTCAAAGGACTTGGTAATACAGAGCTTACCTATGGTGCTGGAACTATGAAGGAAAATCAA…
VFG005383(gb|WP_011836786)	cshA	CshA/CshB family fibrillar adhesin-related protein	Cell surface hydrophobicity proteins (VF1049) - Adherence (VFC0001)	Streptococcus sanguinis SK36	ATGGGAAAAGATTTATTTAATCCTCACCTGCGTAAGTTTTCGATTCGAAAACTAAACGTCGGTGTTTGTTCTGTGCTCTTGTCAACCCTGCTTCTTTTGGGAGCAGCGGCACAAGTTAGTGCTGACGAAGCTAGTGATTCTGGTGCCCAAAATGAAGTTTCGCAAACAGGAATAGCCGAATCATCAGTGAATTCTGCTGAAACTGTGGCTTCTGCACATTTACAAGCAAAAGAAAGTTCAGCACTCGCTTTTGCTAGTGAGCCTTCTCAATCAGATGATAATCCTAGTCCAAGAAGCTCAGAGTCTGAGAAAGTTGAAGAATCTACTGAATCTACAACAACTAAACCAGTTGAGAATACTCAACCAATCACTGTTCGCCCAGAAATATCCAACGCGACT…
VFG005384(gb|WP_011836784)	cshA	CshA/CshB family fibrillar adhesin-related protein	Cell surface hydrophobicity proteins (VF1049) - Adherence (VFC0001)	Streptococcus sanguinis SK36	ATGGGAAAAGAATTATTTAACCCCCATTTAAACAAGTTTTCGATTCGAAAATTAAATGTCGGAGTTTGCTCGGTATTATTATCTACCGTTTTCCTTTTAGGTACTGCGGCTACAGTCAATGCAGATGAAACTGCCAGCGGATCTGTAGATGATAATATCTCACTGCCCGAAAAACCGACGGACTCTGCTATGAGTCAGCCAGTCAGTCAGCCTGCTCTTGAGAATACAGCAACATCCGCTGTTTCTGAAACAGCTAACTCAGAAGCAAGTGTTAATCAAAATCAGCTGGTAAGTCCAGCTTCTGCCCCAGAGCAAGTGACACCTGAAAAGGCGCAAGAAGCTAATCAAACAGCTGAGACCTCTAATGAAGCAAGACCTGCTGAAGCTAGTCGGACTCGC…
VFG005385(gb|WP_011836785)	cshA	CshA/CshB family fibrillar adhesin-related protein	Cell surface hydrophobicity proteins (VF1049) - Adherence (VFC0001)	Streptococcus sanguinis SK36	ATGGGAAAAGATTTGTTTAATCCTCACCTGCGTAAGTTTTCGATTCGGAAACTAAACGTCGGTGTTTGTTCTGTGCTCTTATCAACCTTGCTTCTTTTGGGAGCGGCGGCACAAGTTAGCGCTGATGAAACTGTTGGTTCTGATGCCCAAAGCGAGGTTTCGAAAACAGGTACAGCAGATTCCGCAGGAAGTACTGCAGAATCAGTAAATTCACCAGCTGAGGAAAGCAGGCCTGCTACTTTTGTGGCTCAAGCAGAAGATGCGTCTGCGGTAGCGACTGCAAGGCCTGATTCAGTTGATAAGCCAACAAGTGAGCAGCCGACTGCAGAAACTACCTCTTTGCAAACAACTGTTCCTGCAGAAGTTAAGTCTGAGGAAAACAGCCAACCAGCTCCTGCT…
VFG005386	cshA	cell surface protein	Cell surface hydrophobicity proteins (VF1049) - Adherence (VFC0001)	Streptococcus thermophilus CNRZ1066	ATGGACTATATATTCCATATTCCAACTGTTACTCCAAAAGAACTTGAAGGGGAAGACAAGACATCTATGGATGTTCAAGGAGTTAGTCAAACTGCTACTCCAGAATTCGCTATTGAAGGGACCAATAATAATAATGAGAAAGTTAAAATCACACCTGATTTTGATTATCTGTCCAAGCTTGTCGATCCAACAACTGGAAATGTAATCAATGATCCTGTTTTGACTGTAGAAGGAAAAGAAATCTACTTATATGAGCTGACTGTATAGGTTACTTTTGTACCAGACCCAGGATTTACTGGGACTGCCAAGGGTGTAACAGGTTTCTCTTACGGCTTCAGTTGGTCGTGATAGAGATGGTAGAATGTCAGATAATGCTCTTAAGACTGCAACTGATAAGTA…
VFG005388	cshA	LPXTG cell wall anchor domain-containing protein	Cell surface hydrophobicity proteins (VF1049) - Adherence (VFC0001)	Streptococcus thermophilus LMD-9	TACACACCAACAGTTACACCAGTAACACCAGAAGGAACACCTGCAGAATCTGAAGGGCCTAAAGGACAACCACAAACAGGGACACCAGTCTTCATCCTAGGAAATCCAAATGTACCAATTGATGAAACTGTTAAACGAACATTTGACGATGGAACAACTGAGAAGAAAGTACCAGACGAAGGTATATATACAATCGATGAAAACAGTAAAGTAACCTTCACACCAGAACCTGACTTCGTAGGTAAAGCAACAGGAGTAACAGTTAAACGTGTAGGTAAGAACGGAATGCCAGTAACAGCTACTTACACACCAAAAGTTCATCCTGATACTTCATTCGTTGATAAAGAGGGTAACTCACTTTCACCAACAGAAGATGGAACTAAACCTACTAAAGATATC…
VFG005389(gb|WP_011836739)	hsa	accessory Sec-dependent serine-rich glycoprotein adhesin	SrpA SSA_0829 (VF1101) - Adherence (VFC0001)	Streptococcus sanguinis SK36	ATGTTTTTTAAACGTCAAAAAGGTAAGTACCACGAAGTAGAGCGTGTGACTCGTTTTAAGCTGATTAAATCGGGTAAGCATTGGCTGCGTGCTGCGACATCACAGTTCGGCCTTTTTAGATCAATGAAGGGGGGAGGCCTTTCATCGATCGAGCTCAAGGTAACGGAAGAACAAGTTACCGATAAGAAGAGCGGCATAGACTTTTTGAGGGGCATTGTCGCCACGGGAGCCGTGCTGGGCGGAGCTGTTGTGACAAGCACAACTGTCCATGCAGAAGAAGGTCAGGCTCTGGAAAAGGTCATTGATACGACAGACGTTTTAGCGACACGTGGTGAAACAGTTTTAGGAGAAGAAAGCAGTGCTGCTGAAGCAGCAACCGCAACGGCAAGCTCACATACT…
VFG005390(gb|WP_002352268)	gtfB	glucosyltransferase GtfB	Streptococcal glucosyltransferases (VF1051) - Exoenzyme (VFC0251)	Streptococcus mutans UA159	ATGGACAAGAAAGTGCGTTATAAACTGCGCAAAGTTAAAAAAAGATGGGTGACAGTATCTGTTGCATCTGCTGTGATGACTTTAACTACACTTTCGGGTGGCTTGGTTAAAGCAGATTCTAATGAATCGAAATCCCAAATTTCTAATGATTCTAATACTAGTGTTGTTACTGCTAATGAAGAATCTAATGTAACAACCGAAGTGACATCTAAGCAAGAAGCTGCTAGTAGTCAAACTAATCATACAGTAACGACAATCAGTAGCTCTACTTCAGTAGTTAATCCCAAAGAGGTTGTAAGTAATCCTTATACTGTTGGGGAAACAGCTTCTAATGGTGAAAAGCTTCAAAATCAAACAACTACAGTTGACAAAACTTCTGAAGCTGCTGCTAATAATATT…
VFG005391(gb|WP_002352269)	gtfC	glucosyltransferase GtfC	Streptococcal glucosyltransferases (VF1051) - Exoenzyme (VFC0251)	Streptococcus mutans UA159	ATGGAAAAGAAAGTACGTTTTAAATTACGTAAAGTAAAGAAAAGATGGGTGACAGTATCTGTTGCTTCAGCTGTAGTGACTTTGACCTCTCTTTCAGGAAGTCTAGTAAAAGCAGATTCAACTGACGACCGTCAACAGGCGGTTACAGAATCTCAGGCTAGTCTTGTGACGACAAGTGAAGCAGCAAAAGAAACTCTGACTGCTACTGATACAAGTACAGCAACTTCAGCAACATCTCAACCAACCGCCACTGTTACTGATAATGTTTCTACAACAAACCAGTCTACAAATACTACTGCTAATACAGCTAATTTTGACGTTAAACCAACAACAACTTCGGAACAGTCTAAAACTGATAATAGTGACAAAATAATTGCTACATCAAAAGCGGTAAACCGT…
VFG005392(gb|WP_011836622)	gtfD	KxYKxGKxW signal peptide domain-containing protein	Streptococcal glucosyltransferases (VF1051) - Exoenzyme (VFC0251)	Streptococcus sanguinis SK36	ATGATGGAGAAAAAAATTCATTATAAGATGCATAAAGTTAAGAAGAACTGGGTAGCCATCGGTGTGACTACCTTAGCACTTATCGTAGCACCAAAAATACTTGGTCTCGAAGCAGGTCTTGTCCACGCTGATGATGTTAAGCAGGTGGCAGTTCAAGAGCCAGCTGCAGCTCAGGATAGTGGTTCAGGACAGCCGGTTCAAGTACAAGCCAACTCAGCTTCTCAGCTGGAAGCAGAAAAAGCAACTTCTGCAGACAAGGTGACTGATGCTGCTGTAGCCAGTGAAAAAACTGCTGAAACTGCAGCAAATACGGAAGCAGCGGCTCAAACAGATGCTCAAGAGCCAGCTAAGCCGGCAGAAGCAGCAACTACAGAAAAGGCAGCCGTTGCTGAAGAAGCA…
VFG005393(gb|WP_002352262)	gtfD	glucosyltransferase-S	Streptococcal glucosyltransferases (VF1051) - Exoenzyme (VFC0251)	Streptococcus mutans UA159	ATGGAAACCAAACGACGTTACAAAATGTACAAGGTTAAAAAGCACTGGGTAACCATTGCTGTCGCTTCTGGTTTGATTACCTTGGGCACCACAACACTGGGAAGCTCAGTTTCAGCAGAAACAGAACAGCAGACCTCAGATAAAGTGGTAACTCAGAAAAGTGAGGATGATAAGGCGGCATCTGAATCCAGCCAAACAGATGCACCTAAAACTAAGCAAGCACAAACAGAACAAACGCAGGCCCAAAGTCAGGCAAACGTTGCTGATACAAGCACTAGCATAACTAAGGAAACTCCTTCACAAAATATTACAACACAAGCCAACTCTGATGACAAAACAGTAACAAATACGAAATCAGAAGAAGCACAAACTTCTGAAGAGCGCACAAAGCAAGCAGAA…
VFG005394(gb|YP_001198119)	mrp	hypothetical protein	Muramidase-released protein (VF1052) - Adherence (VFC0001)	Streptococcus suis 05ZYH33	ATGGGGGGATTTTTTATGCGTAGATCAAATAAAAAATCATTTGACTGGTACGGTACGAAACAACAATTTTCGATTCGTAAGTATCATTTTGGGGCAGCAAGCGTTTTGCTTGGTGTGTCGTTAGTTTTAGGTGCTGGTGCACAGGTTGTTAAGGCTGATGAAACTGTTGCTTCATCAGAACCAACTATTGCCAGTAGTGTAGCGCCTGCTTCAACAGAAGCGGTTGCAGAAGAAGCAGAAAAAACAAATGCTGAAAATACGAGTGCAGTAGCTACGACTTCAACAGAAGTTGAAAAAGCGAAAGCTGTTCTTGAACAGGTAACATCAGAATCACCACTTTTGGCTGGTCTTGGTCAAAAAGAGTTGGCTAAAACTGAAGATGCAACTCTTGCAAAAGCT…
VFG005395(gb|YP_001200314)	mrp	hypothetical protein	Muramidase-released protein (VF1052) - Adherence (VFC0001)	Streptococcus suis 98HAH33	GTGGAGAACGACCAAGCAGTTCTTAAATTCTATTATTTAGATCCTACCTATAAGGGTGAAGTAGATTGGAGAGGAACTGATACGACTGGGTTTATTGAGTTGCTTACAACTTCCCCAACAACCTATAAAGTTGGTACTATATACGATTACAATATTAATTCAAAAATTACAGCTCCATTTACTATTGATCCTACCAAGAATGTTATGGTTTTCAAGGAAAGTGAACAGAACGAGCAAGGTAGCAAATATCGCGTCATTGCTCAATGGTCAGGAGATGAAACCACTAAAGGTATATATGGAAAAATCTATATCGCTACTCAGGTTTGGACGACTAAATTGGGAACAAACGAGTGGGGATGGTTTGACTATTCTGATGACCAAGCTGGTATAAAATTTAAT…
VFG005396(gb|WP_002988811)	sda	streptodornase	Streptodornase (VF1068) - Exoenzyme (VFC0251)	Streptococcus pyogenes MGAS5005	ATGTCTAAACATTGGAGACATCTAATTATTCACTCTGCTCTGACCATTCTAGCTACGTTATTTTTAGGTATACTACCAATTACTGAAAATACTAGTAGTACCATTTACGCTGAATCGGGCACTATTTCAAATAATTGGAGTATCGAGCAACACCCCAATTATTACCATGTTGAAGGTAAAGCGCAACTGGATATTAAAAATTTTCCCGAACTTTATCGTACAACCGAAAGGGTCTATAAGAAAAGTGGGCAAAGTACTAAACCTGTTACAGTTTCCAATATCCATTACTCTGTACTTGATGGCTACGGCCGTTCTGGAGAAGCTTATGGTATTATCACAAAAGATATGATTGACATGTCTGCTGGCTATCGTGAAAAATGGGAAAGCAAACCAGAGCCA…
VFG005397(gb|WP_032463908)	sda	streptodornase	Streptodornase (VF1068) - Exoenzyme (VFC0251)	Streptococcus pyogenes MGAS10394	ATGTCTAAACATTGGAAACATCTATTCATTCGTTATACTTTTACCGCTCTAGCTACTTTATTTCTAGGGCTATTCCCAATATCTAAAACTACTAATAGTATTATTTATGCGGAAACAACTGATATTTCAAATGTTTGGAACATAGTACAACATCCAAACTATTATATTGTCGAAGGCAAATCGCATTTAAATAAAGAGAAGTTCCCTCAAATTTATCATACAACTGAAAAAGTTTATAGAAAAAGCGGACAAAGTACTAAGCGCGTTACCGTCTCTGATATTCAATACTCTATTCTTGATGGCTATGGTCGTTCTGGAGAAGCTTATGGAGTTATCACAAAGGACATGATTGACATGTCTGCTGGCTATCGTGAAAAATGGGAAAGCAAACCAGAGCCA…
VFG005399(gb|WP_011527722)	sda	streptodornase	Streptodornase (VF1068) - Exoenzyme (VFC0251)	Streptococcus pyogenes MGAS9429	ATGTCTAAACATTGGAGACATCTAATTATTCACTCTGCTCTGACCATTCTAGCTACGTTATTTTTAGGTATACTACCAATTACTGAAAATACTAGTAGTACCATTTACGCTGAATCGGGCACTATTTCAAATAATTGGAGTATCGAGCAACACCCCAATTATTACCATGTTGAAGGTAAAGCGCAACTGGATATTAAAAATTTTCCCGAACTTTATCGTACAACCGAAAGGGTCTATAAGAAAAGTGGGCAAAGTACTAAACCTGTTACAGTTTCCAATATCCATTACTCTGTACTTGATGGCTACGGCCGTTCTGGAGAAGCTTATGGTATTATCACAAAAGATATGATTGACATGTCTGCTGGCTATCGTGAAAAATGGGAAAGCAAACCAGAGCCA…
VFG005401(gb|WP_048901986)	sdn	DNA/RNA non-specific endonuclease	Streptodornase (VF1068) - Exoenzyme (VFC0251)	Streptococcus pyogenes MGAS315	ATGGATATGTCTAAAAAGCTTAGAAACTCTCTCGCCAGAATAGTTGTTGCAGCATTCGCATCATTTGCTGTGATGGCGATTCCAACTTATCATCACAGTACAGTCTTAGCTAAAACAGTCTCAGTAAATCAGACTTATGGTGAATATAAAGACTATTACACTGTAATTGGTGAGTCAAACATTGACCAATCTGCTTTTCCTAAGATATATAAAACAACCGAGAGAGTCTATAAAGGACAAGGTACAAGCGAAAAAAGAGTAACCGTATCTGATGTAGTTTATAACCCATTAGATGGCTATAAACGTTCAACAGGCGCTTACGGCGTTGTCACAAAAGATATGATTGACATGTCTAAAGGATACCGTGAAAAATGGGAAACAAATCCCGAACCAAGCGGT…
VFG005402(gb|WP_011106647)	sdn	DNA/RNA non-specific endonuclease	Streptodornase (VF1068) - Exoenzyme (VFC0251)	Streptococcus pyogenes SSI-1	ATGGATATGTCTAAAAAGCTTAGAAACTCTCTCGCCAGAATAGTTGTTGCAGCATTCGCATCATTTGCTGTGATGGCGATTCCAACTTATCATCACAGTACAGTCTTAGCTAAAACAGTCTCAGTAAATCAGACTTATGGTGAATATAAAGACTATTATACTGTAATTGGTGAGTCAAACATTGACCAATCTGCTTTTCCTAAGATATATAAAACAACCGAGAGAGTCTATAAAGGACAAGGTACAAGCGAAAAAAGAGTAACCGTATCTGATGTAGTTTATAACCCATTAGATGGCTATAAACGTTCAACAGGCGCTTACGGCGTTGTCACAAAAGATATGATTGACATGTCTAAAGGATACCGTGAAAAATGGGAAACAAATCCCGAACCAAGCGGT…
VFG005403(gb|WP_011184058)	sdn	DNA/RNA non-specific endonuclease	Streptodornase (VF1068) - Exoenzyme (VFC0251)	Streptococcus pyogenes MGAS10394	ATGGATATGTCTAAAAAGCTTAGAAACTCTCTCGCCAGAATAGTTGTTGCAGCATTCGCATCATTTGCTGTGATGGCGATTCCAACTTATCATCACAGTACAGTCTTAGCTAAAACAGTCTCAGTAAATCAGACTTATGGTGAATATAAAGACTATTATACTGTAATTGGTGAGTCAAACATTGACCAATCTGCTTTTCCTAAGATATATAAAACAACCGAGAGAGTCTATAAAGGACAAGGTACAAGCGAAAAAAGAGTAACCGTATCTGATGTAGTTTATAACCCATTAGATGGCTATAAACGTTCAACAGGCGCTTACGGCGTTGTCACAAAAGATATGATTGACATGTCTAAAGGATACCGTGAAAAATGGGAAACAAATCCCGAACCAAGCGGT…
VFG005406(gb|WP_010922721)	mf/spd	deoxyribonuclease	Mitogenic factor (VF0252) - Exoenzyme (VFC0251)	Streptococcus pyogenes MGAS10270	ATGAATCTACTTGGATCAAGACGGGTTTTTTCTAAAAAATGTCGGCTAGTAAAATTTTCAATGGTAGCTCTTGTATCAGCCACAATGGCTGTAACAACAGTCACACTTGAAAATACTGCACTGGCACGACAAACACAGGTCTCAAATGATGTTGTTCTAAATGATGGCGCAAGCAAGTACCTAAACGAAGCATTAGCTTGGACATTCAATGACAGTCCCAACTATTACAAAACCTTAGGTACTAGTCAGATCACTCCAGCACTCTTTCCTAAAGCAGGAGATATTCTCTATAGCAAATTAGATGAGTTAGGAAGGACGCGTACTGCTAGAGGTACATTGACTTATGCCAATGTTGAAGGTAGCTACGGTGTTAGACAATCTTTCGGTAAAAATCAAAAC…
VFG005407(gb|WP_011055059)	mf/spd	deoxyribonuclease	Mitogenic factor (VF0252) - Exoenzyme (VFC0251)	Streptococcus pyogenes MGAS315	ATGAATCTACTTGGATCAAGACGGGTTTTTTCTAAAAAATGTCGGCTAGTAAAATTTTCAATGGTAGCTCTTGTATCAGCCACAATGGCTGTAACAACAGTCACACTTGAAAATACTGCACTGGCACGACAAACACAGGTCTCAAATGATGTTGTTCTAAATGATGGCGCAAGCAAGTACCTAAACGAAGCATTAGCTTGGACATTCAATGACAGTCCTAACTATTACAAAACTTTAGGTACTAGTCAGATTACTCCAGCACTCTTTCCTAAAGCAGGAGATATTCTCTATAGCAAATTAGATGAGTTAGGAAGGACGCGTACTGCTAGAGGTACATTGACTTATGCCAATGTTGAAGGTAGCTACGGTGTTAGACAATCTTTCGGTAAAAATCAAAAC…
VFG005410(gb|WP_010922721)	mf/spd	deoxyribonuclease	Mitogenic factor (VF0252) - Exoenzyme (VFC0251)	Streptococcus pyogenes str. Manfredo	ATGAATCTACTTGGATCAAGACGGGTTTTTTCTAAAAAATGTCGGCTAGTGAAATTTTCAATGGTAGCTCTTGTATCAGCCACAATGGCTGTAACAACAGTCACACTTGAAAATACTGCACTGGCACGACAAACACAGGTCTCAAATGATGTTGTTCTAAATGATGGCGCAAGCAAGTACCTAAACGAAGCATTAGCTTGGACATTCAATGACAGTCCCAACTATTACAAAACCTTAGGTACTAGTCAGATTACTCCAGCACTCTTTCCTAAAGCAGGAGATATTCTCTATAGCAAATTAGATGAGTTAGGAAGGACGCGTACTGCTAGAGGTACATTGACTTATGCCAATGTTGAAGGTAGCTACGGTGTTAGACAATCTTTCGGTAAAAATCAAAAC…
VFG005412	mf/spd	deoxyribonuclease	Mitogenic factor (VF0252) - Exoenzyme (VFC0251)	Streptococcus pyogenes MGAS2096	ATGAATCTACTTGGATCAAGACGGGTTTTTTCTAAAAAATGTCGGTTAGTGAAATTTTCAATGGTAGCTCTTGTATCAGCCACAATGGCCGTAACAACAGTCACACTTGAAAATACTGCACTGGCACGACAAACACAGGTCTCAAATGATGTTGTTCTAAATGATGGCGCAAGCAAGTACCTAAACGAAGCATTAGCTTGGACATTCAATGACAGTCCCAACTATTACAAAACCTTAGGTACTAGTCAGATTACTCCAGCACTCTTTCCTAAAGCAGGAGATATTCTCTATAGCAAATTAGATGAGTTAGGAAGGACGCGTACTGCTAGAGGTACATTGACTTATGCCAATGTTGAAGGTAGCTACGGTGTTAGACAATCTTTCGGTAAAAATCAAAAC…
VFG005413(gb|WP_010922721)	mf/spd	deoxyribonuclease	Mitogenic factor (VF0252) - Exoenzyme (VFC0251)	Streptococcus pyogenes MGAS9429	ATGAATCTACTTGGATCAAGACGGGTTTTTTCTAAAAAATGTCGGTTAGTGAAATTTTCAATGGTAGCTCTTGTATCAGCCACAATGGCCGTAACAACAGTCACACTTGAAAATACTGCACTGGCACGACAAACACAGGTCTCAAATGATGTTGTTCTAAATGATGGCGCAAGCAAGTACCTAAACGAAGCATTAGCTTGGACATTCAATGACAGTCCCAACTATTACAAAACCTTAGGTACTAGTCAGATTACTCCAGCACTCTTTCCTAAAGCAGGAGATATTCTCTATAGCAAATTAGATGAGTTAGGAAGGACGCGTACTGCTAGAGGTACATTGACTTATGCCAATGTTGAAGGTAGCTACGGTGTTAGACAATCTTTCGGTAAAAATCAAAAC…
VFG005414(gb|WP_010922721)	mf/spd	deoxyribonuclease	Mitogenic factor (VF0252) - Exoenzyme (VFC0251)	Streptococcus pyogenes MGAS8232	ATGAATCTACTTGGATCAAGACGGGTTTTTTCTAAAAAATGTCGGCTAGTGAAATTTTCAATGGTAGCTCTTGTATCAGCCACAATGGCTGTAACAACAGTCACACTTGAAAATACTGCACTGGCACGACAAACACAGGTCTCAAATGATGTTGTTCTAAATGATGGCGCAAGCAAGTACCTAAACGAAGCATTAGCTTGGACATTCAATGACAGTCCTAACTATTACAAAACTTTAGGTACTAGTCAGATTACTCCAGCACTCTTTCCTAAAGCAGGAGATATTCTCTATAGCAAATTAGATGAGTTAGGAAGGACGCGTACTGCTAGAGGTACATTGACTTATGCCAATGTTGAAGGTAGCTACGGTGTTAGACAATCTTTCGGTAAAAATCAAAAC…
VFG005415(gb|WP_010922721)	mf/spd	deoxyribonuclease	Mitogenic factor (VF0252) - Exoenzyme (VFC0251)	Streptococcus pyogenes MGAS6180	ATGAATCTACTTGGATCAAGACGGGTTTTTTCTAAAAAATGTCGGCTAGTGAAATTTTCAATGGTAGCTCTTGTATCAGCCACAATGGCCGTAACAACAGTCACACTTGAAAATACTGCACTGGCACGACAAACACAGGTCTCAAATGATGTTGTTCTAAATGATGGCGCAAGCAAGTACCTAAACGAAGCATTAGCTTGGACATTCAATGACAGTCCTAACTATTACAAAACTTTAGGTACTAGTCAGATTACTCCAGCACTCTTTCCTAAAGCAGGAGATATTCTCTATAGCAAATTAGATGAGTTAGGAAGGACGCGTACTGCTAGAGGTACATTGACTTATGCCAATGTTGAAGGTAGCTACGGTGTTAGACAATCTTTCGGTAAAAATCAAAAC…
VFG005420(gb|WP_011184727)	mf2	deoxyribonuclease, phage associated	Mitogenic factor (VF0252) - Exoenzyme (VFC0251)	Streptococcus pyogenes MGAS10394	ATGAAATTATCTAAACAAAAGGCAAGTTTGCTTACCGCTGTTTTACTGTTACTTTCTCTTTCTATAACGACAATAACTGTTGACGCAGCTAAGGTACGAACTTATCCGAATGTATCCCATGCAAACACACATTATAAAAATACTGCTTCTAGTAAGCTCTTACCTTTTACTGCTAATTATCAGTTACAACTTGGTGAGTTGGATAACCTTAACCGCGCTACCTTTTCACATATCCAACTGCAAGATAGACACGAAACTAAAGATGTACGCACTAAAATAAATTATGACCCTGTGGGATGGCATAACTATCAATTTCCATACGGAGATGGCTCAAAATCTTCATGGGTAATGAATCGTGGGCATCTAGTCGGATATCAATTTTGTGGATTAAACGATGAA…
VFG005430(gb|WP_021340119)	mf3	deoxyribonuclease	Mitogenic factor (VF0252) - Exoenzyme (VFC0251)	Streptococcus pyogenes MGAS10394	ATGTCTAAAGCAAATCGTCGTATTTGGCAAGGTTTAGCTGTCATTTTAATAGCTATAATAACCACTTTCACAACAAGTACTGCCACGGCAGCCAAAAAAATTAGAAATTTCCCTACTACCACGGAGATTTTGTCAGGAACGAAGGCGACTGAAGCACCTGGAATCTTGCCATTTACTGGTAGCTACAAATTAGTTTTGGGTGACCTTGATAATCTGCGAAGACCAACCTTCGCACACATACAGCTTAAAGATCAGGATGAGCCTAAAATTCAGCGAAAAGGACTTAAATTCAATCCTCCAGGCTGGCATAACTACAAGCTGACTGATGCTAATGGGAAAACAACTTGGTTAATGGATCGCGGCCATCTGGTTGGCTACCAATTTAGTGGTTTAAATGAC…
VFG005431(gb|WP_011017965)	mf3	deoxyribonuclease	Mitogenic factor (VF0252) - Exoenzyme (VFC0251)	Streptococcus pyogenes MGAS8232	ATGTCTAAATCAAATCGTCGTACTTGGCAAGGTTTAGTTGTTATTTTAATAGCTATTCTCACCACTTTTACCACAAGTACTGTTACGGCAGCCAGAAAAATTAGAAATTTCCCTGATACCACGGAAATTTTGTTAGGAACGAAGGCGACTGAGACACCAGGAATCTTACCATTCACTGGTAGCTACCAATTAGTTTTGGGCGATCTTGACAATCTGCAAAGGCCAACCTTCGCACACATCCAGCTAAAAGATCAAGATGAGCCTAATATTAAACGAAAAGGACTTAAATTCAATCCTCCTGGCTGGCATAATTACAAATTGACTGACGCTAATGGAAAAACAACTTGGTTAATGGACCGTGGCCATTTAGTTGGTTACCAATTTAGCGGCTTAAATGAC…
VFG005432(gb|WP_002983479)	mf4	DNA/RNA non-specific endonuclease	Mitogenic factor (VF0252) - Exoenzyme (VFC0251)	Streptococcus pyogenes MGAS315	ATGAACAACATAAGATTACGTAAATTTATTTCTAGCATATTTCTAATTCTTCTAATATCATCTCCTATATCATTATCATATCAACAGGCTACTTTAGCTGATACTAAAGAAGTTAATGTTGCTAATAGATATAACTCCTCAGATACATATCTACCTGAAGCTTTGTCGTGGACATTAGAAACTTCCCCAAATTATTATAAAGTATTAGGAGAAAGTGGAATAGTAGAAAATTTATTTCCACCAAAAGGCCAAATAGTCTATGGTGGTCTTGACAGTCTTGGCAGAACATTAACAGTTAGAGGAACTTTGACCTTCAATAATGTGTTAGGTAGTTACAATATAAGAAAAGATTTTAAACGTAGTAAAGCAGAAACATTGTCAGGATGGCTAGGAAATAAA…
VFG005434(gb|WP_011888782)	mf4	DNA/RNA non-specific endonuclease	Mitogenic factor (VF0252) - Exoenzyme (VFC0251)	Streptococcus pyogenes str. Manfredo	ATGAACGCCATAAGATTACGTAAATTTATTTCTAGCATATTTCTAATTCTTCTAATATCATCTCCTATATCATTATCATATCAACAGCCTACTTTAGCTGATACTAAAGAAGTTAATGTTGCTAATAGATATAACTCCTCAGATAGATATCTACCTGAAGCTTTGTCGTGGACATTAGAAACTTCCCCAAATTATTATAAAGTATTAGGAGAAAGTGGAATAGTAGAAAATTTATTTCCACCAAAAGGCCAAATAGTCTATGGTGGTCTTGACAGTCTTGGCAGAACATTAACAGTTAGAGGAACTTTGACCTTCAATAATGTGTTAGGTAGTTACAATATAAGAAAAGATTTTAAACGTAGTAAAGCAGAAACATTGTCAGGATGGCTAGGAAATAAA…
VFG005437(gb|WP_002991253)	speB	pyrogenic exotoxin B	SpeB (VF0249) - Exoenzyme (VFC0251)	Streptococcus pyogenes MGAS10270	ATGAATAAAAAGAAATTAGGTATCAGATTATTAAGTCTTTTAGCATTAGGTGGATTTGTTCTTGCTAACCCAGTATTTGCCGATCAAAACTTTGCTCGTAACGAAAAAGAAGCAAAAGATAGCGCTATCACATTTATCCAAAAATCAGCAGCTATCAAAGCAGGTGCACGAAGCGCAGAAGATATTAAGCTTGACAAAGTTAACTTAGGTGGAGAACTTTCTGGCTCTAATATGTATGTTTACAATATTTCTACTGGAGGATTTGTTATCGTTTCAGGAGATAAACGTTCTCCAGAAATTCTAGGATACTCTACCAGCGGATCATTTGACGCTAACGGTAAAGAAAACATTGCTTCCTTCATGGAAAGTTATGTCGAACAAATCAAAGAAAACAAAAAA…
VFG005440(gb|WP_011529067)	speB	pyrogenic exotoxin B	SpeB (VF0249) - Exoenzyme (VFC0251)	Streptococcus pyogenes MGAS10750	ATGAATAAAAAGAAATTAGGTATCAGATTATTAAGTCTTTTAGCATTAGGTGGATTTGTTCTTGCTAACCCAGTATTTGCCGATCAAAACTTTGCTCGTAACGAAAAAGAAGCAAAAGATAGCGCTATCACATTTATCCAAAAATCAGCAGCTATCAAAGCAGGTGCACGAAGCACAGAAGATATTAAGCTTGACAAAGTTAACTTAGGTGGAGAACTTTCTGGCTCTAATATGTATGTTTACAATATTTCTACTGGAGGATTTGTTATCGTTTCAGGAGATAAACGTTCTCCAGAAATTCTAGGATACTCTACCAGCGGATCATTTGACGCTAACGGTAAAGAAAACATTGCTTCCTTCATGGAAAGTTATGTCGAACAAATCAAAGAAAACAAAAAA…
VFG005441(gb|WP_002991253)	speB	pyrogenic exotoxin B	SpeB (VF0249) - Exoenzyme (VFC0251)	Streptococcus pyogenes str. Manfredo	ATGAATAAAAAGAAATTAGGTATCAGATTATTAAGTCTTTTAGCATTAGGTGGATTTGTTCTTGCTAACCCAGTATTTGCCGATCAAAACTTTGCTCGTAACGAAAAAGAAGCAAAAGATAGCGCTATCACATTTATCCAAAAATCAGCAGCTATCAAAGCAGGTGCACGAAGCGCAGAAGATATTAAGCTTGACAAAGTTAACTTAGGTGGAGAACTTTCTGGCTCTAATATGTATGTTTACAATATTTCTACTGGAGGATTTGTTATCGTTTCAGGAGATAAACGTTCTCCAGAAATTCTAGGATACTCTACCAGCGGATCATTTGACGCTAACGGTAAAGAAAACATTGCTTCCTTCATGGAAAGTTATGTCGAACAAATCAAAGAAAACAAAAAA…
VFG005442(gb|WP_002991253)	speB	pyrogenic exotoxin B	SpeB (VF0249) - Exoenzyme (VFC0251)	Streptococcus pyogenes MGAS10394	ATGAATAAAAAGAAATTAGGTATCAGATTATTAAGTCTTTTAGCATTAGGTGGATTTGTTCTTGCTAACCCAGTATTTGCCGATCAAAACTTTGCTCGTAACGAAAAAGAAGCAAAAGATAGCGCTATCACATTTATCCAAAAATCAGCAGCTATCAAAGCAGGTGCACGAAGCGCAGAAGATATTAAGCTTGACAAAGTTAACTTAGGTGGAGAACTTTCTGGCTCTAATATGTATGTTTACAATATTTCTACTGGAGGATTTGTTATCGTTTCAGGAGATAAACGTTCTCCAGAAATTCTAGGATACTCTACCAGCGGATCATTTGACGCTAACGGTAAAGAAAACATTGCTTCCTTCATGGAAAGTTATGTCGAACAAATCAAAGAAAACAAAAAA…
VFG005443(gb|WP_002991253)	speB	pyrogenic exotoxin B	SpeB (VF0249) - Exoenzyme (VFC0251)	Streptococcus pyogenes MGAS2096	ATGAATAAAAAGAAATTAGGTATCAGATTATTAAGTCTTTTAGCATTAGGTGGATTTGTTCTTGCTAACCCAGTATTTGCCGATCAAAACTTTGCTCGTAACGAAAAAGAAGCAAAAGATAGCGCTATCACATTTATCCAAAAATCAGCAGCTATCAAAGCAGGTGCACGAAGCGCAGAAGATATTAAGCTTGACAAAGTTAACTTAGGTGGAGAACTTTCTGGCTCTAATATGTATGTTTACAATATTTCTACTGGAGGATTTGTTATCGTTTCAGGAGATAAACGTTCTCCAGAAATTCTAGGATACTCTACCAGCGGATCATTTGACGCTAACGGTAAAGAAAACATTGCTTCCTTCATGGAAAGTTATGTCGAACAAATCAAAGAAAACAAAAAA…
VFG005446(gb|WP_011285235)	speB	pyrogenic exotoxin B	SpeB (VF0249) - Exoenzyme (VFC0251)	Streptococcus pyogenes MGAS6180	ATGAATAAAAAGAAATTAGGTATCAGATTATTAAGTCTTTTAGCATTAGGTGGATTTGTTCTTGCTAACCCAGTATTTGCCGATCAAAACTTTGCTCGTAACGAAAAAGAAGCAAAAGATAGCGCTATCACATTTATCCAAAAATCAGCAGCTATCAAAGCAGGTGCACGAAGCGCAGAAGATATTAAGCTTGACAAAGTTAACTTAGGTGGAGAACTTTCTGGCTCTAATATGTATGTTTACAATATTTCTACTGGAGGATTTGTTATCGTTTCAGGAGATAAACGTTCTCCAGAAATTCTAGGATACTCTACCAGCGGATCATTTGACGCTAACGGTAAAGAAAACATTGCTTCCTTCATGGAAAGTTATGTCGAACAAATCAAAGAAAATAAAAAA…
VFG005449(gb|WP_020905512)	ska	streptokinase A precursor	Streptokinase (VF0247) - Exoenzyme (VFC0251)	Streptococcus pyogenes MGAS10270	ATGAAAAATTACTTATCTTTTGGGATGTTTGCACTGCTGTTTGCATTAACATTTGGAACAGTCAAGCCTGTCCAAGCTATTGCTGGACCTGAATGGCTGCTAGACCGTCCATCTGTCAACAACAGCCAATTAGTTGTTAGCGTTGCTGGTACTGTTGAGGGGACGAATCAAGAAATTAGCCTTAAATTTTTTGAAATTGACCTAACATCACGACCTGCTCAGGGAGGAAAGACAGAGCCAGGCTTACGTCCAAAATCAAAAATGCCATATAAACTGGAAAAAGCTGACTTATTAAAGGCTATTCAAGAACAATTGATCGCTAACGTTCACAGTAACGACGGCTACTTTGAGGTCATTGATTTTGCAAGCGATGCAACCATCACTGATCGAAACGGCAAG…
VFG005450(gb|WP_011055029)	ska	streptokinase A precursor	Streptokinase (VF0247) - Exoenzyme (VFC0251)	Streptococcus pyogenes MGAS315	ATGAAAAATTACTTATCTATTGGAGTGATTGCACTGCTGTTTGCATTAACATTTGGAACAGTCAAGCCTGTCCACGCTATTGCTGGATATGGGTGGCTACCAGACCGTCCACCTGTCAATAACAGCCAGTTAGTTGTGAGTATGGCAGGTATCGTTGAAGGTACCGATAAAAAAGTTTTTATAAATTTTTTTGAAATCGATCTAACATCACAACATGCTCACGGAGGAAAGACAGAGCAAGGCTTAAGTCCAAAATCAAAACCATTTGCTACAGATAATGGCGCAATGCCACATAAACTTGAAAAAGCTGACTTATTAAAAGCTATTCAAAAACAGCTGATCGCTAACGTTCACAGTAACGACGGCTACTTTGAGGTCATTGATTTTGCAAGCGATGCA…
VFG005452(gb|WP_011529033)	ska	streptokinase A precursor	Streptokinase (VF0247) - Exoenzyme (VFC0251)	Streptococcus pyogenes MGAS10750	ATGAAAAATTACTTATCTTTTGGGATGTTTGCACTGCTGTTTGCATTAACATTTGGAACAGTCAAGCCTGTCCAAGCTATTGCTGGACCTGAATGGCTGCTAGACCGTCCATCTGTCAACAACATCCAATTAGTTGTTAGCGTTGCCGGTACTGTTGAGGGGACGAATCAAGAAATTAGCCTTAAATTTTTTGAAATTGACCTAACATCAGGACCTGCTCAGGGAGGAAAGACAGAGCAAGGCTTAAGTCCAAAATCAAAACCATTTGCTACAAATAAAGGCGCAATGCCACATAAACTTGAAAAAGCTGACTTATTAAAGGCTATTCAAGAACAATTGATCGCTAACGTTCACAGTAACGACGGCTACTTTGAGGTCATTGATTTTGCAAGCGATGCA…
VFG005453	ska	streptokinase A precursor	Streptokinase (VF0247) - Exoenzyme (VFC0251)	Streptococcus pyogenes str. Manfredo	ATGAAAAATTACTTATCTTTTGGGATGTTTGCACTGCTGTTTGCATTAACATTTGGAACAGTCAAGCCTGTCCAAGCTATTGCTGGGTATGAATGGCTGCTAGACCGTCCATCTGTCAACAACAGCCAATTAGTTGTTAGCGTTGCTGGTACTGTTGAGGGGACGAATCAAGAAATTAGCCTTAAATTTTTTGAAATTGACCTAACATCACGACCTGCTCAGGGAGGAAAGACAGAGCAAGGCTTAAATCCAAAATCAAAACCATTTGCTACAGATAAAGGCGCAATGTCACATAAACTTGAAAAAGCTGACTTATTAAAGGCTATTCAAGAACAATTGGTCGCTAACGTTCACAGTAACGACGGCTACTTTGAGGTTATTGATTTTGCAAGCGATGCA…
VFG005454(gb|WP_011184995)	ska	streptokinase A precursor	Streptokinase (VF0247) - Exoenzyme (VFC0251)	Streptococcus pyogenes MGAS10394	ATGAAAAATTACTTATCTATTGGAGTGATTGCACTGCTGTTTGCATTAACATTTGGAACAGTCAAGCCTGTCCAAGCTATTGCTGGATATGGGTGGCTACTAGACCGTCCACCTGTCAATAACAGCCAGTTAGTTGTGAGTATGGCAGGTATCGTTGAAGGTACCGATAAAAAAGTTTTTATAAATTTTTTTGAAATCGATCTAACATCACAACCTGCTCACGGAGGAAAGACAGAGCAAGGCTTAAGTCCAAAATCAAAACCATTTGCTACAAATAGTAGCGCGATGCCACATAAACTTGAAAAAGCTGACTTATTAAAGGCTATTCAAGAACGGCTGATCGCTAACGTCCACAGTAATGACGGCTACTTTGAGGTCATTGATTTTGCAAGCGATGCA…
VFG005455(gb|WP_002988009)	ska	streptokinase A precursor	Streptokinase (VF0247) - Exoenzyme (VFC0251)	Streptococcus pyogenes MGAS2096	ATGAAAAATTACTTATCTTTTGGGATGTTTGCACTGCTGTTTGCATTAACATTTGGAACAGTCAAGCCTGTCCAAGCTATTGCTGGACCTGAATGGCTGCTAGACCGTCCATCTGTCAACAACAGCCAATTAGTTGTTAGCGTTGCTGGTACTGTTGAGGGGACGAATCAAGAAATTAGCCTTAAATTTTTTGAAATTGACCTAACATCACGACCTGCTCATGGAGGAAAGACAGAGCAAGGCTTAAGTCCAAAATCAAAACCATTTGCTACAAATAGTAGCGCAATGCCACATAAACTTGAAAAAGCTGACTTATTAAAGGCTATTCAAGAACAATTGATCGCTAACGTTCACAGTAACGACGGCTACTTTGAGGTCATTGATTTTGCAAGCGATGCA…
VFG005457(gb|WP_011018251)	ska	streptokinase A precursor	Streptokinase (VF0247) - Exoenzyme (VFC0251)	Streptococcus pyogenes MGAS8232	ATGAAAAATTACTTATCTTTTGGGATGTTTGCACTGCTGTTTGCATTAACATTTGGAACAGTCAAACCTGTCCAAGCTATTGCTGGGTATGAATGGCTGCTAGACCGTCCATCTGTCAACAACAGCCAATTAGTTGTTAGTATGGCCGGTATCGTTGAAGGTACCGATAAAAAAGTTTTTATAAATTTTTTTGAAATCGATCTAACATCACAACCTGCTCACGGAGGAAAGACAGAGCAAGGCTTAAGTCCAAAATCAAAACCATTTGCTACAGATAATGGCGCAATGCCACATAAACTTGAAAAAGCTGACTTATTAAAGGCTATTCAAGAACGGCTGATCGCTAACGTTCACAGTAACGACGGCTACTTTGAGGTCATTGATTTTGCAAGCGATGCA…
VFG005458(gb|WP_011285198)	ska	streptokinase A precursor	Streptokinase (VF0247) - Exoenzyme (VFC0251)	Streptococcus pyogenes MGAS6180	ATGAAAAATTACTTATCTTTTGGGATGTTTGCACTGCTGTTTGCATTAACATTTGGAACAGTCAAGCCTGTCCAAGCTATTGCTGGACCTGAATGGCTGCTAGACCGTCCATCTGTCAACAACAGCCAATTAGTTGTTAGCGTTGCTGGTACTGTTGAGGGGACGAATCAAGAAATTAGCCTTAAATTTTTTGAAATTGACCTAACATCACAACCTGCTCATGGAGGAAAGACAGAGCAAGGCTTAAGTCCAAAATCAAAACCATTTGCTACAAATAGTAGCGCAATGCCACATAAACTTGAAAAAGCTGACTTATTAAAGGCTATTCAAGAACAATTGATCGCTAACGTTCACAGTAACGACGGCTACTTTGAGGTCATTGATTTTGCAAGCGATGCA…
VFG005461(gb|WP_020905085)	ideS/mac	immunoglobulin G-degrading enzyme	IdeS (VF0284) - Immune modulation (VFC0258)	Streptococcus pyogenes MGAS10270	ATGAGAAAAAGATGCTATTCAACTTCAGCTGCAGTATTAGCAGCAGTGACTTTATTTGCTCTATCGGTAGATCGTGGTGTTATAGCAGATAGTTTTTCTGCTAATCAAGAGATTAGATATTCGGAAGTAACACCTTATCACGTTACTTCCGTTTGGACCAAAGGAGTTATTCCTCCAGCAAACTTCACTCAAGGTGAAGATGTTTTTCACGCTCCTTATGTTGCTAACCAAGGATGGTATGATATTACCAAAACATTCAATGGAAAAGACGACCTTCTTTGCGGGGCTGCCACAGCAGGGAATATGCTTCACTGGTGGTTAGATCAAAACAACGAAAAAATTGAAGCATATCTAAAAAAACACCCAGATAAACAAAAAATCATGTTTGGTGATCAAGAA…
VFG005462(gb|WP_011054369)	ideS/mac	immunoglobulin G-degrading enzyme	IdeS (VF0284) - Immune modulation (VFC0258)	Streptococcus pyogenes MGAS315	ATGAGAAAAAGATGCTATTCAACTTCAGCTGCAGTATTGGCAGCAGTGACTTTATTTGCTCTATCGGTAGATCGTGGTGTTATAGCAGATAGTTTTTCTGCTAATCAAGAGATTAGATATTCGGAAGTAACACCTTATCATGTTACTTCCGTTTGGACCAAAGGAGTTACTCCTCCAGCAAAATTCACTCAAGGCGAAGATGTTTTTCGCGCTCCTTATGTTGCTAACCAAGGATGGTATGATATTACCAAAACATTCAATGGAAAAGACGATCTTCTTTGCGGGGCTGCCACAGCAGGGAATATGCTTCACTGGTGGTTCGATCAAAACAAAGACCAAATTAAACGTTATTTGGAAGAGCATCCAGAAAAGCAAAAAATAAACTTCAATGGCGAACAG…
VFG005464	ideS/mac	immunoglobulin G-degrading enzyme	IdeS (VF0284) - Immune modulation (VFC0258)	Streptococcus pyogenes MGAS10750	ATGAGAAAAAGATGCTATTCAACTTCAGCTGCAGTATTGGCAGCAGTGACTTTATTTGCTCTATCGGTAGATCGTGGTGTTATAGCAGATAGTTTTTCTGCTAATCAAGAGATTAGATATTCGGAAGTAACACCTTATCACGTTACTTCCGTTTGGACCAAAGGAGTTACTCCTACAGCAAACTTCACTCAAGGCGAAGATGTTTTTCACGCTCCTTATGTTGCTAACCAAGGATGGTATGATATTACCAAAACATTCAATGGAAAAGACGATCTTCTTTGCGGGGCTGCCACAGCAGGGAATATGCTTCACTGGTGGTTCGATCAAAACAAAGACCAAATTAAACGTTATTTGGAAGAGCATCCAGACAAGCAAAAAATAAACTTCAATGGCGAACAG…
VFG005465(gb|WP_011184400)	ideS/mac	immunoglobulin G-degrading enzyme	IdeS (VF0284) - Immune modulation (VFC0258)	Streptococcus pyogenes MGAS10394	ATGAGAAAAAGATGCTATTCAACTTCAGCTGTAGTATTGGCAGCAGTGACTTTATTTGCTCTATCGGTAGATCGTGGTGTTATAGCAGATAGTTTTTCTGCTAATCAAGAGATTAGATATTCGGAAGTAACACCTTATCATGTTACTTCCGTTTGGACCAAAGGAGTTACTCCTCCAGCAAAATTCACTCAAGGCGAAGATGTTTTTCACGCTCCTTATGTTGCTAAACAAGGATGGTATGATATTACCAAAACATTCAATGGAAAAGACGACCTTCTTTGCGGGGCTGCCACAGCAGGGAATATGCTTCACTGGTGGTTCGATCAAAACAACGAAAAAATTGAAGCATATCTAAAAAAACACCCAGATAAACAAAAAATCATGTTTGGTGATCAAGAA…
VFG005466(gb|WP_002990201)	ideS/mac	immunoglobulin G-degrading enzyme	IdeS (VF0284) - Immune modulation (VFC0258)	Streptococcus pyogenes MGAS2096	ATGAGAAAAAGATGCTATTCAACTTCAGCTGCAGTATTGGCAGCAGTGACTTTATTTGCTCTATCGGTAGATCGTGGTGTTATAGCAGATAGTTTTTCTGCTAATCAAGAGATTAGATATTCGGAAGTAACACCTTATCACGTTACTTCCGTTTGGACCAAAGGAGTTACTCCTCCAGCAAAATTCACTCAAGGCGAAGATGTTTTTCACGCTCCTTATGTTGCTAACCAAGGATGGTATGATATTACCAAAACATTCAATGGAAAAGACGATCTTCTTTGCGGGGCTGCCACAGCAGGGAATATGCTTCACTGGTGGTTCGATCAAAACAAAGAAAAAATTGAAGCATATCTAAAAAAACACCCAGATAAACAAAAAATCATGTTTGGTGATCAAGAA…
VFG005468	ideS/mac	immunoglobulin G-degrading enzyme	IdeS (VF0284) - Immune modulation (VFC0258)	Streptococcus pyogenes MGAS8232	ATGAGAAAAAGATGCTATTCAACTTCAGCTGTAGTATTGGCAGCAGTGACTTTATTTGCTCTATCGGTAGATCGTGGTGTTATAGCAGATAGTTTTTCTGCTAATCAAGAGATTAGATATTCGGAAGTAACACCTTATCATGTTACTTCCGTTTGGACCAAAGGAGTTACTCCTCCAGCAAAATTCACTCAAGGCGAAGATGTTTTTCACGCTCCTTATGTTGCTAAACAAGGATGGTATGATATTACCAAAACATTCAATGGAAAAGACGACCTTCTTTGCGGGGCTGCCACAGCAGGGAATATGCTTCACTGGTGGTTCGATCAAAACAACGAAAAAATTGAAGCATATCTAAAAAAACATCCAGATAAACAAAAAATCATGTTTGGTGATCAAGAA…
VFG005469(gb|WP_011284691)	ideS/mac	immunoglobulin G-degrading enzyme	IdeS (VF0284) - Immune modulation (VFC0258)	Streptococcus pyogenes MGAS6180	ATGAGAAAAAGATGCTATTCAACTTCAGCTGCAGTATTGGCAGCAGTGACTTTATTTGCTCTATCGGTAGATCGTGGTGTTATAGCAGATAGTTTTTCTGCTAATCAAGAGATTATATATTCGGAAGTAACACCTTATCACGTTACTTCCGTTTGGACCAAAGGAGTTATTCCTCCAGCAAACTTCACTCAAGGCGAAGATGTTTTTCACGCTCCTTATGTTGCTAACCAAGGATGGTATGATATTACCAAAACATTCAATGGAAAAGACGATCTTCTTTGCGGGGCTGCCACAGCAGGGAATATGCTTCACTGGTGGTTCGATCAAAACAAAGAAAAAATTGAAGCATATCTAAAAAAACACCCAGATAAACAAAAAATCATGTTTGGTGATCAAGAA…
VFG005471(gb|WP_011285740)	scpA/scpB	streptococcal C5a peptidase	C5a peptidase (VF0245) - Adherence (VFC0001)	Streptococcus pyogenes MGAS5005	TTGCGTAAAAAACAAAAATTACCATTTGATAAACTTGCCATTGCGCTCATGTCTACGAGCATCTTGCTCAATGCACAATCAGACATTAAAGCAAATACTGTGACAGAAGACACTCCTGCTACCGAACAAGCTGTAGAAACCCCACAACCAACAGCGGTTTCTGAGGAAGCACCATCATCAAAGGAAACCAAAACCCCACAAACTCCTGATGACGCAGAAGAAACAATAGCAGATGACGCTAATGATCTAGCCCCTCAAGCTCCTGCTAAAACTGCTGATACACCAGCAACCTCAAAAGCGACTATTAGGGATTTGAACGACCCTTCTCAGGTCAAAACCCTGCAGGAAAAAGCAGGCAAAGGAGCTGGGACTGTTGTTGCAGTGATTGATGCTGGTTTT…
VFG005472(gb|WP_020905533)	scpA/scpB	streptococcal C5a peptidase	C5a peptidase (VF0245) - Adherence (VFC0001)	Streptococcus pyogenes MGAS10270	TTGCGTAAAAAACAAAAATTACCATTTGATAAACTTGCCATTGCGCTCATGTCTACGAGCATCTTGCTCAATGCACAATCAGACATTAAAGCAAATACTGTGACAGAAGACACTCCTGCTACCGAACAAGCCGTAGAAACCCCACAACCAACAGCGGTTTCTGAGGAAGCACCATCATCAAAGGAAGCCAAAACCCCACAAACTCCTGATGACGCAGAAGAAACAGTAGCAGATAAGGCTAATGATCCAGCCCCTCAAGCTCCTGCTAAAACTGCTGATACACCAGCAACCTCAAAAGCGACTATTAGGGATTTGAACGACCCTTCTCAGGTCAAAACCCTGCAGGAAAAAGCAGGCAAGGGAGCTGGGACTGTTGTTGCAGTGATTGATGCTGGTTTT…
VFG005473(gb|WP_011055051)	scpA/scpB	streptococcal C5a peptidase	C5a peptidase (VF0245) - Adherence (VFC0001)	Streptococcus pyogenes MGAS315	TTGCGTAAAAAACAAAAACTACCATTTGATAAACTTGCCATTGCGCTCATGTCTACGAGCATCTTGCTCAATGCACAATCAGACATTAAAGCAAATACTGTGACAGAAGACACTCCTGCTACCGAGCAAGCCGTAGAAGTCCCACAACAAACAGCGGTTTCTGAGGAAGCACCATCATCATCATCAAAGGAAACTAACCCCCCACAAACTCCTGATGACGCAGAAGAAACAGTAGCAGATAAGGCTAATGATCTAGCCCCTCAAGCTCCTGCTAAAACTGCTGATATACCAGCAACCTCAAAAGAGACTATTAGGGATTTGAACGACCCTTCTCATGTCAAAACCCTGCAGGAAAAAGCAGGCAAGGGAGCTGGGACTGTTGTTGCAGTGATTGATGCT…
VFG005475(gb|WP_011529057)	scpA/scpB	streptococcal C5a peptidase	C5a peptidase (VF0245) - Adherence (VFC0001)	Streptococcus pyogenes MGAS10750	TTGCGTAAAAAACAAAAACTACCATTTGATAAACTTGCCATTGCGCTCATGTCTACGAGCATCTTGCTCAATGCACAATCAGACATTAAAGCAAATACTGTGACAGAAGACACTCCTGCTACCGAGCAAGCCGTAGAAGCCCCACAACAAACAGCGGTTTCTGAGGAAGCACCATCATCATCAAAGGAAACTAACCCCCCACAAACTCCTGATGACGCAGAAGAAACAGTAGCAGATAAGGCTAATGATCTAGCCCCTCAAGCTCCTGCTAAAACTGCTGATATACCAGCAACCTCAAAAGAGACTATTAGGGATTTGAACGACCCTTCTCATGTCAAAACCCTGCAGGAAAAAGCAGGCAAGGGAGCTGGGACTGTTGTTGCAGTGATTGATGCTGGT…
VFG005476(gb|WP_011889189)	scpA/scpB	streptococcal C5a peptidase	C5a peptidase (VF0245) - Adherence (VFC0001)	Streptococcus pyogenes str. Manfredo	TTGCGTAAAAAACAAAAATTACCATTTGATAAACTTGCTATTGCGCTCATGTCTACGAGCATCTTGCTCAATGCACAATCAGACATTAAAGCAAATACTGTGACAGAAGACACTCCTGTTACCGAACAAGCCGTAGAAACCCCACAACCAACAGCGGTTTCTGAGGAAGCACCATCATCAAAGAAAACCAAAACCCCACAAACTCCTGATGACGCAGAAGAAACAGTAGCAGATGAGGCTAATGATCTAGCCCCTCAAGCTCCTGCTAAAACTGCTGATACACCAGCAACCTCAAAAGCGACTATTAGGGATTTGAACGACCCTTCTCAGGTCAAAACCCTGCAGGAAAAAGCAGGCAAGGGAGCTGGAACCGTTGTTGCAGTGATTGATGCTGGTTTT…
VFG005477(gb|WP_011185014)	scpA/scpB	streptococcal C5a peptidase	C5a peptidase (VF0245) - Adherence (VFC0001)	Streptococcus pyogenes MGAS10394	TTGCGTAAAAAACAAAAACTACCATTTGACAAACTTGCCATTGCGCTTATGTCTACGAGCATCTTGCTCAATGCACAATCAGACATTAAAGCAAATACTGTGACAGAAGACACTCCTGCTACCGAACAAGCCGTAGAAACCCCACAACCAACAGCGGTTTCTGAGGAAGCACCATCATCAAAGGAAACCAAAACCCCACAAACTCCTGATGACGCAGAAGAAACAGTAGCAGATAAGGCTAATGATCTAGCCCCTCAAGCTCCTGCTAAAACTACTGATACGCCAGCAACCTCAAAAGCGACTATTAGGGATTTGAACGACCCTTCTCAGGTCAAAACCCTGCAGGAAAAAGCAGGCAAAGGAGCTGGGACTGTTGTTGCAGTGATTGATGCTGGTTTT…
VFG005478(gb|WP_002991221)	scpA/scpB	streptococcal C5a peptidase	C5a peptidase (VF0245) - Adherence (VFC0001)	Streptococcus pyogenes MGAS2096	TTGCGTAAAAAACAAAAATTACCATTTGATAAACTTGCCATTGCGCTCATGTCTACGAGCATCTTGCTCAATGCACAATCAGACATTAAAGCAAATACTGTGACAGAAGACACTCCTGTTACCGAACAAGCCGTAGAAACCCCACAACCAACAGCGGTTTCTGAGGAAGTACCATCATCAAAGGAAACCAAAACCCCACAAACTCCTGATGACGCAGAAGAAACAATAGCAGATGACGCTAATGATCTAGCCCCTCAAGCTCCTGCTAAAACTGCTGATACACCAGCAACCTCAAAAGCGACTATTAGGGATTTGAACGACCCTTCTCAGGTCAAAACCCTGCAGGAAAAAGCAGGCAAGGGAGCTGGGACTGTTGTTGCAGTGATTGATGCTGGTTTT…
VFG005480(gb|WP_011018276)	scpA/scpB	streptococcal C5a peptidase	C5a peptidase (VF0245) - Adherence (VFC0001)	Streptococcus pyogenes MGAS8232	TTGCGTAAAAAACAAAAATTACCATTTGATAAACTTGCCATTGCGCTCATGTCTACGAGCATCTTGCTCAATGCACAATCAGACATTAAAGCAAATACTGTGACAGAAGACACTCCTGCTGCCGAACAAGCCGTAGAAACCCCACAACCAACAGCGGTTTCTGAGGAAGTACCATCATCAAAGGAAACCAAAACCCCACAAACTCCTGATAACGCAGAAGAAACAGTAGCAGATAAGGCTAATGATCTAGCCCTTCAAGCTCCTGCTAAAACTGCTGATACACCAGCAACCTCAAAAGCGACTATTAGGGATTTGAACGACCCTTCTCAGGTCAAAACCCTGCAGGAAAAAGCAGGCAAGGGAGCTGGGACTGTTGTTGCAGTGATTGATGCTGGTTTT…
VFG005481(gb|WP_011285218)	scpA/scpB	streptococcal C5a peptidase	C5a peptidase (VF0245) - Adherence (VFC0001)	Streptococcus pyogenes MGAS6180	TTGCGTAAAAAACAAAAATTACCATTTGATAAACTTGCCATTGCGCTCATGTCTACGAGCATCTTGCTCAATGCACAATCAGACATTAAAGCAAATACTGTGACAGAAGACACTCCTGCTACCGAACAAGCCGTAGAACCCCCACAACCAACAGCGGTTTCTGAGGAAGCACCATCATCATCAAAGGAAACTAACCCTCCACAAATTCCTGATGACGCAGAAGAAACAGTAGCAGATAAGGCTAATGATCCAGCCCCTCAAGCTCCTGCTAAAACTGCTGATACACCAGCAACCTCAAAAGCGACTATTAGGGATTTGAACGACCCTTCTCAGGTCAAAACCCTGCAGGAAAAAGCAGGCAAGGGAGCTGGGACTGTTGTTGCAGTGATTGATGCTGGT…
VFG001797(gb|WP_001227855)	scpA/scpB	streptococcal C5a peptidase	C5a peptidase (VF0278) - Adherence (VFC0001)	Streptococcus agalactiae NEM316	TTGCGTAAAAAACAGAAACTACCATTTGATAAACTTGCCATTGCGCTTATGTCTACGAGCATCTTGCTCAATGCACAATCAGACATCAAAGCAAATACTGTGACAGAAGACACTCCTGCTACCGAACAAACCGTAGAAACTCCACAACCAACAGCGGTTTCTGAGGAAGCACCATCATCAAAGGAAACTAAAACCCCACAAACTCCTAGTGATGCAGGAGAAACAGTAGCAGATGACGCTAATGATCTAGCCCCTCAAGCTCCTGCTAAAACTGCTGATACACCAGCAACCTCAAAAGCGACTATTAGGGATTTGAACGACCCTTCTCAGGTCAAAACCCTGCAGGAAAAAGCAGGCAAGGGAGCTGGGACTGTTGTTGCAGTGATTGATGCTGGTTTT…
VFG005484(gb|WP_001876742)	scpA/scpB	streptococcal C5a peptidase	C5a peptidase (VF0278) - Adherence (VFC0001)	Streptococcus agalactiae 2603V/R	TTGCGTAAAAAACAAAAACTACCATTTGATAAACTTGCCATTGCGCTTATATCTACGAGCATCTTGCTCAATGCACAATCAGACATTAAAGCAAATACTGTGACAGAAGACACTCCTGCTACCGAACAAGCCGTAGAACCCCCACAACCAATAGCAGTTTCTGAGGAATCACCATCATCAAAGGAAACTAAAACCTCACAAACTCCTAGTGATGTAGGAGAAACAGTAGCAGATGACGCTAATGATCTAGCCCCTCAAGCTCCTGCTAAAACTGCTGATACACCAGCAACCTCAAAAGCGACTATTAGGGATTTGAACGACCCTTCTCATGTCAAAACCCTGCAGGAAAAAGCAGGCAAGGGAGTTGGGACCGTTGTTGCAGTGATTGATGCTGGTTTT…
VFG005485(gb|WP_000417171)	iga	immunoglobulin A1 protease	IgA1 protease (VF0147) - Immune modulation (VFC0258)	Streptococcus pneumoniae D39	ATGGAAAAGTATTTTGGTGAAAAACAAGAGCGTTTTTCATTTAGAAAATTATCAGTAGGACTTGTATCTGCAACGATTTCAAGTTTATTTTTTATGTCTGTATTAGCTAGTTCATCTGTGGATGCTCAAGAAACTGCGGGAGTTCACTATAAATATGTGGCAGATTCAGAGCTATCATCAGAAGAAAAGAAGCAGCTTGTCTATGATATTCCGACATACGTGGAGAATGATGATGAAACTTATTATCTTGTTTATAAGTTAAATTCTCAAAATCAACTGGCGGAATTACCAAATACTGGAAGCAAGAATGAGAGGCAAGCCCTAGTTGCTGGTGCTAGCTTAGCTGCTCTGGGAATTTTAATTTTTGCTGTTTCCAAGAAAAAGGTTAAGAATAAAACG…
VFG005486(gb|WP_000417180)	iga	G5 domain-containing protein	IgA1 protease (VF0147) - Immune modulation (VFC0258)	Streptococcus pneumoniae TIGR4	ATGGAAAAGTATTTTGGTGAAAAACAAGAGCGTTTTTCATTTAGAAAATTATCAGTAGGACTTGTATCTGCAACGATTTCAAGTTTATTTTTTATGTCTGTATTAGCTAGTTCATCTGTGGATGCTCAAGAAACTGCGGGAGTTCACTATAAATATGTGGCAGATTCAGAGCTATCATCAGAAGAAAAGAAGCAGCTTGTCTATGATATTCCGACATACGTGGAGAATGATGATGAAACTTATTATCTTGTTTATAAGTTAAATTCTCAAAATCAACTGGCGGAATTGCCAAATACTGGAAGCAAGAATGAGAGGCAAGCCCTAGTTGCTGGTGCTAGCTTAGCTGCTATGGGAATTTTAATTTTTGCTGTTTCCAAGAAAAAGGTTAAGAATAAAACG…
VFG005488(gb|WP_011836924)	iga	G5 domain-containing protein	IgA1 protease (VF0147) - Immune modulation (VFC0258)	Streptococcus sanguinis SK36	ATGAAAAAGTTTTTTGGGGAGAAGCAAACTCGGTTTGCTTTTAGGAAATTAGCTGTCGGGCTTGTTTCGGCTGCTATTTCTAGTTTGTTTTTTGTTTCTATCGTTGGGGTTGACTCTGTTCAAGCGCAGGAAAAGGTGAATGTACACTATAAATACGTGACAGATACTGAAATAACTCTGCAAGAAAAGGAGTTGATTGTAAGTGGATTTCCTAAAATGCCTGAAGGCAATGAGGAGACTTACTATCTTGTCTACAGGTTAAACTCAAATGCTGGAGCAAAAACGTTACCTAATACAGGCGACAGTAACAATTCCAATACTATGATGACGGCTGGTCTGTTAACGACGATAGGATTGGTTTTTTTTCTTGTGTCAAAAAGAAAGGTTAAAAGCAAGTTC…
VFG005489(gb|WP_000473008)	zmpB	zinc metalloprotease ZmpB	Zinc metalloproteinase (VF1053) - Exoenzyme (VFC0251)	Streptococcus pneumoniae D39	GTGTTTAAAAAAGACCGTTTTTCAATTCGTAAGATTAAGGGAGTTGTAGGCTCTGTATTTCTTGGAAGCCTTTTGATGGCTCCTTCTGTAGTGGACGCAGCCACCTATCACTATGTAAATAAAGAGATTATTTCACAAGAAGCTAAAGATTTAATTCAGACAGGAAAGCCTGACAGGAATGAAGTTGTATATGGTTTGGTGTATCAAAAAGATCAGTTGCCTCAAACAGGGACAGAAGCATCTGTTTTGACAGCTTTTGGTTTGCTGACTGTTGGGAGCTTGCTTTTAATCTACAAGAGAAAGAAAATTGCTAGCGTCTTTCTAGTTGGAACTATGGGATTGGTAGTTCTTCCTAGTGCAGGGGCTGTAGACCCAGTTGCGACCCTAGCACTGGCTAGT…
VFG005490(gb|WP_000472995)	zmpB	LPXTG cell wall anchor domain-containing protein	Zinc metalloproteinase (VF1053) - Exoenzyme (VFC0251)	Streptococcus pneumoniae TIGR4	GTGTTTAAAAAAGACCGTTTTTCAATTCGTAAGATTAAGGGAGTTGTAGGCTCTGTATTTCTTGGAAGCCTTTTGATGGCTCCTTCTGTAGTGGACGCAGCCACCTATCACTATGTAAATAAAGAGATTATTTCACAAGAAGCTAAAGATTTAATTCAGACAGGAAAGCCTGACAGGAATGAAGTTGTATATGGTTTGGTGTATCAAAAAGATCAGTTGCCTCAAACAGGGACAGAAGCATCTGTTTTGACAGCTTTTGGTTTGCTGACTGTTGGGAGCTTGCTTTTAATCTACAAGAGAAAGAAAATTGCTAGCGTCTTTCTAGTTGGAGCTATGGGATTGGTAGTTCTTCCTAGTGCAGGGGCTGTAGACCCAGTTGCGACCCTAGCGCTGGCTAGT…
VFG005493(gb|YP_001198388)	zmpC	immunoglobulin A1 protease	Zinc metalloproteinase (VF1053) - Exoenzyme (VFC0251)	Streptococcus suis 05ZYH33	ATGAAAAGATCTTTAGGTGAAAAGCGACAACGCTTTGGTTTTAGAAAAATGTCAGTGGGACTTGTCTCAGCGGCAGTGACAAGTCTATTTTTTGTGTCCTCTGTGGCAACAGCACCGACTGCTAGTGCTCAATCAATCAATTATTCCTATGTGACAGAGCAAGAATTGACAGATGGAGAAAAGGAGTTGATTATTCGTGACTTGCCTGGCTTAGCTCAGGAAACGGATGTAAATTATTACCTGATCTATCGTCCAGCTACTGGCACAACATCTACTCCATCGACAAGCACGTCTCAAGTTTTGCCAAATACTGGCTCTGTAGAAACCGAACTATTGGTGGCGGGTGGAGTGTCTCTCCTGTTATTGGCTGTTAGATTTGGTAAAAAAGGTAAGAAGGAG…
VFG005494(gb|YP_001200594)	zmpC	immunoglobulin A1 protease	Zinc metalloproteinase (VF1053) - Exoenzyme (VFC0251)	Streptococcus suis 98HAH33	ATGAAAAGATCTTTAGGTGAAAAGCGACCACGCTTTGGTTTTAGAAAAATGTCAGTGGGACTTGTCTCAGCGGCAGTGACAAGTCTATTTTTTGTGTCCTTCTGTGGCCAACAGCACCGGACTGCTAGTGCTCAATCAATCAATTATTCCTATGTGACAGAGCAAGAATTGACAGATGGAGAAAAGGAGTTGATTATTCGTGACTTGCCTGGCTTAGCTCAGGAAACGGATGTAAATTATTACCTGATCTATCGTCCAGCTACTGGCACAACATCTACTCCATCGACAAGCACGTCTCAAGTTTTGCCAAATACTGGCTCTGTAGAAACCGAACTATTGGTGGCGGGTGGAGTGTCTCTCCTGTTATTGGCTGTTAGATTTGGTAAAAAAGGTAAGAAG…
VFG005495(gb|WP_002983053)	cppA	CppA family protein	C3-degrading protease (VF1054) - Exoenzyme (VFC0251)	Streptococcus pyogenes M1 GAS	ATGACTTTAATGGAAAATATTACCTTTAAAACTCCAGTATTACGCGTTAATGATCGCGACCTTAATATTGCATTTTATCAAAATAATTTAGGGCTTCGTTTAGTATCTGAAGAAAATGCGATTGCTATCTTTTCATCTTGGGGAGAAGGGCAGGAATGTTTTGTAATTGAAGAGTCACCTTCAGTTAGAACGCGTGCGGTAGAAGGCCCTAAAAAGGTTAATACGATTGTCATCAAAACAAATCAACCTAAAGAAATCGAACAATTATTAGCTCATGGAGCACATTATGACGCTCTTTTTAAAGGTCAAAATGGCTATGCCTTTGAGACTATTTCCCCAGAAGGAGACCGATTCTTGTTGCATGCTGAACAAGATATTAAACATCTCCAAGGTACTGAT…
VFG005500(gb|WP_011528952)	cppA	CppA family protein	C3-degrading protease (VF1054) - Exoenzyme (VFC0251)	Streptococcus pyogenes MGAS10750	ATGACTTTAATGGAAAATATTACCTTTAAAACTCCAGTATTACGCGTTAATGATCGCGACCTTAATATTGCATTTTATCAAAATAATTTAGGGCTTCGTTTAGTATCTGAAGAAAATGCGATTGCTATCTTTTCATCTTGGGGAGAAGGGCAGGAATGTTTTGTAATTGAAGAGTCACCTTCAGTTAGAACGCGTGCGGTAGAAGGCCCTAAAAAGGTTAATACGATTGTCATCAAAACAAATCAACCTAAAGAAATCGAACAATTATTAGCTCATGGAGCATATTATGATACTCTTTTTAAAGGTCAAAATGGCTATGCCTTTGAGACTATTTCCCCAGAAGGAGACCGATTCTTGTTGCATGCTGAACAAGATATTAAACATCTCCAAGGTACTGAT…
VFG005501(gb|WP_011184930)	cppA	CppA family protein	C3-degrading protease (VF1054) - Exoenzyme (VFC0251)	Streptococcus pyogenes str. Manfredo	ATGACTTTAATGGAAAATATTACCTTTAAAACTCCAGTATTACGCGTTAATGATCGCGACCTTAATATTGCATTTTATCAAAATAATTTAGGGCTTCGTTTAGTATCTGAAGAAAATGCGGTTGCTATCTTTTCATCTTGGGGAGAAGGGCAGGAATGTTTTGTAATTGAAGAGTCACCTTCAGTTAGAACGCGTGCGGTAGAAGGCCCTAAAAAGGTTAATACGATTGTCATCAAAACAAATCAACCTAAAGAAATCGAACAATTATTAGCTCATGGAGCACATTATGATACTCTTTTTAAAGGTCAAAATGGCTATGCCTTTGAGACTATTTCCCCAGAAGGAGACCGATTCTTGTTGCATGCTGAACAAGATATTAAACATCTCCAAGGTACTGAT…
VFG005506(gb|WP_002983053)	cppA	CppA family protein	C3-degrading protease (VF1054) - Exoenzyme (VFC0251)	Streptococcus pyogenes MGAS6180	ATGACTTTAATGGAAAATATTACCTTTAAAACTCCAGTATTACGCGTTAATGATCGCGACCTTAATATTGCATTTTATCAAAATAATTTAGGGCTTCGTTTAGTATCTGAAGAAAATGCGATTGCTATCTTTTCATCTTGGGGAGAAGGGCAGGAATGTTTTGTAATTGAAGAGTCACCTTCAGTTAGAACGCGTGCGGTAGAAGGCCCTAAAAAGGTTAATACGATTGTCATCAAAACAAATCAACCTAAAGAAATCGAACAATTATTAGCTCATGGAGCACATTATGACGCTCTTTTTAAAGGTCAAAATGGCTATGCCTTTGAGACTATTTCCCCAGAAGGAGACCGATTCTTGTTGCATGCTGAACAAGATATTAAACATCTCCAAGGTACTGAT…
VFG005507(gb|WP_000171839)	cppA	CppA family protein	C3-degrading protease (VF1054) - Exoenzyme (VFC0251)	Streptococcus agalactiae A909	ATGACGTTATTTCATTCATTGACATTTAAACACCCAGTATTACGTGTTAATAATAGAGACTTGAATATTGCATTTTATCAGGAGTCTCTTGGATTTAAATTGATAAGTGAAGAAAATGCAATCGCAGTTTTCTCAGCATGGCAGAACAAAGAGGCTAGCTTTATTATTGAGGAATCCCCAACTTATCGTACTCGTGCGGTGAATGGTACTAAGAAGTTAGCAAAGATTATTGTTAAGTCTCAAGATGCAAAAGATATTGAAAAGCTTTTGGCAAATGGTGCGCAAGCCATTCAAGTATATCAAGGTCAAAATGGTTATGCCTATGAAACAGTTTCGCCCGAGGGAGACCTTTTCTTACTTCATGCTGAAGATGATTTGTCACAATTAGTGGCAATTGAG…
VFG005508(gb|WP_000171847)	cppA	CppA family protein	C3-degrading protease (VF1054) - Exoenzyme (VFC0251)	Streptococcus agalactiae NEM316	ATGACGTTATTTCATTCATTGACATTTAAACACCCAGTATTACGTGTTAATAATAGAGACTTGAATATTGCATTTTATCAGGAGTCTCTTGGATTTAAATTGATAAGTGAAGAAAATGCAATCGCAGTTTTCTCAGCATGGCAGAACAAAGAGGCTAGCTTTATTATTGAGGAATCCCCAACTTATCGTACTCGTGCGGTGAATGGTACTAAGAAGTTAGCAAAGATTATTGTTAAGTCTCAAGATGCAAAAGATATTGAAAAGCTTTTGGCAAATGGTGCGCAAACCACTCAAGTATATCAAGGTCAAAATGGTTATGCCTATGAAACAGTTTCGCCCGAGGGAGACCTTTTCTTACTTCATGCTGAAGATGATTTGTCACAATTAGTAGCAATTGAG…
VFG005510(gb|WP_001102211)	cppA	CppA family protein	C3-degrading protease (VF1054) - Exoenzyme (VFC0251)	Streptococcus pneumoniae D39	ATGAATGTAAATCAGATTGTACGGATTATTCCTACTTTAAAAGCTAATAATAGAAAATTAAATGAAACATTTTATATTGAAACCCTTGGAATGAAGGCCTTGTTAGAAGAATCGGCCTTTCTGTCACTAGGTGACCAAACGGGTCTTGAAAAGCTGGTTTTAGAAGAAGCTCCCAGTATGCGTACTCGTAAGGTAGAGGGAAGAAAAAAACTAGCTAGATTGATTGTCAAGGTGGAAAATCCCTTAGAAATTGAAGGAATCTTATCTAAAACAGATTCGATTCATCGATTATATAAAGGTCAAAATGGCTACGCTTTTGAAATTTTCTCACCAGAAGATGATTTGATTTTGATTCATGCGGAAGATGACATAGCAAGTCTAGTAGAAGTAGGAGAAAAG…
VFG005513(gb|WP_011836439)	cppA	proteinase	C3-degrading protease (VF1054) - Exoenzyme (VFC0251)	Streptococcus sanguinis SK36	ATGAGCGCGAATCATATTATTAGAATTATCCCTGTATTAAAGATCAATAATCGTCATTTAAATCAAGAATTTTTTGTAAATCAGCTGGGCATGAAGGCCCTTTTAGAGGAAGCTGCTTTTCTGTCTTTAGGAGATCAGACTAAGACTGAGAAACTGCAGTTGGAAGAATCACCCAGTATGCGGTCGCGGCGAGTAAAAGGTCCTAAAAAATTAGCCAGAATCGTTGTCAAGGTTGCAGATGCTAAAGAAATCGAGTCTCTATTGGCCCAAAAGCCTGCTTGGACTAAGCTGTATCAAGGAGAGAAAGGCTATGCTTTTGAAGCTCTGTCACCAGAGGGTGACCTAGTTCTCCTGCATGCAGAAGAGAATAGAACAAATCTTCAAGAAGTGGCGGAGGCG…
VFG005514(gb|WP_002262622)	cppA	CppA family protein	C3-degrading protease (VF1054) - Exoenzyme (VFC0251)	Streptococcus mutans UA159	ATGACAGTGTTTGAACAGATGGAGTTTTACTCACCCGTTTTACGGATTAATAATCGTGAAGAAAATATTGATTTCTATCAGAATACTTTAGGTTTCAAAGTGCTTTCGGAAGAGAATTCTTTGGTTATTTTTGGGGATTGGGCTCAAGCAGGCAGTCTCTTTTTGATTGAAGAGTCACCGGATATTCGTACAAGAGCAGTAAAAGGGACAAAAAAACTCAATAAAATAATTATCAAAGCTAGTAAGACTGAAGAAATTGCTGCTTTACTAGCTAATGGAGCTCAGGCAGATAAGGTTTTTAAAGGAGCTAATGGCTATGCTTTTGAGGCTATTTCTCCTGAAAAGGATCGCTTTCTTATTCATGCTGAAGATGATTTAACGACTCTTCAAGAGACTAAA…
VFG005515(gb|WP_002994926)	htrA/degP	trypsin-like peptidase domain-containing protein	Serine protease (VF1055) - Exoenzyme (VFC0251)	Streptococcus pyogenes M1 GAS	ATGCCAAGTATGAAACATATCTTAAAATCCTTAAGTATTTTACTAATTGGATTTTTAGGAGGATTAATAGCAATTATTACATTCAATAATCTCTACCCACATTCTCCATCAAAAATAAATTCAGGTAAGGCAACAACTAGTAATATGGTTTTTAACAACACAACCAATACTACTAAAGCTGTCAAAGCTGTTCAAAATGCAGTTGTATCAGTTATTAATTATCAAGATAACCCTTCTTCATCCCTTTCTAACCCTTATACAAAACTCTTTGGAGAAGGGCGTTCAAAAGAGAATAAGGATGCTGAATTATCTATTTTTAGTGAAGGATCTGGGGTCATTTATCGAAAAGATGGCAACTCCGCTTACGTTGTTACTAATAACCATGTTATCGACGGAGCT…
VFG005517(gb|WP_002991468)	htrA/degP	trypsin-like peptidase domain-containing protein	Serine protease (VF1055) - Exoenzyme (VFC0251)	Streptococcus pyogenes MGAS10270	ATGCCAAGTATGAAACATATCTTAAAATCCTTAAGTATTTTACTAGTTGGATTTTTAGGAGGATTAATAGCAATTATTACATTCAATAATCTCTACCCACATTCTCCTTCAAAAATAAATTCAGGTAAGGCAACAACTAGTAATATGGTTTTTAACAACACAACCAATACTACTAAAGCTGTCAAAGCTGTTCAAAATGCAGTTGTATCAGTTATTAATTATCAAGATAACCCTTCTTCATCCCTTTCTAACCCTTATACAAAACTCTTTGGAGAAGGGCGTTCAAAAGAGAATAAGGATGCTGAATTATCTATTTTTAGTGAAGGATCTGGGGTCATTTATCGAAAAGATGGCAACTCCGCTTACGTTGTTACTAATAACCATGTTATCGACGGAGCT…
VFG005518(gb|WP_002994926)	htrA/degP	trypsin-like peptidase domain-containing protein	Serine protease (VF1055) - Exoenzyme (VFC0251)	Streptococcus pyogenes MGAS315	ATGCCAAGTATGAAACATATCTTAAAATCCTTAAGTATTTTACTAATTGGATTTTTAGGAGGATTAATAGCAATTATTACATTCAATAATCTCTACCCACATTCTCCTTCAAAAATAAATTCAGGTAAGGCAACAACTAGTAATATGGTTTTTAACAACACAACCAATACTACTAAAGCTGTCAAAGCTGTTCAAAATGCAGTTGTATCAGTTATTAATTATCAAGATAACCCTTCTTCATCCCTTTCTAACCCTTATACAAAACTCTTTGGAGAAGGGCGTTCAAAAGAGAATAAGGATGCTGAATTATCTATTTTTAGTGAAGGATCTGGGGTCATTTATCGAAAAGATGGCAACTCCGCTTACGTTGTTACTAATAACCATGTTATCGACGGAGCT…
VFG005520(gb|WP_002994926)	htrA/degP	trypsin-like peptidase domain-containing protein	Serine protease (VF1055) - Exoenzyme (VFC0251)	Streptococcus pyogenes MGAS10750	ATGCCAAGTATGAAACATATCTTAAAATCCTTAAGTATTTTACTAATTGGATTTTTAGGAGGATTAATAGCAATTATTACATTCAATAATCTCTACCCACATTCTCCTTCAAAAATAAATTCAGGTAAGGCAACAACTAGTAATATGGTTTTTAACAACACAACCAATACTACTAAAGCTGTCAAAGCTGTTCAAAATGCAGTTGTATCAGTTATTAATTATCAAGATAACCCTTCTTCATCCCTTTCTAACCCTTATACAAAACTCTTTGGAGAAGGGCGTTCAAAAGAGAATAAGGATGCTGAATTATCTATTTTTAGTGAAGGATCTGGGGTCATTTATCGAAAAGATGGCAACTCCGCTTACGTTGTTACTAATAACCATGTTATCGACGGAGCT…
VFG005521(gb|WP_002981947)	htrA/degP	trypsin-like peptidase domain-containing protein	Serine protease (VF1055) - Exoenzyme (VFC0251)	Streptococcus pyogenes str. Manfredo	ATGCCAAGTATGAAACATATCTTAAAATCCTTAAGTGTTTTACTAATTGGATTTTTAGGAGGATTAATAGCAATTATTACATTTAATAATCTCTACCCACATTCTCCTTCAAAAATAAATTCAGGTAAGGCAACAACTAGTAATATGGTTTTTAACAACACAACCAATACTACTAAAGCTGTCAAAGCTGTTCAAAATGCAGTTGTATCAGTTATTAATTATCAAGATAACCCTTCTTCATCCCTTTCTAACCCTTATACAAAACTCTTTGGAGAAGGGCGTTCAAAAGAGAATAAGGATGCTGAATTATCTATTTTTAGTGAAGGATCTGGGGTCATTTATCGAAAAGATGGCAACTCCGCTTACGTTGTTACTAATAACCATGTTATCGACGGAGCT…
VFG005522(gb|WP_002991468)	htrA/degP	trypsin-like peptidase domain-containing protein	Serine protease (VF1055) - Exoenzyme (VFC0251)	Streptococcus pyogenes MGAS10394	ATGCCAAGTATGAAACATATCTTAAAATCCTTAAGTATTTTACTAGTTGGATTTTTAGGAGGATTAATAGCAATTATTACATTCAATAATCTCTACCCACATTCTCCTTCAAAAATAAATTCAGGTAAGGCAACAACTAGTAATATGGTTTTTAACAACACAACCAATACTACTAAAGCTGTCAAAGCTGTTCAAAATGCAGTTGTATCAGTTATTAATTATCAAGATAACCCTTCTTCATCCCTTTCTAACCCTTATACAAAACTCTTTGGAGAAGGGCGTTCAAAAGAGAATAAGGATGCTGAATTATCTATTTTTAGTGAAGGATCTGGGGTCATTTATCGAAAAGATGGCAACTCCGCTTACGTTGTTACTAATAACCATGTTATCGACGGAGCT…
VFG005525(gb|WP_002981947)	htrA/degP	trypsin-like peptidase domain-containing protein	Serine protease (VF1055) - Exoenzyme (VFC0251)	Streptococcus pyogenes MGAS8232	ATGCCAAGTATGAAACATATCTTAAAATCCTTAAGTGTTTTACTAATTGGATTTTTAGGAGGATTAATAGCAATTATTACATTTAATAATCTCTACCCACATTCTCCTTCAAAAATAAATTCAGGTAAGGCAACAACTAGTAATATGGTTTTTAACAACACAACCAATACTACTAAAGCTGTCAAAGCTGTTCAAAATGCAGTTGTATCAGTTATTAATTATCAAGATAACCCTTCTTCATCCCTTTCTAACCCTTATACAAAACTCTTTGGAGAAGGGCGTTCAAAAGAGAATAAGGATGCTGAATTATCTATTTTTAGTGAAGGATCTGGGGTCATTTATCGAAAAGATGGCAACTCCGCTTACGTTGTTACTAATAACCATGTTATCGACGGAGCT…
VFG005526(gb|WP_011285340)	htrA/degP	trypsin-like peptidase domain-containing protein	Serine protease (VF1055) - Exoenzyme (VFC0251)	Streptococcus pyogenes MGAS6180	ATGCCAAGTATGAAATATATCTTAAAATCCTTAAGTATTTTACTAATTGGATTTTTAGGAGGATTAATAGCAATTATTACATTCAATAATCTCTACCCACATTCTCCTTCAAAAATAAATTCAGGTAAGGCAACAACTAGTAATATGGTTTTTAACAACACAACCAATACTACTAAAGCTGTCAAAGCTGTTCAAAATGCAGTTGTATCAGTTATTAATTATCAAGATAACCCTTCTTCATCCCTTTCTAACCCTTATACAAAACTCTTTGGAGAAGGGCGTTCAAAAGAGAATAAGGATGCTGAATTATCTATTTTTAGTGAAGGATCTGGGGTCATTTATCGAAAAGATGGCAACTCCGCTTACGTTGTTACTAATAACCATGTTATCGACGGAGCT…
VFG005527(gb|WP_000728356)	htrA/degP	trypsin-like peptidase domain-containing protein	Serine protease (VF1055) - Exoenzyme (VFC0251)	Streptococcus agalactiae A909	GTGAAAAAAAAATTAGTCTCATCACTTCTAAAGTGTTCTCTAATCATTATTGTTAGCTTTGCTGGTGGAGCATTTGCTAGTTTTGTCATGAATCATAATGACAATATTCCAAATGGTGGTGTCACTAAAACTAGTAAAGTAAATTATAATAACATAACGCCTACAACAAAAGCTGTTAAAAAGGTACAAAATAGTGTTGTTTCTGTTATCAATTATAAACAACAAGAGAGTCGTTCTGACCTATCAGACTTCTATAGTCATTTTTTTGGTAATCAGGGGGGCAACACTGATAAGGGCTTACAAGTTTACGGTGAAGGCTCTGGAGTCATCTATAAAAAAGATGGTAAAAATGCCTATGTTGTCACTAATAACCACGTCATTGATGGGGCTAAACAAATT…
VFG005528(gb|WP_000728358)	htrA/degP	trypsin-like peptidase domain-containing protein	Serine protease (VF1055) - Exoenzyme (VFC0251)	Streptococcus agalactiae NEM316	GTGAAAAAAAAATTAGTCTCATCACTTCTAAAGTGTTCTCTAATCATTATTGTTAGCTTTGCTGGTGGAGCATTTGCTAGTTTTGTCATGAATCATAATGACAATATTCCAAATGGTGGTGTCACTAAAACTAGTAAAGTAAATTATAATAACATAACGCCTACAACAAAAGCTGTTAAAAAGGTACAAAATAGTGTTGTTTCTGTTATCAATTATAAACAACAAGAGAGTCGTTCTGACCTATCAGACTTCTATAGTCATTTTTTTGGTAATCAGGGGGGCAACACTGATAAGGGCTTACAAGTTTACGGTGAAGGCTCTGGAGTCATCTATAAAAAAGATGGTAAAAATGCCTATGTTGTCACTAATAACCACGTCATTGATGGGGCTAAACAAATT…
VFG005530(gb|WP_000681597)	htrA/degP	trypsin-like peptidase domain-containing protein	Serine protease (VF1055) - Exoenzyme (VFC0251)	Streptococcus pneumoniae D39	ATGAAACATCTAAAAACATTTTACAAAAAATGGTTTCAATTATTAGTCGTTATCGTCATTAGCTTTTTTAGTGGAGCCTTGGGTAGTTTTTCAATAACTCAACTAACTCAAAAAAGTAGTGTAAACAACTCTAACAACAATAGTACTATTACACAAACTGCCTATAAGAACGAAAATTCAACAACACAGGCTGTTAACAAAGTAAAAGATGCTGTTGTTTCTGTTATTACTTATTCGGCAAACAGACAAAATAGCGTATTTGGCAATGATGATACTGACACAGATTCTCAGCGAATCTCTAGTGAAGGATCTGGAGTTATTTATAAAAAGAATGATAAAGAAGCTTACATCGTCACCAACAATCACGTTATAAATGGCGCCAGCAAAGTAGATATTCGA…
VFG005531(gb|WP_000681597)	htrA/degP	trypsin-like peptidase domain-containing protein	Serine protease (VF1055) - Exoenzyme (VFC0251)	Streptococcus pneumoniae TIGR4	ATGAAACATCTAAAAACATTTTACAAAAAATGGTTTCAATTATTAGTCGTTATCGTCATTAGCTTTTTTAGTGGAGCCTTGGGTAGTTTTTCAATAACTCAACTAACTCAAAAAAGTAGTGTAAACAACTCTAACAACAATAGTACTATTACACAAACTGCCTATAAGAACGAAAATTCAACAACACAGGCTGTTAACAAAGTAAAAGATGCTGTTGTTTCTGTTATTACTTATTCGGCAAACAGACAAAATAGCGTATTTGGCAATGATGATACTGACACAGATTCTCAGCGAATCTCTAGTGAAGGATCTGGAGTTATTTATAAAAAGAATGATAAAGAAGCTTACATCGTCACCAACAATCACGTTATTAATGGCGCCAGCAAAGTAGATATTCGA…
VFG005533(gb|WP_002262650)	htrA/degP	trypsin-like peptidase domain-containing protein	Serine protease (VF1055) - Exoenzyme (VFC0251)	Streptococcus mutans UA159	GTGAATAATACGAAATCTCACCCTTTTTTAAAATGGTTTATACCTTTTTTAGTTATTTTTTTAACTTTTATTTTAGGGGTCATATCAACACTTACCTTTAATTGGATAACTGGTAACAAATCGTTTTCTAACAATGGAAAAACAACTGTTAGTAATGTCATTTATGATACCAAATCTAACACTACCAAGGCTGTTAAAAATGTCAAAAATACAGTTGTATCTGTCATCAATTATCAAAAAACAGATAATAGTTATTACAATTATGACAGCGGTTCTCAAGAAAAAAATAAATCAGAGGATGGTCTAGGAGTCTACGGTGAAGGTTCTGGTGTTATCTATAAAAAAGATGGCGATAGTGCTTATTTAGTTACAAACAATCATGTCGTTAAAGATGCAGAA…
VFG005534(gb|WP_011054989)	tig/ropA	trigger factor	Trigger factor (VF1056) - Stress survival (VFC0282)	Streptococcus pyogenes M1 GAS	ATGTCTACATCATTTGAAAACAAAGCTACAAATCGTGGCGTGATTACATTTACAATCAGTCAAGATAAAATAAAACCAGCTCTTGATAAAGCTTTTAATAAAATCAAAAAAGACTTGAATGCACCAGGTTTCCGTAAAGGACACATGCCTCGTCCAGTCTTCAACCAAAAATTTGGTGAAGAAGTTCTTTATGAAGATGCTTTGAATATTGTATTGCCAGAAGCTTATGAAGCAGCTGTGACGGAACTTGGTCTTGATGTGGTTGCACAACCAAAAATCGATGTTGTGTCAATGGAAAAAGGGAAAGAGTGGACACTTTCTGCTGAAGTTGTGACAAAACCTGAAGTGAAACTTGGTGATTACAAAAACCTAGTTGTAGAAGTTGATGCTTCAAAAGAA…
VFG005535(gb|WP_011054989)	tig/ropA	trigger factor	Trigger factor (VF1056) - Stress survival (VFC0282)	Streptococcus pyogenes MGAS5005	ATGTCTACATCATTTGAAAACAAAGCTACAAATCGTGGCGTGATTACATTTACAATCAGTCAAGATAAAATAAAACCAGCTCTTGATAAAGCTTTTAATAAAATCAAAAAAGACTTGAATGCACCAGGTTTCCGTAAAGGACACATGCCTCGTCCAGTCTTCAATCAAAAATTTGGTGAAGAAGTTCTTTATGAAGATGCTTTGAATATTGTATTGCCAGAAGCTTATGAAGCAGCTGTGACGGAACTTGGTCTTGATGTGGTTGCACAACCAAAAATCGATGTTGTGTCAATGGAAAAAGGGAAAGAGTGGACACTTTCTGCTGAAGTTGTGACAAAACCTGAAGTGAAACTTGGTGATTACAAAAACCTAGTTGTAGAAGTTGATGCTTCAAAAGAA…
VFG005536(gb|WP_021775465)	tig/ropA	trigger factor	Trigger factor (VF1056) - Stress survival (VFC0282)	Streptococcus pyogenes MGAS10270	ATGTCTACATCATTTGAAAACAAAGCTACAAATCGTGGCGTGATTACATTTACAATCAGTCAAGATAAAATAAAACCAGCTCTTGATAAAGCTTTTAATAAAATCAAAAAAGACTTGAATGCACCAGGTTTCCGTAAAGGACACATGCCTCGTCCAGTCTTCAACCAAAAATTTGGTGAAGAAGTTCTTTATGAAGATGCTTTGAATATTGTATTGCCAGAAGCTTATGAAGCAGCTGTGACGGAACTTGGTCTTGATGTGGTTGCACAACCAAAAATCGATGTTGTGTCAATGGAAAAAGGGAAAGAGTGGACACTTTCTGCTGAAGTTGTGACAAAACCTGAAGTTAAACTTGGTGATTACAAAAACCTTGTTGTAGAAGTTGATGCTTCAAAAGAA…
VFG005537(gb|WP_011054989)	tig/ropA	trigger factor	Trigger factor (VF1056) - Stress survival (VFC0282)	Streptococcus pyogenes MGAS315	ATGTCTACATCATTTGAAAACAAAGCTACAAATCGTGGCGTGATTACATTTACAATCAGTCAAGATAAAATAAAACCAGCTCTTGATAAAGCTTTTAATAAAATCAAAAAAGACTTAAATGCACCAGGTTTCCGTAAAGGACACATGCCTCGTCCAGTCTTCAACCAAAAATTTGGTGAAGAAGTTCTTTATGAAGATGCTTTGAATATTGTATTGCCAGAAGCTTATGAAGCAGCTGTGACGGAACTTGGTCTTGATGTGGTTGCACAACCAAAAATCGATGTTGTGTCAATGGAAAAAGGGAAAGAGTGGACACTTTCTGCTGAAGTTGTGACAAAACCTGAAGTGAAACTTGGTGATTACAAAAACCTAGTTGTAGAAGTTGATGCTTCAAAAGAA…
VFG005539(gb|WP_011054989)	tig/ropA	trigger factor	Trigger factor (VF1056) - Stress survival (VFC0282)	Streptococcus pyogenes MGAS10750	ATGTCTACATCATTTGAAAACAAAGCTACAAATCGTGGCGTGATTACATTTACAATCAGTCAAGATAAAATAAAACCAGCTCTTGATAAAGCTTTTAATAAAATCAAAAAAGACTTAAATGCACCAGGTTTCCGTAAAGGACACATGCCTCGTCCAGTCTTCAACCAAAAATTTGGTGAAGAAGTTCTTTATGAAGATGCTTTGAATATTGTATTGCCAGAAGCTTATGAAGCAGCTGTGACGGAACTTGGTCTTGATGTGGTTGCACAACCAAAAATCGATGTTGTGTCAATGGAAAAAGGGAAAGAGTGGACACTTTCTGCTGAAGTTGTGACAAAACCTGAAGTGAAACTTGGTGATTATAAAAACCTAGTTGTAGAAGTTGATGCTTCAAAAGAA…
VFG005540(gb|WP_011054989)	tig/ropA	trigger factor	Trigger factor (VF1056) - Stress survival (VFC0282)	Streptococcus pyogenes str. Manfredo	ATGTCTACATCATTTGAAAACAAAGCTACAAATCGTGGCGTGATTACATTTACAATCAGTCAAGATAAAATAAAACCAGCTCTTGATAAAGCTTTTAATAAAATCAAAAAAGACTTAAATGCACCAGGTTTCCGTAAAGGACACATGCCTCGTCCAGTCTTCAACCAAAAATTTGGTGAAGAAGTTCTTTATGAAGATGCTTTGAATATTGTATTGCCAGAAGCTTATGAAGCAGCTGTGACGGAACTTGGTCTTGATGTGGTTGCACAACCAAAAATCGACGTTGTGTCAATGGAAAAAGGGAAAGAGTGGACACTTTCTGCTGAAGTTGTGACAAAACCTGAAGTGAAACTTGGTGATTACAAAAACCTTGTTGTAGAAGTTGATGCTTCAAAAGAA…
VFG005542	tig/ropA	trigger factor	Trigger factor (VF1056) - Stress survival (VFC0282)	Streptococcus pyogenes MGAS2096	ATGTCTACATCATTTGAAAACAAAGCTACAAATCGTGGCGTGATTACATTTACAATTAGTCAAGATAAAATAAAACCAGCTCTTGATAAAGCTTTTAATAAAATCAAAAAAGACTTAAATGCACCAGGTTTCCGTAAAGGACACATGCCTCGTCCAGTCTTCAACCAAAAATTTGGTGAAGAAGTTCTTTATGAAGATGCTTTGAATATTGTATTGCCAGAAGCTTATGAAGCAGCTGTGACGGAACTTGGTCTTGATGTGGTTGCACAACCAAAAATCGATGTTGTGTCAATGGAAAAAGGGAAAGAGTGGACACTTTCTGCTGAAGTTGTGACAAAACCTGAAGTGAAACTTGGTGATTACAAAAACCTTGTTGTAGAAGTTGATGCTTCAAAAGAA…
VFG005543(gb|WP_002988145)	tig/ropA	trigger factor	Trigger factor (VF1056) - Stress survival (VFC0282)	Streptococcus pyogenes MGAS9429	ATGTCTACATCATTTGAAAACAAAGCTACAAATCGTGGCGTGATTACATTTACAATTAGTCAAGATAAAATAAAACCAGCTCTTGATAAAGCTTTTAATAAAATCAAAAAAGACTTAAATGCACCAGGTTTCCGTAAAGGACACATGCCTCGTCCAGTCTTCAACCAAAAATTTGGTGAAGAAGTTCTTTATGAAGATGCTTTGAATATTGTATTGCCAGAAGCTTATGAAGCAGCTGTGACGGAACTTGGTCTTGATGTGGTTGCACAACCAAAAATCGATGTTGTGTCAATGGAAAAAGGGAAAGAGTGGACACTTTCTGCTGAAGTTGTGACAAAACCTGAAGTGAAACTTGGTGATTACAAAAACCTTGTTGTAGAAGTTGATGCTTCAAAAGAA…
VFG005544(gb|WP_011018213)	tig/ropA	trigger factor	Trigger factor (VF1056) - Stress survival (VFC0282)	Streptococcus pyogenes MGAS8232	ATGTCTACATCATTTGAAAACAAAGCTACAAATCGTGGCGTGATTACATTTACAATCAGTCAAGATAAAATAAAACTAGCTCTTGATAAAGCTTTTAATAAAATCAAAAAAGACTTAAATGCACCAGGTTTCCGTAAAGGACACATGCCTCGTCCAGTCTTCAACCAAAAATTTGGTGAAGAAGTTCTTTATGAAGATGCTTTGAATATTGTATTGCCAGAAGCTTATGAAGCAGCTGTGACGGAACTTGGTCTTGATGTGGTTGCACAACCAAAAATCGATGTTGTGTCAATGGAAAAAGGGAAAGAGTGGACACTTTCTGCTGAAGTTGTGACAAAACCTGAAGTTAAACTTGGTGATTACAAAAACCTTGTTGTAGAAGTTGATGCTTCAAAAGAA…
VFG005545(gb|WP_011054989)	tig/ropA	trigger factor	Trigger factor (VF1056) - Stress survival (VFC0282)	Streptococcus pyogenes MGAS6180	ATGTCTACATCATTTGAAAACAAAGCTACAAATCGTGGCGTGATTACATTTACAATTAGTCAAGATAAAATAAAACCAGCTCTTGATAAAGCTTTTAATAAAATCAAAAAAGACTTAAATGCACCAGGTTTCCGTAAAGGACACATGCCTCGTCCAGTCTTCAACCAAAAATTTGGTGAAGAAGTTCTTTATGAAGATGCTTTGAATATTGTATTGCCAGAAGCTTATGAAGCAGCTGTGACGGAACTTGGTCTTGATGTGGTTGCACAACCAAAAATCGATGTTGTGTCAATGGAAAAAGGGAAAGAGTGGACACTTTCTGCTGAAGTTGTGACAAAACCTGAAGTGAAACTTGGTGATTACAAAAACCTTGTTGTAGAAGTTGATGCTTCAAAAGAA…
VFG005546(gb|WP_000107753)	tig/ropA	trigger factor	Trigger factor (VF1056) - Stress survival (VFC0282)	Streptococcus agalactiae A909	ATGTCTACATCATTTGAAAATAAAGCTACAAACCGTGGTATTATCACATTTACAATTAGTCAAGATGAGATCAAGCCAGCTCTTGATCAAGCATTCAACAAAGTTAAAAAAGATTTGAACGTTCCAGGATTCCGTAAAGGACATATGCCTCGTACAGTTTTCAACCAAAAATTTGGTGAAGAAGCACTCTACGAAAATGCATTGAATTTAGTGTTGCCAAAGGCTTACGAAGCAGCTGTTGCAGAACTTGGTTTAGACGTTGTTGCTCAACCAAAAATTGATGTTGTATCAATGGAAAAAGGTCAAGATTGGAAGTTGACAGCTGAAGTTGTTACAAAACCAGAAGTTAAACTTGGTGATTACAAAGACCTTTCAGTAGAAGTTGATGCTTCAAAAGAA…
VFG005547(gb|WP_000107749)	tig/ropA	trigger factor	Trigger factor (VF1056) - Stress survival (VFC0282)	Streptococcus agalactiae NEM316	ATGTCTACATCATTTGAAAATAAAGCTACAAACCGTGGTATTATCACATTTACAATTAGTCAAGATGAGATCAAGCCAGCTCTTGATCAAGCATTCAACAAAGTTAAAAAAGATTTGAACGTTCCAGGATTCCGTAAAGGACATATGCCTCGTACAGTTTTCAACCAAAAATTTGGTGAAGAAGCACTCTACGAAAATGCATTGAATTTAGTGTTGCCAAAGGCTTACGAAGCAGCTGTTGCAGAACTTGGTTTAGACGTTGTTGCTCAACCAAAAATTGATGTTGTATCAATGGAAAAAGGTCAAGATTGGAAGTTGACAGCTGAAGTTGTTACAAAACCAGAAGTTAAACTTGGAGATTACAAAGACCTTTCAGTAGAAGTTGATGCTTCAAAAGAA…
VFG005548(gb|WP_000107750)	tig/ropA	trigger factor	Trigger factor (VF1056) - Stress survival (VFC0282)	Streptococcus agalactiae 2603V/R	ATGTCTACATCATTTGAAAATAAAGCTACAAACCGTGGTATTATCACATTTACAATTAGTCAAGATGAGATCAAGCCAGCTCTTGATCAAGCATTCAACAAAGTAAAAAAAGATTTGAACGTTCCAGGATTCCGTAAAGGACATATGCCTCGTACAGTTTTCAACCAAAAATTTGGTGAAGAAGCACTCTACGAAAATGCATTGAATTTAGTGTTGCCAAAGGCTTACGAAGCAGCTGTTGCAGAACTTGGTTTAGACGTTGTTGCTCAACCAAAAATTGATGTTGTATCAATGGAAAAAGGTCAAGATTGGAAGTTGACAGCTGAAGTTGTTACAAAACCAGAAGTTAAACTTGGAGATTACAAAGACCTTTCAGTAGAAGTTGATGCTTCAAAAGAA…
VFG005549(gb|WP_000116477)	tig/ropA	trigger factor	Trigger factor (VF1056) - Stress survival (VFC0282)	Streptococcus pneumoniae D39	ATGTCTGTATCATTTGAAAACAAAGAAACAAACCGTGGTGTCTTGACTTTCACTATCTCTCAAGACCAAATCAAACCAGAATTGGACCGTGTCTTCAAGTCAGTGAAGAAATCTCTTAATGTTCCAGGTTTCCGTAAAGGTCACCTTCCACGCCCTATCTTCGACCAAAAATTTGGTGAAGAAGCTCTTTATCAAGATGCAATGAACGCACTTTTGCCAAACGCTTATGAAGCAGCTGTAAAAGAAGCTGGTCTTGAAGTGGTTGCCCAACCAAAAATTGACGTAACTTCAATGGAAAAAGGTCAAGACTGGGTTATCACTGCTGAAGTCGTTACAAAACCTGAAGTAAAATTGGGTGACTACAAAAACCTTGAAGTATCAGTTGATGTAGAAAAAGAA…
VFG005550(gb|WP_000116479)	tig/ropA	trigger factor	Trigger factor (VF1056) - Stress survival (VFC0282)	Streptococcus pneumoniae TIGR4	ATGTCTGTATCATTTGAAAACAAAGAAACAAACCGTGGTGTCTTGACTTTCACTATCTCTCAAGACCAAATCAAACCAGAATTGGACCGTGTCTTCAAGTCAGTGAAGAAATCTCTTAATGTTCCAGGTTTCCGTAAAGGTCACCTTCCACGCCCTATCTTCGACCAAAAATTTGGTGAAGAAGCTCTTTATCAAGATGCAATGAACGCACTTTTGCCAAACGCTTATGAAGCAGCTGTAAAAGAAGCTGGTCTTGAAGTGGTTGCCCAACCAAAAATTGACGTAACTTCAATGGAAAAAGGTCAAGACTGGGTTATCACTGCTGAAGTCGTTACAAAACCTGAAGTAAAATTGGGTGACTACAAAAACCTTGAAGTATCAGTTGATGTAGAAAAAGAA…
VFG005552(gb|WP_011837486)	tig/ropA	trigger factor	Trigger factor (VF1056) - Stress survival (VFC0282)	Streptococcus sanguinis SK36	ATGTCTGTATCATTTGAAAACAAAGAAACAAATCGCGGTCTTTTGACTTTTAGCATCAGTCAAGAGAAAATCAAGCCTGCCTTGGACCGTGTATTTAACTCAGTAAAAAAAGATATTGCTGTACCAGGTTTCCGTAAAGGTCGCCTTCCACGTGCTATCTTCAACCAACGTTTTGGTGAAGAAGCCCTCTACCAAGATGCTTTGAACGCTCTTCTTCCTGAAGCATACGAAGCGGCTGTCAAAGAAGCAGGTATCGAAGTAGTTGCTCAACCTCAGTTTGATGTCGAGTCTATGGAAAAAGGCCAAGACTGGGTCATCAAAGCTGAAGTAGTCACTAAGCCAGAAGTTAAGCTGGGTGCTTACAAAGACTTGGAAGTAACTGTTGAAGCTACTAAAGAA…
VFG005553(gb|WP_002263425)	tig/ropA	trigger factor	Trigger factor (VF1056) - Stress survival (VFC0282)	Streptococcus mutans UA159	ATGTCTACATCATTTGAAAACAAAGCTACCAATCGTGGTGTTGTTACATTTACGATCAGTCAAGATAAAATCAAACCAGCTCTTGATCAGGCCTTTAATAAAGTTAAAAAGGATTTAACAGCACCAGGTTTCCGTAAAGGTCATATGCCACGTACTGTTTTTAATCAAAAATTTGGAGAAGAGGCTCTTTATGAAGAGGCTTTAAACAGTATTTTACCAGCAGCTTATGAAGAAGCCGTTGCTGAATTAGAACTTGATGTTGTCACTCAGCCGAAAGTTGATGTTAAGTCAATGGAAAAAGGTAAGGATTGGGAAATTACAGCAGAAGTTGTAACAAAACCAGAAGTAAAGCTTGGAGATTACAAAAATCTTGAAGTATCAGTAGAAGAATCAAAAGAG…
VFG005554(gb|WP_011225339)	tig/ropA	trigger factor	Trigger factor (VF1056) - Stress survival (VFC0282)	Streptococcus thermophilus CNRZ1066	ATGTCTGTATCATTTGAAAACACAGCTACAAACCGTGGTGTGGTGACATTTACTATCGGTCAGGATAAAATTCAACCAGCTTTGGATCAAGCGTTTAACAAGATTAAAAAGAATTTGAACGTACCGGGTTTCCGTAAAGGACACATTCCTCGTGCCGTATTTAACCAAAAATTTGGTGAAGAAGCTCTTTACGATGATGCTTTGAATGCAATACTTCCAGCAGCTTATGAAGCAGCGATTGCTGAACTTGGTCTTGATGTTGTTGCACAACCAAAAATTGATGTAAAATCAATTGGAAAAGGTCAAGATTGGACACTTACTGCAGAAGTTGTTACAAAACCAGAAGTAAAACTTGGAGCATATAAAGATCTTGAAGTTTCAGTAGAAGTTTCAAAAGAA…
VFG005555(gb|WP_011225339)	tig/ropA	trigger factor	Trigger factor (VF1056) - Stress survival (VFC0282)	Streptococcus thermophilus LMG 18311	ATGTCTGTATCATTTGAAAACACAGCTACAAACCGTGGTGTGGTGACATTTACTATCGGTCAGGATAAAATTCAACCAGCTTTGGATCAAGCGTTTAACAAGATTAAAAAGAATTTGAACGTACCGGGTTTCCGTAAAGGACACATTCCTCGTGCCGTATTTAACCAAAAATTTGGTGAAGAAGCTCTTTACGATGATGCTTTGAATGCAATACTTCCAGCAGCTTATGAAGCAGCGATTGCTGAACTTGGTCTTGATGTTGTTGCACAACCAAAAATTGATGTAAAATCAATTGGAAAAGGTCAAGATTGGACACTTACTGCAGAAGTTGTTACAAAACCAGAAGTAAAACTTGGAGCATATAAAGATCTTGAAGTTTCAGTAGAAGTTTCAAAAGAA…
VFG005556(gb|WP_011680653)	tig/ropA	trigger factor	Trigger factor (VF1056) - Stress survival (VFC0282)	Streptococcus thermophilus LMD-9	ATGTCTGTATCATTTGAAAACACAGCCACAAACCGTGGTGTGGTGACATTTACTATCGGTCAGGATAAAATTCAACCAGCTTTGGATCAAGCGTTTAACAAGGTTAAAAAGAATTTGAACGTACCAGGTTTCCGTAAAGGACACATTCCTCGTGCCGTATTTAACCAAAAATTTGGTGAAGAAGCTCTTTACGATGATGCTTTGAATGCAATACTTCCAGCAGCTTATGAAGCAGCGATTGCTGAACTTGGTCTTGATGTTGTTGCACAACCAAAAATTGATGTAAAATCAATTGGAAAAGGTCAAGATTGGACACTTACTGCAGAAGTTGTTACAAAACCAGAAGTAAAACTTGGAGCATATAAAGATCTTGAAGTTTCAGTAGAAGTTTCAAAAGAA…
VFG005557(gb|YP_001197547)	epf	extracellular protein	Extracellular factor (VF1057) - Adherence (VFC0001)	Streptococcus suis 05ZYH33	ATGTCTTATAAAGATATGTTCAGAAAAGAACAACGTTTTTCTTTTCGTAAATTTAGCTTTGGTCTAGCTTCGGCAGTCATTGCAAACGTTATTTTGGGAGGAGCAATCGCAAACAGCCCTGTTGTTCATGCTAACACAGTGACAGAAGCAGAGACAGCTGTAGCACCAGCTAACCAAGACCTTGGAAATGAGACTAAAACGGAAGAAGAACCCAAGGAACCAATCGAAGCAGTTCGCACGGACATGGAAAACCGTGCAGCTGAAATCTTGCCGGAGGCGCTGAATGCTAGTGTAACAAACCAAGCACCAGTTATTCCGACTATTGGAGATCTTCCTAAAGATGCGAGTGGTCAGAATGTTCATGGTAAGGCAACGGATAATAAGATTTATCGTGTTGTA…
VFG005559(gb|WP_011054727)	slaA	hypothetical protein	Streptococcal phospholipase A2 (VF1058) - Exoenzyme (VFC0251)	Streptococcus pyogenes MGAS10270	ATGAAAAAAGTAATAAATACTATTCTATTAGCTGCTTGTTTTTTATTCTTTTTAGGTAATTTTACTACAAATGTATTAGCTGAAGGGATAAATGATAAAATGGAAAATGGCACTGAAAGTGATATTAGCTTCCAAAATGGTGAACTCCTAAAAAATTATCTTATCCTAGAAGGTGAACGAGTATACTTTGATTATGATAGAGCAACTCAAGATAAAGTATCAGATGATGTTCTAGAGATGGGAATGTTAGTTGAAGCTATAAGTAAGGATTATTCTGAGAAGACATTCACCCCAGATAAGTATTTTAAAGCTAGTTGGCCTGTCCACGGTAACTATTGTGGACCAGGTCATAATGGGAATAACTTTACGTTGCCAGTAGTAGATGTTTTGGATCAAGGT…
VFG005564(gb|WP_010922623)	endoS	endo-beta-N-acetylglucosaminidase	EndoS (VF1059) - Immune modulation (VFC0258)	Streptococcus pyogenes M1 GAS	ATGGATAAACATTTGTTGGTAAAAAGAACACTAGGGTGTGTTTGTGCTGCAACGTTGATGGGAGCTGCCTTAGCGACCCACCATGATTCACTCAATACTGTAAAAGCGGAGGAGAAGACTGTTCAGGTTCAGAAAGGATTACCTTCTATCGATAGCTTGCATTATCTGTCAGAGAATAGCAAAAAAGAATTTAAAGAAGAACTCTCAAAAGCGGGGCAAGAATCTCAAAAGGTCAAAGAGATATTAGCAAAAGCTCAGCAGGCAGATAAACAAGCTCAAGAACTTGCCAAAATGAAAATTCCTGAGAAAATACCGATGAAACCGTTACATGGTTCTCTCTACGGTGGTTACTTTAGAACTTGGCATGACAAAACATCAGATCCAACAGAAAAAGACAAA…
VFG005565(gb|WP_011285695)	endoS	endo-beta-N-acetylglucosaminidase	EndoS (VF1059) - Immune modulation (VFC0258)	Streptococcus pyogenes MGAS5005	ATGGATAAACATTTGTTGGTAAAAAGAACACTAGGGTGTGTTTGTGCTGCAACGTTGATGGGAGCTGCCTTAGCGACCCACCATGATTCACTCAATACTGTAAAAGCGGAGGAGAAGACTGTTCAGGTTCAGAAAGGATTACCTTCTATCGATAGCTTGCATTATCTGTCAGAGAATAGCAAAAAAGAATTTAAAGAAGAACTCTCAAAAGCGGGGCAAGAATCTCAAAAGGTCAAAGAGATATTAGCAAAAGCTCAGCAGGCAGATAAACAAGCTCAAGAACTTGCCAAAATGAAAATTCCTGAGAAAATACCGATGAAACCGTTACATGGTCCTCTCTACGGTGGTTACTTTAGAACTTGGCATGACAAAACATCAGATCCAACAGAAAAAGACAAA…
VFG005566(gb|WP_021775473)	endoS	hypothetical protein	EndoS (VF1059) - Immune modulation (VFC0258)	Streptococcus pyogenes MGAS10270	ATGGATAAACATTTGTTGGTAAAAAGAACACTAGGGTGTGTTTGTGCTGCAACGTTGATGGGAGCTGCCTTAGCGACCCACCATGATTCACTCAATACTGTAAAAGCGGAGGAGAAGACTGTTCAGGTTCAGAAAGAATTATCTTCTATAGATAGCTTGCATTATCTGTCAGAGAATAGCAAAAAAGAATTTAAAGAGGAGCTTTCAAAAGAAAAAGTACCAGAAAAGGTCAAAGAGATATTAGCAAAAGCTCAGCAGGCAGATAAACAAGCTCAAGAACTTACCAAAATGAAAATTCCTGAGAAAATACCGATGAAACCATTACATGGTCCTCTCTACGGTGGTTACTTTAGAACTTGGCATGACAAAACATCAGATCCAACAGAAAAAGACAAAGTT…
VFG005567(gb|WP_011054962)	endoS	endo-beta-N-acetylglucosaminidase	EndoS (VF1059) - Immune modulation (VFC0258)	Streptococcus pyogenes MGAS315	ATGGATAAACATTTGTTGGTAAAAAGAACACTAGGGTGTGTTTGTGCTGCAACGTTGATGGGAGCTGCCTTAGCGACCCACCATGATTCACTCAATACTGTAAAAGCGGAGGAGAAGACTGTTCAGGTTCAGAAAGAATTACCTTCTATCGATAGCTTGCATTATCTGTCAGAGAATAGCAAAAAAGAATTTAAAGAGGAGCTTTCAAAAGAAAAAGTACCAGAAAAGGTCAAAGAGATATTAGAAAAAGCTCAGCAGGCAGATAAACAAGCTCAAGAACTTGCCAAAATGAAAATTCCTGAGAAAATACCGATGAAACCGTTACATGGTCCTCTCTACGGTGGTTACTTTAGAACTTGGCATGACAAAACATCAGATCCAACAGAAAAAGACAAAGTT…
VFG005569(gb|WP_021299028)	endoS	hypothetical protein	EndoS (VF1059) - Immune modulation (VFC0258)	Streptococcus pyogenes MGAS10750	ATGGATAAACATTTGTTGGTAAAAAGAACACTAGGGTGTGTTTGTGCTGCAACGTTGATGGGAGCTGCCTTAGCGACCCACCATGATTCACTCAATACTGTAAAAGCGGAGGAGAAGACTGTTCAGGTTCAGAAAGAATTATCTTCTATAGATAGCTTGCATTATCTGTCAGAGAATAGCAAAAAAGAATTTAAAGAAGAACTCTCAAAAGCGGGGCAAGAATCTCAAAAGGTCAAAGAGATATTAGCAAAAGCTCAGCAGGCAGATAAACAAGCTCAAGAACTTGCCAAAATGAAAATTCCTGAGAAAATACTGATGAAACCGTTACATGGTCCTCTCTACGGTGGTTACTTTAGAACTTGGCATGACAAAACATCAGATCCAACAGAAAAAGACAAA…
VFG005570(gb|WP_011888621)	endoS	endo-beta-N-acetylglucosaminidase	EndoS (VF1059) - Immune modulation (VFC0258)	Streptococcus pyogenes str. Manfredo	ATGGATAAACATTTGTTGGTAAAAAGAACACTAGGGTGTGTTTGTGCTGCAACGTTGATGGGAGCTGCCTTAGCGACCCACCATGATTCACTCAATACTGTAAAAGCGGAGGAGAAGACTGTTCAGGTTCAGAAAGAATTATCTTCTATCGATAGCTTGCATTATCTGTCAGAGAATAGCAAAAAAGAATTTAAAGAGGAGCTTTCAAAAGCGGGGCAAGAATCTCAAAAGGTCAAAGAGATATTAGCAAAAGCTCAGCAGGCAGATAAACAAGCTCAAGAACTTGCCAAAATGAAAATTCCTGAGAAAATACCGATGAAACCGTTACATGGTCCTCTCTACGGTGGTTACTTTAGAACTTGGCATGACAAAACATCAGATCCAACAGAAAAAGACAAA…
VFG005571(gb|WP_021340122)	endoS	hypothetical protein	EndoS (VF1059) - Immune modulation (VFC0258)	Streptococcus pyogenes MGAS10394	ATGGATAAACATTTGTTGGTAAAAAGAACACTAGGGTGTGTTTGTGCTGCAACGTTGATGGGAGCTGCCTTAGCGACCCACCATGATTCACTCAATACTGTAAAAGCGGAGGAGAAGACTGTTCAGGTTCAGAAAGAATTATCTTCTATCGATAGCTTGCATTATCTGTCAGAGAATAGCAAAAAAGAATTTAAAGAGGAGCTTTCAAAAGAAAAAGTACCAGAAAAGGTCAAAGAGATATTAGCAAAAGCTCAGCAGGCAGATAAACAAGCTCAAGAACTTGCCAAAATGAAAATTCCTGAGAAAATACCGATGAAACCGTTACATAGTCCTCTCTACGGTGGTTACTTTAGAACTTGGCATGACAAAACATCAGATCCAACAGAAAAAGACAAAGTT…
VFG005572(gb|WP_002988512)	endoS	endo-beta-N-acetylglucosaminidase	EndoS (VF1059) - Immune modulation (VFC0258)	Streptococcus pyogenes MGAS2096	ATGGATAAACATTTGTTGGTAAAAAGAACACTAGGGTGTGTTTGTGCTGCAACGTTGATGGGAGCTGCCTTAGCGACCCACCATGATTCACTCAATACTGTAAAAGCGGAGGAGAAGACTGTTCAGGTTCAGAAAGAATTATCTTCTATAGATAGCTTGCATTATCTGTCAGAGAATAGCAAAAAAGAATTTAAAGAAGAACTCTCAAAAGCGGGGCAAGAATCTCAAAAGGTCAAAGAGATATTAGCAAAAGCTCAGCAGGCAGATAAACAAGCTCAAGAACTTGCCAAAATGAAAATTCCTGAGAAAATACCGATGAAACCGTTACATGGTCCTCTCTACGGTGGTTACTTTAGAACTTGGCATGACAAAACATCAGATCCAACAGAAAAAGACAAA…
VFG005574(gb|WP_011018182)	endoS	endo-beta-N-acetylglucosaminidase	EndoS (VF1059) - Immune modulation (VFC0258)	Streptococcus pyogenes MGAS8232	ATGGATAAACATTTGTTGGTAAAAAGAACACTAGGGTGTGTTTGTGCTGCAACGTTGATGGGAGCTGCCTTAGCGACCCACCATGATTCACTCAATACTGTAAAAGCGGAGGAGAAGACTGTTCAGGTTCAGAAAGAATTACCTTCTATCGATAGCTTGCATTATCTGTCAGAGAATAGCAAAAAAGAATTTAAAGAAGAACTCTCAAAAGCGGGGCAAGAATCTCAAAAGGTCAAAGAGATATTAGCAAAAGCTCAGCAGGCAGATAAACAAGCTCAAGAACTTGCCAAAATGAAAATTCCTGAGAAAATACCGATGAAACCATTACATGGTCCTCTCTACGGTGGTTACTTTAGAACTTGGCATGACAAAACATCAGATCCAACAGAAAAAGACAAA…
VFG005575(gb|WP_021340901)	endoS	hypothetical protein	EndoS (VF1059) - Immune modulation (VFC0258)	Streptococcus pyogenes MGAS6180	ATGGATAAACATTTGTTGGTAAAAAGAACACTAGGGTGTGTTTGTGCTGCAACGTTGATGGGAGCTGCCTTAGCGACCCACCATGATTCACTCAATACTGTAAAAGCGGAGGAGAAGACTGTTCAGGTTCAGAAAGAATTATCTTCTATAGATAGCTTGCATTATCTGTCAGAGAATAGCAAAAAAGAATTTAAAGAAGAACTCTCAAAAGCGGGGCAAGAATCTCAAAAGGTCAAAGAGATATTAGCAAAAGCTCAGCAGGCAGATAAACAAGCTCAAGAACTTGCCAAAATGAAAATTCCTGAGAAAATACCGATGAAACCGTTACATGGTCCTCTCTACGGTGGTTACTTTAGAACTTGGCATGACAAAACATCAGATCCAACAGAAAAAGACAAA…
VFG005576(gb|WP_000022832)	eno	phosphopyruvate hydratase	Streptococcal enolase (VF1060) - Exoenzyme (VFC0251)	Streptococcus agalactiae A909	ATGTCAATTATTACTGATGTTTACGCACGCGAAGTCCTTGACTCACGCGGTAACCCAACACTTGAAGTAGAAGTTTATACAGAATCAGGTGCTTTCGGACGTGGTATGGTTCCTTCAGGAGCTTCTACTGGTGAACACGAAGCAGTTGAACTTCGTGACGGCGACAAGTCTCGTTACGGTGGTCTTGGAACACAAAAAGCTGTTGACAACGTAAACAACGTTATTGCAGAAGCAATCATTGGTTATGATGTACGCGACCAACAAGCTATCGACCGTGCTATGATCGCTCTTGACGGAACTCCTAATAAAGGTAAATTAGGTGCAAATGCTATTCTTGGTGTTTCTATTGCCGTAGCACGTGCTGCAGCTGATTACCTTGAAGTACCACTTTACAGCTAC…
VFG005577(gb|WP_000022832)	eno	phosphopyruvate hydratase	Streptococcal enolase (VF1060) - Exoenzyme (VFC0251)	Streptococcus agalactiae NEM316	ATGTCAATTATTACTGATGTTTACGCACGCGAAGTCCTTGACTCACGCGGTAACCCAACACTTGAAGTAGAAGTTTATACAGAATCAGGTGCTTTCGGACGTGGTATGGTTCCTTCAGGAGCTTCTACTGGTGAACACGAAGCAGTTGAACTTCGCGACGGCGACAAGTCTCGTTACGGTGGTCTTGGAACACAAAAAGCTGTTGACAATGTAAATAACGTTATTGCAGAAGCAATCATTGGTTATGATGTACGCGACCAACAAGCTATCGACCGTGCTATGATCGCTCTTGACGGAACTCCTAATAAAGGTAAATTAGGTGCAAATGCTATTCTTGGTGTTTCTATTGCCGTAGCACGTGCTGCAGCTGATTACCTTGAAGTACCACTTTACAGCTAC…
VFG005578(gb|WP_000022832)	eno	phosphopyruvate hydratase	Streptococcal enolase (VF1060) - Exoenzyme (VFC0251)	Streptococcus agalactiae 2603V/R	ATGTCAATTATTACTGATGTTTACGCACGCGAAGTCCTTGACTCACGCGGTAACCCAACACTTGAAGTAGAAGTTTATACAGAATCAGGTGCTTTCGGACGTGGTATGGTTCCTTCAGGAGCTTCTACTGGTGAACACGAAGCAGTTGAACTTCGCGACGGCGACAAGTCTCGTTACGGTGGTCTTGGAACACAAAAAGCTGTTGACAATGTAAATAACGTTATTGCAGAAGCAATCATTGGTTATGATGTACGCGACCAACAAGCTATCGACCGTGCTATGATCGCTCTTGACGGAACTCCTAATAAAGGTAAATTAGGTGCAAATGCTATTCTTGGTGTTTCTATTGCCGTAGCACGTGCTGCAGCTGATTACCTTGAAGTACCACTTTACAGCTAC…
VFG005579(gb|WP_000022815)	eno	phosphopyruvate hydratase	Streptococcal enolase (VF1060) - Exoenzyme (VFC0251)	Streptococcus pneumoniae D39	ATGTCAATTATTACTGATGTTTACGCTCGCGAAGTCCTAGACTCACGCGGTAACCCAACACTTGAAGTAGAAGTTTACACTGAATCAGGTGCTTTCGGACGTGGTATGGTTCCATCAGGAGCTTCTACTGGTGAACACGAAGCAGTTGAACTTCGCGACGGTGACAAATCTCGTTACGGTGGTCTTGGTACACAAAAAGCTGTTGACAACGTAAACAACATCATTGCTGAAGCTATCATTGGCTACGATGTACGTGATCAACAAGCTATTGACCGTGCTATGATCGCACTTGACGGTACTCCTAACAAAGGTAAATTGGGTGCGAATGCAATCCTCGGTGTGTCTATCGCTGTAGCTCGTGCTGCTGCTGACTACCTTGAAATCCCACTTTACAGCTAC…
VFG005580(gb|WP_000022813)	eno	phosphopyruvate hydratase	Streptococcal enolase (VF1060) - Exoenzyme (VFC0251)	Streptococcus pneumoniae TIGR4	ATGTCAATTATTACTGATGTTTACGCTCGCGAAGTCCTAGACTCACGCGGTAACCCAACACTTGAAGTAGAAGTTTACACTGAATCAGGTGCTTTCGGACGTGGTATGGTTCCATCAGGAGCTTCTACTGGTGAACACGAAGCAGTTGAACTTCGCGACGGTGACAAATCTCGTTACGGTGGTCTTGGTACACAAAAAGCTGTTGACAACGTAAACAACATCATTGCTGAAGCTATCATTGGCTACGATGTACGTGATCAACAAGCTATTGACCGTGCTATGATCGCACTTGACGGTACTCCTAACAAAGGTAAATTGGGTGCGAATGCAATCCTCGGTGTGTCTATCGCTGTAGCTCGTGCTGCTGCTGACTACCTTGAAATCCCACTTTACAGCTAT…
VFG005582(gb|WP_002897814)	eno	phosphopyruvate hydratase	Streptococcal enolase (VF1060) - Exoenzyme (VFC0251)	Streptococcus sanguinis SK36	ATGTCAATTATTACTGATGTTTACGCTCGCGAAGTCCTAGACTCACGCGGTAACCCAACACTTGAAGTAGAAGTTTATACTGAATCAGGTGCTTTCGGACGTGGTATGGTTCCTTCAGGAGCTTCTACAGGTGAGCACGAAGCAGTTGAACTTCGTGATGGCGACAAATCTCGTTACGGTGGTCTTGGTACACAAAAAGCAGTTGATAATGTAAACAACGTTATCGCTGAAGCTATTATCGGTTACGATGTTCGTGACCAACAAGCCATCGACCGTGCAATGATCGCTTTGGACGGTACTCCTAACAAAGGTAAATTGGGTGCGAACGCAATCCTTGGTGTGTCTATCGCTGTAGCTCGTGCTGCTGCTGACTACCTTGAAGTGCCACTTTACAGCTAC…
VFG005583(gb|WP_000403396)	hylB	hyaluronidase	Hyaluronidase (VF0281) - Exoenzyme (VFC0251)	Streptococcus agalactiae A909	ATGGAAATCAAAAAGAAACATCGTATTATGCTTTATTCAGCCCTTATTTTAGGAACAATATTGGTTAACAATAGTTACCAAGCTAAAGCTGAAGAGTTTACCAAAACTACCTCAACGTCACAAATAAGAGATACTCAAACTAATAATGTTGAAGTTCCCCAAACTGAAAGTACCACTGTCAAAGGGACTAGCACCACAACCACACAACAAGATCTGTCTAACTCCACAGCTTCAACCGCAACTGCAACAGCCACTCATAGCACAATGAAACAAGTAGTAGATAATCAAACTCAAAATAAGGAGCTGGTGAAAAACGGAGATTTTAAAGAAAAAATCATTGATAAGAAAATTGATAAGAAAAGTCAATGGACAAATCTTTACGGAGCCAAGGATTGGAAT…
VFG005584(gb|WP_000403400)	hylB	hyaluronidase	Hyaluronidase (VF0281) - Exoenzyme (VFC0251)	Streptococcus agalactiae NEM316	ATGGAAATCAAAAAGAAACATCGTATTATGCTTTATTCAGCCCTTATTTTAGGAACAATATTGGTTAACAATAGTTACCAAGCTAAAGCTGAAGAGCTTACCAAAACTACCTCAACGTCCCAAATAAGAGATACTCAAACTAATAATATTGAAGTTCTCCAGACTGAAAGTACCACTGTCAAAGAGACTAGCACCACAACCACACAACAAGATCTGTCTAACCCCACAGCTTCAACCGCAACTGCAACAGCCACTCATAGCACAATGAAACAAGTAGTAGATAATCAAACTCAAAATAAGGAGCTGGTGAAAAACGGAGATTTTAATCAAACTAACCCTGTATCTGGAAGCTGGTCACATACAAGCGCTAGGGAATGGTCTGCTTGGATTGATAAAGAA…
VFG005586(gb|WP_010922241)	hylA	hyaluronidase	Hyaluronidase (VF0246) - Exoenzyme (VFC0251)	Streptococcus pyogenes M1 GAS	GTGAATACTTATTTTTGCACACACCATAAACAATTACTACTTTATTCAAACCTATTCCTTAGCTTTGCTATGATGGGCCAAGGAACTGCCATTTATGCCGATACACTGACTTCAAATTCAGAACCTAATAATACTTACTTTCAAACGCAAACGCTCACTACTACAGATAGCGAAAAAAAGGTAGTACAGCCACAACAAAAAGACTACTATACTGAATTGTTAGACCAATGGAACAGTATTATCGCAGGCAACGATGCTTATGATAAAACCAATCCTGACATGGTCACTTTTCATAATAAAGCTGAAAAGGATGCTCAAAACATTATTAAAAGCTATCAAGGGCCTGACCACGAAAATAGAACTTACCTTTGGGAACATGCAAAGGATTATTCCGCTTCT…
VFG005588(gb|WP_021775276)	hylA	hyaluronidase	Hyaluronidase (VF0246) - Exoenzyme (VFC0251)	Streptococcus pyogenes MGAS10270	GTGAATACTTATTTTTGCACACACCATAAACAATTACTACTTTATTCAAACCTATTCCTTAGCTTTGCTATGATAGGCCAAGGAACTGCCATTTATGCCGATACACTGACTTCAAATTCAGAACCTAATAATACTTACTTTCAAACGCAAACGCTCACTACTACAGATAGCGAAAAAAAGGTAGTACAGCCACAACAAAAAGACTACTATACTGAATTGTTAGACCAATGGAACAGTATTATCGCAGGCAACGATGCTTATGATAAAACCAATCCTGACATGGTCACTTTTCATAATAAAGCTGAAAAGGATGCTCAAAACATTATTAAAAGCTATCAAGGGCCTGACCACGAAAATAGAACTTACCTTTGGGAACATGCAAAGGATTATTCCGCTTCT…
VFG005589(gb|WP_011054407)	hylA	hyaluronidase	Hyaluronidase (VF0246) - Exoenzyme (VFC0251)	Streptococcus pyogenes MGAS315	GTGAATACTTATTTTTGCACACACCATAAACAATTACTACTTTATTCAAACCTATTCCTTAGCTTTGCTATGATGGGCCAAGGAACTGCCATTTATGCCGATACACTGACTTCAAATTCAGAACCTAATAATACTTACTTTCAAACGCAAACGCTCACTACTACAGATAGCGAAAAAAAGGTAGTACAGCCACAACAAAAAGACTACTATACTGAATTGTTAGACCAATGGAACAGTATTATCGCAGGCAACGATGCTTATGATAAAACCAATCCTGACATGGTCACTTTTCATAATAAAGCTGAAAAGGATGCTCAAAACATTATTAAAAGCTATCAAGGGCCTGACCACGAAAATAGAACTTACCTTTGGGAACATGCAAAGGATTATTCCGCTTCT…
VFG005591	hylA	hyaluronidase	Hyaluronidase (VF0246) - Exoenzyme (VFC0251)	Streptococcus pyogenes MGAS10750	GTGAATACTTATTTTTGCACACACCATAAACAATTACTACTTTATTCAAACCTATTCCTTAGCTTTGCTATGATGGGCCAAGGAACTGCCATTTATGCCGATACACTGACTTCAAATTCAAAACCTAATAATACTTACTTTCAAACGCAAACTCTCACTACTACAGATAGCGAAAAAAAGGTAGTACAGCCACAACAAAAAGACTACTATACTGAATTGTTAGACCAATGGAACAGTATTATCGCAGGCAACGATGCTTATGATAAAACCAATCCTGACATGGTCACTTTTCATAATAAAGCTGAAAAGGATGCTCAAAACATTATTAAAAGCTATCAAGAGCCTGACCACGAAAATAGAACTTACCTTTGGGAACATGCAAAGGATTATTCCGCTTCT…
VFG005592(gb|WP_021340484)	hylA	hyaluronidase	Hyaluronidase (VF0246) - Exoenzyme (VFC0251)	Streptococcus pyogenes MGAS10394	GTGAATACTTATTTTTGCACACACCATAAACAATTACTACTTTATTCAAACCTATTCCTTAGCTTTGCTATGATGGGCCAAGGAACTGCCATTTATGCCGATACACTGACTTCAAATTCAGAACCTAATAATACTTACTTTCAAACGCAAACGCTCACTACTACAGATAGCGAAAAAAAGGTAGTACAGCCACAACAAAAAGACTACTATACTGAATTGTTAGACCAATGGAACAGTATTATCGCAGGCAACGATGCTTATGATAAAACCAATCCTGACATGGTCACTTTTCATAATAAAGCTGAAAAGGATGCTCAAAACATTATTAAAAGCTATCAAGGGCCTGACCACGAAAATAGAACTTACCTTTGGGAACATGCAAAGGATTATTCCGCTTCT…
VFG005593	hylA	hyaluronidase	Hyaluronidase (VF0246) - Exoenzyme (VFC0251)	Streptococcus pyogenes MGAS2096	GTGAATACTTATTTTTGCACACACCATAAACAATTACTACTTTATTCAAACCTATTCCTTAGCTTTGCTATGATGGGCCAAGGAACTGCCATTTATGCCGATACACTGACTTCAAATTCAGAACCTAATAATACTTACTTTCAAACGCAAACGCTCACTACTACAGATAGCGAAAAAAAGGTAGTACAGCCACAACAAAAAGACTACTATACTGAATTGTTAGACCAATGGAACAGTATTATCGCAGGCAACGATGCTTATGATAAAACCAATCCTGACATGGTCACTTTTCATAATAAAGCTGAAAAGGATGCTCAAAACATTATTAAAAGCTATCAAGGGCCTGACCACGAAAATAGAACTTACCTTGGGAACATGCAAAGGATTATTCCGCTTCTA…
VFG005594(gb|WP_032461515)	hylA	hyaluronidase	Hyaluronidase (VF0246) - Exoenzyme (VFC0251)	Streptococcus pyogenes MGAS9429	GTGAATACTTATTTTTGCACACACCATAAACAATTACTACTTTATTCAAACCTATTCCTTAGCTTTGCTATGATGGGCCAAGGAACTGCCATTTATGCCGATACACTGACTTCAAATTCAGAACCTAATAATACTTACTTTCAAACGCAAACGCTCACTACTACAGATAGCGAAAAAAAGGTAGTACAGCCACAACAAAAAGACTACTATACTGAATTGTTAGACCAATGGAACAGTATTATCGCAGGCAACGATGCTTATGTTAAAACCAATCCTGACATGGTCACTTTTCATAATAAAGCTGAAAAGGATGCTCAAAACATTATTAAAAGCTATCAAGGGCCTGACCACGAAAATAGAACTTACCTTTGGGAACATGCAAAGGATTATTCCGCTTCT…
VFG005595(gb|WP_011017713)	hylA	hyaluronidase	Hyaluronidase (VF0246) - Exoenzyme (VFC0251)	Streptococcus pyogenes MGAS8232	GTGAATACTTATTTTTGCACACACCATAAACAATTACTACTTTATTCAAACCTATTCCTTAGCTTTGCTATGATGGGCCAAGGAACTGCCATTTATGCCGATACACTGACTTCAAATTCAGAACCTAATAATACTTACTTTCAAACGCAAACGCTCACTACTACAGATAGCGAAAAAAAGGTAGTACAGCCACAACAAAAAGACTACTATACTGAATTGTTAGACCAATGGAACAGTATTATCGCAGGCAACGATGCTTATGATAAAACCAATCCTGACATGGTGACTTTTCATAATAAAGCTGAAAAGGATGCTCAAAACATTATTAAAAGCTATCAAGGGCCTGACCACGAAAATAGAACTTACCTTTGGGAACATGCAAAGGATTATTCCGCTTCT…
VFG005596(gb|WP_021340960)	hylA	hyaluronidase	Hyaluronidase (VF0246) - Exoenzyme (VFC0251)	Streptococcus pyogenes MGAS6180	GTGAATACTTATTTTTGCACACACCATAAACAATTACTACTTTATTCAAACCTATTCCTTAGCTTTGCTATGATGGGCCAAGGAACTGCCATTTATGCCGATACACTGACTTCAAATTCAGAACCTAATAATACTTACTTTCAAACGCAAATGCTCACTACTACAGATAGCGAAAAAAAGGTAGTACAGCCACAACAAAAAGACTACTATACTGAATTGTTAGACCAATGGAACAGTATTATCGCAGGCAACGATGCTTATGATAAAACCAATCCTGACATGGTCACTTTTCATAATAAAGCTGAAAAGGATGCTCAAAACATTATTAAAAGCTATCAAGGGCCTGACCACGAAAATAGAACTTACCTTTGGGAACATGCAAAGGATTATTCCGCTTCT…
VFG005597(gb|YP_001198581)	hylA	hyaluronidase	Hyaluronidase (VF0246) - Exoenzyme (VFC0251)	Streptococcus suis 05ZYH33	ATGGGATTTTTTATCAGTCAAAGCAAGCAGCATTACGGCATCCGGAAATATAAGGTGGGTGTCTGCTCCGCCCTTATCGCGCTGTCTATCTTGGGAACAAGGGTTGCAGCCAATCAACTGCCAAGTACAGAAACAGCTAGTCCACAAAGCAGTCAGTTAGTGGAAACAACTCCAGAAACGACAGAAGCAGTTAATCTTACGACAGAAGCAGTAATGACAAGCGAGGTCAGCTCTGAGGTTAGTCCTGTTACATCAACAGAAACCCAGCCTTCAAGCACCGCTGCAGAAACTCTTGCTAGTCCGCAAGCTGTTCAGGCGACAAAAGAAGAAGAGAAGAACCTAGTAGCCAACGGGGAGTTCGCCAGTACAACAGCAGCATCAGGAAATTGGGCAGATCCG…
VFG005649(gb|WP_001193721)	hysA	hyaluronidase	Hyaluronidase (VF0146) - Exoenzyme (VFC0251)	Streptococcus pneumoniae D39	ATGCAAACAAAAACAAAGAAGCTCATTGTGAGTTTGTCTTCACTTGTTTTATCAGGATTTTTATTAAACCATTATATGACAGTTGGAGCGGAAGAAACGACTACGAATACCATTCAGCAAAGCCAGAAGGAAGTTCAGTATCAGCAAAGGGATACAAAAAATTTAGTTGAAAATGGTGATTTTGGTCAGACGGAGGACGGAAGCAGTCCGTGGACAGGAAGCAAAGCTCAGGGGTGGTCAGCTTGGGTAGACCAGAAGAATAGTTCTGCAGATGCCTCAACTCGAGTCATTGAGGCTAAGGATGGGGCTATCACTATCTCAAGCCCTGAGAAATTAAGGGCAGCGGTTCACCGTATGGTTCCTATTGAAGCTAAGAAAAAGTATAAACTGCGTTTCAAG…
VFG005652(gb|WP_014632427)	nanA	neuraminidase A	Neuraminidase (VF0148) - Exoenzyme (VFC0251)	Streptococcus pneumoniae D39	ATGAATCGGAGTGTTCAAGAACGTAAGTGTCGTTATAGCATTAGGAAACTATCGGTAGGAGCGGTTTCTATGATTGTAGGAGCAGTGGTATTTGGAACGTCTCCTGTTTTAGCTCAAGAAGGGGCAAGTGAGCAACCTCTGGCAAATGAAACTCAACTTTCGGGGGAGAGCTCAACCCTAACTGATACAGAAAAGAGCCAGCCTTCTTCAGAGACTGAACTTTCTGGCAATAAGCAAGAACAAGAAAGGAAAGATAAGCAAGAAGAAAAAATTCCAAGAGATTACTATGCACGAGATTTGGAAAATGTCGAAACAGTGATAGAAAAAGAAGATGTTGAAACCAATGCTTCAAATGGTCAGAGAGTTGATTTATCAAGTGAACTAGATAAACTAAAGAAA…
VFG005653	nanA	neuraminidase A	Neuraminidase (VF0148) - Exoenzyme (VFC0251)	Streptococcus pneumoniae TIGR4	ATGAATCGGAGTGTTCAAGAACGTAAGTGTCGTTATAGCATTAGGAAACTATCGGTAGGAGCGGTTTCTATGATTGTAGGAGCAGTGGTATTTGGAACGTCTCCTGTTTTAGCTCAAGAAGGGGCAAGTGAGCAACCTCTGGCAAATGAAACTCAACTTTCGGGGGAGAGCTCAACCCTAACTGATACAGAAAAGAGCCAGCCTTCTTCAGAGACTGAACTTTCTGGCAATAAGCAAGAACAAGAAAGGAAAGATAAGCAAGAAGAAAAAATTCCAAGAGATTACTATGCACGAGATTTGGAAAATGTCGAAACAGTGATAGAAAAAGAAGATGTTGAAACCAATGCTTCAAATGGTCAGAGAGTTGATTTATCAAGTGAACTAGATAAACTAAAGAAA…
VFG005655(gb|WP_011285560)	speA	streptococcal exotoxin A precursor - phage associated	Spes (VF0248) - Exotoxin (VFC0235)	Streptococcus pyogenes MGAS5005	ATGGAAAACAATAAAAAAGTATTGAAGAAAATGGTATTTTTTGTTTTAGTGACATTTCTTGGACTAACAATCTCGCAAGAGGTATTTGCTCAACAAGACCCCGATCCAAGCCAACTTCACAGATCTAGTTTAGTTAAAAACCTTCAAAATATATATTTTCTTTATGAGGGTGACCCTGTTACTCACGAGAATGTGAAATCTGTTGATCAACTTTTATCTCACGATTTAATATATAATGTTTCAGGGCCAAATTATGATAAATTAAAAACTGAACTTAAGAACCAAGAGATGGCAACTTTATTTAAGGATAAAAACGTTGATATTTATAGTGTAGAATATTACCATCTCTGTTATTTATGTGAAAATGCAGAAAGGAGTGCATGTATCTACGGAGGGGTA…
VFG005658(gb|WP_023077916)	speA	streptococcal exotoxin A precursor - phage associated	Spes (VF0248) - Exotoxin (VFC0235)	Streptococcus pyogenes MGAS10394	ATGAAAAACAATAAAAAAGTACTGAAAAAGATAGTATATTTTGTTTTAGCAATATTCCTTGGGCTAACAACCTCACAAGAAGTATTTGCTCAACAAGACCCCAACCCAAGCCAACTTCACAGATCTAGTTTAGTTAAAAACCTTCAAAATATATATTTTCTTTATGAGGGTGATCCTGTCGTTCATGAGAATGTAAAATCTGTTGATCAACTTTTATCTCATGACTTGATATATAATGTTTCAGGACTAAATTATGATAAGTTAAAAACCGAACTCAAGAACCGAGAGATGTCAACCTTATTTAAGAATAAAAACGTTGACATTTACGGTGTAGAATATTACTATCACTGTTACTTATGTAGAAATGCAAAAAGAAGAGCGTGTATTTATGGAGGGGTA…
VFG005659(gb|WP_009880239)	speA	streptococcal exotoxin A precursor - phage associated	Spes (VF0248) - Exotoxin (VFC0235)	Streptococcus pyogenes MGAS8232	ATGGAAAACAATAAAAAAGTATTGAAGAAAATGGTATTTTTTGTTTTAGTGACATTTCTTGGACTAACAATCTCGCAAGAGGTATTTGCTCAACAAGACCCCGATCCAAGCCAACTTCACAGATCTAGTTTAGTTAAAAACCTTCAAAATATATATTTTCTTTATGAGGGTGACCCTGTTACTCACGAGAATGTGAAATCTGTTGATCAACTTTTATCTCACGATTTAATATATAATGTTTCAGGGCCAAATTATGATAAATTAAAAACTGAACTTAAGAACCAAGAGATGGCAACTTTATTTAAGGATAAAAACGTTGATATTTATGGTGTAGAATATTACCATCTCTGTTATTTATGTGAAAATGCAGAAAGGAGTGCATGTATCTACGGAGGGGTA…
VFG005661(gb|WP_002985327)	speC	streptococcal exotoxin C precursor, phage associated	Spes (VF0248) - Exotoxin (VFC0235)	Streptococcus pyogenes MGAS10270	ATGAAAAAGATTAACATCATCAAAATAGTTTTCATAATTACAGTCATACTGATTTCTACTATTTCACCTATCATCAAAAGTGACTCTAAGAAAGACATTTCGAATGTTAAAAGTGATTTACTTTATGCATACACTATAACTCCTTATGATTATAAAGATTGCAGGGTAAATTTTTCAACGACACACACATTAAACATTGATACTCAAAAATATAGAGGGAAAGACTATTATATTAGTTCCGAAATGTCTTATGAGGCCTCTCAAAAATTTAAACGAGATGATCATGTAGATGTTTTTGGATTATTTTATATTCTTAATTCTCACACCGGTGAGTACATCTATGGAGGAATTACGCCTGCTCAAAATAATAAAGTAAATCATAAATTATTGGGAAATCTA…
VFG005662(gb|WP_011528435)	speC	streptococcal exotoxin C precursor, phage associated	Spes (VF0248) - Exotoxin (VFC0235)	Streptococcus pyogenes MGAS10750	ATGAAAAAGATTCACATCATCAAAATAGTTTTCATAATTACAGTCATACTGATTTCTACTATTTCACCTATCATCAAAAGTGACTCTAAGAAAGACATTTCGAATGTTAAAAGTGATTTACTTTATGCATACACTATAACTCCTTATGATTATAAAGATTGCAGGGTAAATTTTTCAACGACACACACATTAAACATTGATACTCAAAAATATAGAGGGAAAGACTATTATATTAGTTCCGAAATGTCTTATGAGGCCTCTCAAAAATTTAAACGAGATGATCATGTAGATGTTTTTGGATTATTTTATATTCTTAATTCTCACACCGGTGAGTACATCTATGGAGGAATTACGCCTGCTCAAAATAATAAAGTAAATCATAAATTATTGGGAAATCTA…
VFG005664(gb|WP_002985327)	speC	streptococcal exotoxin C precursor, phage associated	Spes (VF0248) - Exotoxin (VFC0235)	Streptococcus pyogenes MGAS10394	ATGAAAAAGATTAACATCATCAAAATAGTTTTCATAATTACAGTCATACTGATTTCTACTATTTCACCTATCATCAAAAGTGACTCTAAGAAAGACATTTCGAATGTTAAAAGTGATTTACTTTATGCATACACTATAACTCCTTATGATTATAAAGATTGCAGGGTAAATTTTTCAACGACACACACATTAAACATTGATACTCAAAAATATAGAGGGAAAGACTATTATATTAGTTCCGAAATGTCTTATGAGGCCTCTCAAAAATTTAAACGAGATGATCATGTAGATGTTTTTGGATTATTTTATATTCTTAATTCTCACACCGGTGAGTACATCTATGGAGGAATTACGCCTGCTCAAAATAATAAAGTAAATCATAAATTATTGGGAAATCTA…
VFG005671(gb|WP_020833236)	speG	streptococcal exotoxin G precursor	Spes (VF0248) - Exotoxin (VFC0235)	Streptococcus pyogenes MGAS10270	ATGAAAACAAACATTTTGACAATTATCATATTATCATGTGTTTTTAGCTATGGAAGTCAATTAGCTTATGCAGATGAAAATTTAAAAGATTTAAAAAGAAGTTTAAGGTTTGCCTATAATATCACCCCATGCGATTATGAAAATGTAGAAATTGCATTTGTTACTACAAATAGCATACATATTAATACTAAACAAAAAAGATCGGAATGTATTCTTTATGTTGATTCTATTGTATCTTTAGGCATTACTGATCAGTTTATAAAAGGGGATAAGGTCGATGTTTTTGGTCTCCCTTATAATTTTTCCCCACCTTATGTAGATAATATTTATGGTGGTATTGTAAAACATTCGAATCAAGGAAATAAATCATTACAGTTTGTAGGAATTTTAAATCAAGAT…
VFG005672(gb|WP_011054152)	speG	streptococcal exotoxin G precursor	Spes (VF0248) - Exotoxin (VFC0235)	Streptococcus pyogenes MGAS315	ATGAAAACAAACATTTTGACAATTATCATATTATCATGTGTTTTTAGCTATGGAAGTCAATTAGCTTATGCAGATGAAAATTTAAAAGATTTAAAAAGAAGTTTAAGGTTTGCCTATAATATTACCCCATGCGATTATGAAAATGTAGAAATTGCATTTGTTACTACAAATAGCATACATATTAATACTAAACAAAAAAGATCGGAATGTATTCTTTATGTTGATTCTATTGTATCTTTAGGCATTACTGATCAGTTTATAAAAGGGGATAAGGTCGATGTTTTTGGTCTCCCTTATAATTTTTCTCCACCTTATGTAGATAATATTTATGGTGGTATTGTAAAACATTCGAATCAAGGAAATAAATCATTACAGTTTGTAGGAATTTTAAATCAAGAT…
VFG005674	speG	streptococcal exotoxin G precursor	Spes (VF0248) - Exotoxin (VFC0235)	Streptococcus pyogenes MGAS10394	ATGAAAACAAATATTTTGACAATTATCATATTATCATGTGTTTTTAGCTATGGAAGTTAATTAGCTTATGCAGATGAAAATTTAAAAGATTTAAAAAGAAGTTTAAGGTTTGCCTATAATATTACCCCATGCGATTATGAAAATGTAGAAATTGCATTTGTTACTACAAATAGCATACATATTAATACTAAACAAAAAAGATCGGAATGTATTCTTTATGTTGATTCTATTGTATCTTTAGGCATTACTGATCAGTTTATAAAAGGGGATAAGGTCGATGTTTTTGGTCTCCCTTATAATTTTTCCCCACCTTATGTAGATAATATTTATGGTGGTATTGTAAAACATTCGAATCAAGGAAATAAATCATTACAGTTTGTAGGAATTTTAAATCAAGAT…
VFG005675(gb|WP_002991212)	speG	streptococcal exotoxin G precursor	Spes (VF0248) - Exotoxin (VFC0235)	Streptococcus pyogenes MGAS2096	ATGAAAACAAACATTTTGACAATTATCATATTATCATGTGTTTTTAGCTATGGAAGTCAATTAGCTTATGCAGATGAAAATTTAAAAGATTTAAAAAGAAGTTTAAGGTTTGCCTATAATATTACCCCATGCGATTATGAAAATGTAGAAATTGCATTTGTTACTACAAATAGCATACATATTAATACTAAACAAAAAAGATCGGAATGTATTCTTTATGTTGATTCTATTGTATCTTTAGGCATTACTGATCAGTTTATAAAAGGGGATAAGGTCGATGTTTTTGGTCTCCCTTATAATTTTTCCCCACCTTATGTAGATAATATTTATGGTGGTATTGTAAAACATTCGAATCAAGGAAATAAATCATTACAGTTTGTAGGAATTTTAAATCAAGAT…
VFG005677(gb|WP_041174247)	speG	streptococcal exotoxin G precursor	Spes (VF0248) - Exotoxin (VFC0235)	Streptococcus pyogenes MGAS8232	ATTTTAGAATTTTTCAACATTTTGACAATTATCATATTATCATGTGTTTTTAGCTATGGAAGTCAATTAGCTTATGCAGATGAAAATTTAAAAGATTTAAAAAGAAGTTTAAGGTTTGTCTATAATATTACCCCATGCGATTATGAAAATATAGAAATTGCATTTGTTACTACAAATAGCATACATATTAATACTAAACAAAAAAGATCGGAATGTATTCTTTATGTTGATTCTATTGTATCTTTAGGCATTACTGATCAGTTTATAAAAGGGGATAAGGTCGATGTTTTTGGTCTCCCTTATAATTTTTCCCCACCTTATGTAGATAATATTTATGGTGGTATTGTAAAACATTCGAATCAAGGAAATAAATCATTACAGTTTGTAGGAATTTTAAAT…
VFG005678(gb|WP_010921857)	speG	streptococcal exotoxin G precursor	Spes (VF0248) - Exotoxin (VFC0235)	Streptococcus pyogenes MGAS6180	ATGAAAACAAACATTTTGACAATTATCATATTATCATGTGTTTTTAGCTATGGAAGTCAATTAGCTTATGCAGATGAAAATTTAAAAGATTTAAAAAGAAGTTTAAGGTTTGCCTATAATATTACCCCATGCGATTATGAAAATGTAGAAATTGCATTTGTTACTACAAATAGCATACATATTAATACTAAACAAAAAAGATCGGAATGTATTCTTTATGTTGATTCTATTGTATCTTTAGGCATTACTGATCAGTTTATAAAAGGGGATAAGGTCGATGTTTTTGGTCTCCCTTATAATTTTTCCCCACCTTATGTAGATAATATTTATGGTGGTATTGTAAAACATTCGAATCAAGGAAATAAATCATTACAGTTTGTAGGAATTTTAAATCAAGAT…
VFG005681(gb|WP_002990004)	speH	streptococcal exotoxin H precursor	Spes (VF0248) - Exotoxin (VFC0235)	Streptococcus pyogenes MGAS9429	ATGAGATATAATTGTCGCTACTCACATATTGATAAGAAAATCTACAGCATGATTATATGTTTGTCATTTCTTTTATATTCCAATGTTGTTCAAGCAAATTCTTATAATACAACCAATAGACATAATCTAGAATCGCTTTATAAGCATGATTCTAACTTGATTGAAGCCGATAGTATAAAAAATTCTCCAGATATTGTAACAAGCCATATGTTGAAATATAGTGTCAAGGATAAAAATTTGTCAGTTTTTTTTGAGAAAGATTGGATATCACAGGAATTCAAAGATAAAGAAGTAGATATTTATGCTCTATCTGCACAAGAGGTTTGTGAATGTCCAGGGAAAAGGTATGAAGCGTTTGGTGGAATTACATTAACTAATTCAGAAAAAAAAGAAATTAAA…
VFG005687(gb|WP_011284554)	speJ	streptococcal exotoxin J precursor	Spes (VF0248) - Exotoxin (VFC0235)	Streptococcus pyogenes MGAS6180	ATGAAAAGATTAATAAAAACAATAATTTTAGTTATAATAATCTTTCATGGGTACGGAAGTGTAAAATCAGATAGTGAAAAGATTAAAGACGTTAAGCTACAATTAAATTACGCATACGAAATCAGACCAGTAGATTATACGAATTGTAATATTGATTACTTGACCACTCATGATTTTTATATTGATGTTTCCAGTTATAAAAAGAAAAATTTTTCAGTTGATTCTGAGGTCGAGAGCTATATTACAACAAAGTTTACGAAAAATCAAAAAGTAAATATTTTTGGTCTTCCGTACATATTTACTCGTTATGATGTTTATTATATATATGGTGGGGTTACACCATCAGTAAACAGTAATTCGGAAAATAGTAAAATTGTAGGTAATTTACTAATAGATGGA…
VFG005698	smeZ	streptococcal mitogenic exotoxin Z	Spes (VF0248) - Exotoxin (VFC0235)	Streptococcus pyogenes MGAS315	ATTTATGAAAAAAACAAAACTTGTTTTTCTTTTACTTCAATATTCATTGCAATAATTTCTCGTCCTGTGTTTGGATTAGAAGTAGATAATAATTCCCTTCTAAGGAATATCTATAGTACGATTATGTATGAATATTCAGATACAGTAATTGATTTTAAAACCAGTCATAACTTAGTGACTAAGAAACTTGATGTTAGAGATGCTAGAGATTTTTTTATTAACTCCGAAATGGACGAATATGCAGCCAATGATTTTAAAGCTGGAGATAAAATAGCTGTGTTCTCCGTCCCATTTGATTGGAACTACTTGTCAGAAGGAATACGTACGGCGGAATAACACCCTACCAAAAAACTTCAATACCTAAAAATATCCCTGTTAATTTATGGATTAATAGAAAGC…
VFG005699(gb|WP_011529047)	smeZ	streptococcal mitogenic exotoxin Z	Spes (VF0248) - Exotoxin (VFC0235)	Streptococcus pyogenes MGAS10750	ATGAAAAAAACAAAACTTATTTTTTCTTTTACTTCAATATTCATTGCAATAATTTCTCGTCCTGTGTTTGGATTAGAAGTAGATAATAATTCCCTTCTAAGGAATATCTATAGTACGATTGTATATGAATATTCAGATACAGTAATTGATTTTAAAACCAGTCATAACTTAGTGACTAAGAAACTTGATGTTAGAGATGCTAGAGATTTTTTTATTAACTCCGAAATGGACGAATATGCAGCCAATGATTTTAAAGCTGGAGATAAAATAGCTGTGTTCTCCGTCCCATTTGATTGGAACTACTTGTCAGAAGGAAAAGTCATAGCATATACCTATGGTGGAATGACGCCTTATCAAGAAGAACCAATATCTAAAAATATCCCTGTTAATTTATGGATT…
VFG005700(gb|WP_011889183)	smeZ	streptococcal mitogenic exotoxin Z	Spes (VF0248) - Exotoxin (VFC0235)	Streptococcus pyogenes str. Manfredo	ATGAAAAAAACAAAACTTATTTTTTCTTTGACTTCAATATTCATTGCAATAATTTCTCGTCCTGTGTTTGGATTAGAAGTAGATAATAATTCCCTTCTAAGGAATATCTATAGTACGATTGTATATGAATATTCAGATATAGTAATTGATTTTAAAACCAGTCATAACTTAGTGACTAAGAAACTTGATGTTAGAGATGCTAGAGATTTCTTTATTAACTCCGAAATGGACGAATATGCAGCCAATGATTTTAAAACTGGAGATAAAATAGCTGTGTTCTCCGTCCCATTTGATTGGAACTATTTATCAAAAGGAAAAGTCACAGCATATACCTATGGTGGAATAACACCCTACCAAAAAACTTCAATACCTAAAAATATCCCTGTTAATTTATGGATT…
VFG005701(gb|WP_021340615)	smeZ	streptococcal mitogenic exotoxin Z	Spes (VF0248) - Exotoxin (VFC0235)	Streptococcus pyogenes MGAS10394	ATGAAAAAAACAAAACTTATTTTTTCTTTGACTTCAATATTCATTGCAATAATTTCTCGTCCTGTGTTTGGATTAGAAGTAGATAATAATTCCCTTCTAAGGAATATCTATAGTACGATTGTATATGAATATTCAGATACAGTAATTGATTTTAAAACCAGTCATAACTTAGTGACTAAGAAACTTGATGTTAGAGATGCTAGAGATTTTTTTATTAACTCCGAAATGGACGAATATGCAGCCAATGATTTTAAAGCTGGAGATAGAATAGCTGTGTTCTCCGTCCCATTTGATTGGAACTATTTATCAAAAGGAAAAGTCACAGCATATACGTACGGCGGAATAACACCCTACCAAAAAACTTCAATACCTAAAAATATCCCTGTTAATTTATGGATT…
VFG005702(gb|WP_002987970)	smeZ	streptococcal mitogenic exotoxin Z	Spes (VF0248) - Exotoxin (VFC0235)	Streptococcus pyogenes MGAS2096	ATGAAAAAAACAAAACTTATTTTTTCTTTTACTTCAATATTCATTGCAATAATTTCTCGTCCTGTGTTTGGATTAGAAGTAGATAATAATTCCCTTCTAAGGAATATCTATAGTACGATTGTATATGAATATTCAGATACAGTAATTGATTTTAAAACCAGTCATAACTTAGTGACTAAGAAACTTGATGTTAGAGATGCTAGAGATTTTTTTATTAACTCCGAAATGGACGAATATGCAGCCAATGATTTTAAAGCTGGAGATAAAATAGCTGTGTTCTCCGTCCCATTTGATTGGAACTATTTATCAAAAGGAAGAGTCACAGCATATACGTACGGCGGAATAACACCCTACCAAAAAACTTCAATACCTAAAAATATCCCTGTTAATTTATGGATT…
VFG005704(gb|WP_011018268)	smeZ	streptococcal mitogenic exotoxin Z	Spes (VF0248) - Exotoxin (VFC0235)	Streptococcus pyogenes MGAS8232	ATGAAAAAAACAAAACTTATTTTTTCTTTTACTTCAATATTCATTGCAATAATTTCTCGTCCTGTGATTGGATTAGAAGTAGATAATAATTCCCTTCTAAGGAATATCTATAGTACGATTATGTATGAATATTCAGATACAGTAATTGATTTTAAAACCAGTCATAACTTAGTGACTAAGAAACTTGATGTTAGAGATGCTAGAGATTTTTTTATTAACTCCGAAATGGACGAATATGCAGCCAATGATTTTAAAGATGGAGATAAAATAGCTATGTTCTCCGTCCCATTTGATTGGAACTACTTGTCAGAAGGAAAAGTCATAGCATATACCTATGGTGGAATGACACCCTACCAAAAAACTTCAATACCTAAAAATATCCCTGTTAATTTATGGATT…
VFG005705(gb|WP_011285209)	smeZ	streptococcal mitogenic exotoxin Z	Spes (VF0248) - Exotoxin (VFC0235)	Streptococcus pyogenes MGAS6180	ATGAAAAAAACAAAACTTATTTTTTCTTTTACTTCAATATTCATTGCAATAATTTCTCGTCCTGTGTTTGGATTAGAAGTAGATAATAATTCCCTTCTAAGGAATATCTATAGTACGATTGTATATGAATATTCAGATACAGTAATTGATTTTAAAACCAGTCATAACTTAGTGACTAAGAAACTTGATGTTAGAGATGCTAGAGATTTTTTTATTAACTCCGAAATGGACGAATATGCAGCCAATGATTTTAAAGCTGGAGATAGAATAGCTGTGTTCTCCGTCCCATTTGATTGGAACTATTTATCAAAAGGAAAAGTCACAGCATATACGTACGGCGGAATAACACCCTACCAAAAAACTTCAATACCTAAAAATATCCCTGTTAATTTATGGATT…
VFG005708(gb|WP_002988472)	ssa	streptococcal superantigen SSA - phage associated	Spes (VF0248) - Exotoxin (VFC0235)	Streptococcus pyogenes MGAS10750	ATGAATAAAAGAATAAGAATACTCGTTGTAGCATGTGTAGTTTTTTGTGCACAATTATTATCGATTAGTGTTTTTGCAAGTAGTCAGCCTGACCCTACTCCAGAACAATTAAACAAATCTAGCCAATTTACTGGTGTTATGGGTAATTTGAGATGTTTATATGATAACCATTTTGTAGAAGGGACTAATGTAAGATCCACAGGTCAGCTTTTACAGCATGATTTGATTTTTCCCATTAAGGATTTGAAACTTAAAAACTATGATTCAGTAAAAACAGAGTTTAATAGTAAAGATTTAGCTGCAAAATATAAAAATAAAGATGTAGATATTTTTGGTTCCAATTACTACTATAACTGCTATTATTCGGAAGGAAATAGTTGTAAAAATGCCAAAAAAACT…
VFG005710(gb|WP_011285365)	slo	streptolysin O precursor	SLO (VF0250) - Exotoxin (VFC0235)	Streptococcus pyogenes MGAS5005	ATGTCTAACAAAAAAACATTTAAAAAATACAGTCGCGTCGCTGGGCTACTAACGGCAGCTCTTATCATTGGTAATCTTGTTACTGCTAATGCTGAATCGAACAAACAAAACACTGCTAGTACAGAAACCACAACGACAAATGAGCAACCAAAGCCAGAAAGTAGTGAGCTAACTACCGAAAAAGCAGGTCAGAAAATGGATGATATGCTTAACTCTAACGATATGATTAAGCTTGCTCCCAAAGAAATGCCACTAGAATCTGCAGAAAAAGAAGAAAAAAAGTCAGAAGACAAAAAAAAGAGCGAAGAAGATCACACTGAAGAAATCAATGACAAGATTTATTCACTAAATTATAATGAGCTTGAAGTACTTGCTAAAAATGGTGAAACCATTGAAAAT…
VFG005711(gb|WP_079890477)	slo	streptolysin O precursor	SLO (VF0250) - Exotoxin (VFC0235)	Streptococcus pyogenes MGAS10270	ATGTCTAATAAAAAAACATTTAAAAAATACAGTCGCGTCGCTGGGCTACTAACGGCAGCTCTTATCATTGGTAATCTTGTTACTGCTAATGCTGAATCGAACAAACAAAACACTACTAGTACAGAAACCACAACGACAAATGAGCAACCAAAACCAGAAAGTAGTGAGCTAACTATCGAAAAAGCAGGTCAGAAAATGGATGATATGCTTAACTCTAACGATATGATTAAGCTTGCTCCCAAAGAAATGCCACTAGAATCTGCAGAAAAAGAAGAAAAAAAGTCAGAAGACAAAAAAAAGAGCGAAGAAGATCACACTGAAGAAATCAATGACAAGATTTATTCACTAAATTATAATGAGCTTGAAGTACTTGCTAAAAATGGTGAAACCATTGAAAAT…
VFG005712(gb|WP_010921831)	slo	streptolysin O precursor	SLO (VF0250) - Exotoxin (VFC0235)	Streptococcus pyogenes MGAS315	ATGTCTAATAAAAAAACATTTAAAAAATACAGTCGCGTCGCTGGGCTACTGACGGCAGCTCTTATCATTGGTAACCTTGTTACTGCTAATGCTGAATCGAACAAACAAAACACTGCTAGTACAGAAACCACAACGACAAATGAGCAACCAAAGCCAGAAAGTAGTGAGCTAACTACTGAAAAAGCAGGTCAGAAAACGGATGATATGCTTAACTCTAACGATATGATTAAGCTTGCTCCCAAAGAAATGCCACTAGAATCTGCAGAAAAAGAAGAAAAAAAGTCAGAAGACAAAAAAAAGAGCGAAGAAGATCACACTGAAGAAATCAATGACAAGATTTATTCACTAAATTATAATGAGCTTGAAGTACTTGCTAAAAATGGTGAAACCATTGAAAAT…
VFG005714(gb|WP_079891227)	slo	streptolysin O precursor	SLO (VF0250) - Exotoxin (VFC0235)	Streptococcus pyogenes MGAS10750	ATGTCTAATAAAAAAACATTTAAAAAATACAGTCGCGTCGCTGGGCTACTGACGGCAGCTCTTATCATTGGTAATCTTGTTACTGCTAATGCTGAATCGAACAAACAAAACACTGCTAGTACAGAAACCACAACGACAAATGAGCAACCAAAGCCAGAAAGTAGTGAGCTAACTACTGAAAAAGCAGGTCAGAAAACGGATGATATGCTTAACTCTAACGATATGATTAAGCTTGCTCCCAAAGAAATGCCACTAGAATCTGCAGAAAAAGAAGAAAAAAAGTCAGAAGACAAAAAAAAGAGCGAAGAAGATCACACTGAAGAAATCAATGACAAGATTTATTCACTAAATTATAATGAGCTTGAAGTACTTGCTAAAAATGGTGAAACCATTGAAAAT…
VFG005715(gb|WP_075340184)	slo	streptolysin O precursor	SLO (VF0250) - Exotoxin (VFC0235)	Streptococcus pyogenes str. Manfredo	ATGTCTAATAAAAAAACATTTAAAAAATACAGTCGCGTCGCTGGGCTACTGACGGCAGCTCTTATCATTGGTAACCTTGTTACTGCTAATGCTGAATCGAACAAACAAAACACTGCTAGTACAGAAACCACAACGACAAATGAGCAACCAAAGCCAGAAAGTAGTGAGCTAACTACTGAAAAAGCAGGTCAGAAAACGGATGATATGCTTAACTCTAACGATATGATTAAGCTTGCTCCCAAAGAAATGCCACTAGAATCTGCAGAAAAAGAAGAAAAAAAGTCAGAAGACAAAAAAAAGAGCGAAGAAGATCACACTGAAGAAATCAATGACAAGATTTATTCACTAAATTATAATGAGCTTGAAGTACTTGCTAAAAATGGTGAAACCATTGAAAAT…
VFG005716(gb|WP_079992258)	slo	streptolysin O precursor	SLO (VF0250) - Exotoxin (VFC0235)	Streptococcus pyogenes MGAS10394	ATGTCTAATAAAAAAACATTTAAAAAATACAGTCGCGTCGCTGGGCTACTAACGGTAGCTCTTATCATTGGTAATCTTGTTACTGCTAATGCTGAATCGAACAAACAAAACACTGCTAGTACAGAAACCACAACGACAAATGAGCAACCAAAACCAGAAAGTAGTGAGCTAACTATCGAAAAAGCAGGTCAGAAAATGGATGATATGCTTAACTCTAACGATATGATTAAGCTTGCTCCCAAAGAAATGCCACTAGAATCTGCAGAAAAAGAAGAAAAAAAGTCAGAAGACAAAAAAAAGAGCGAAGAAGATCACACTGAAGAAATCAATGACAAGATTTATTCACTAAATTATAATGAGCTTGAAGTACTTGCTAAAAATGGTGAAACCATTGAAAAT…
VFG005719(gb|WP_072135444)	slo	streptolysin O precursor	SLO (VF0250) - Exotoxin (VFC0235)	Streptococcus pyogenes MGAS8232	ATGTCTAATAAAAAAACATTTAAAAAATACAGTCGCGTCGCTGGGCTACTGACGGCAGCTCTTATCATTGGTAACCTTGTTACTGCTAATGCTGAATCGAACAAACAAAACACTGCTAGTACAGAAACCACAACGACAAATGAGCAACCAAAGCCAGAAAGTAGTGAGCTAACTACTGAAAAAGCAGGTCAGAAAACGGATGATATGCTTAACTCTAACGATATGATTAAGCTTGCTCCCAAAGAAATGCCACTAGAATCTGCAGAAAAAGAAGAAAAAAAGTCAGAAGACAAAAAAAAGAGCGAAGAAGATCACACTGAAGAAATCAATGACAAGATTTATTCACTAAATTATAATGAGCTTGAAGTACTTGCTAAAAATGGTGAAACCATTGAAAAT…
VFG005720(gb|WP_076638061)	slo	streptolysin O precursor	SLO (VF0250) - Exotoxin (VFC0235)	Streptococcus pyogenes MGAS6180	ATGTCTAATAAAAAAACATTTAAAAAATACAGTCGCGTCGCTGGGCTACTAACGGCAGCTCTTATCATTGGTAATCTTGTTACTGCTAATGCTGAATCGAACAAACAAAACACTGCTAGTACAGAAACCACAACGACAAATGAGCAACCAAAACCAGAAAGTAGTGAGCTAACTATCGAAAAAGCAGGTCAGAAAATGGATGATATGCTTAACTCTAACGATATGATTAAGCTTGCTCCCAAAGAAATGCCACTAGAATCTGCAGAAAAAGAAGAAAAAAAGTCAGAAGACAAAAAAAAGAGCGAAGAAGATCACACTGAAGAAATCAATGACAAGATTTATTCACTAAATTATAATGAGCTTGAAGTACTTGCTAAAAATGGTGAAACCATTGAAAAT…
VFG005725(gb|WP_002985264)	sagA	streptolysin S associated protein	SLS (VF0251) - Exotoxin (VFC0235)	Streptococcus pyogenes SSI-1	ATGATTTGTTTTATAAAAACTCTATTTGTTAAGATAAAGCGCAAAAAAACAAGTTATGTGACATTCTTTTTAATGCCTATTTTAACGACACTTTTGGCTTTATCTTTGAGTTTTTCAAATAATAATCAGGCTAAAATTGGGATATTAGATAAAGATAATAGTCAGATATCTAAACAATTTATTGCTCAACTAAAGCAAAACAAAAAGTACGACATTTTTACCAAAATCAAAAAAGAGCATATTGATCACTACCTTCAAGATAAATCTCTAGAAGCGGTATTGACTATTGACAAAGGATTCTCAGATAAAGTGTTGCAAGGAAAATCTCAAAAACTCAATATACGTTCGATTGCTAATAGCGAAATTACAGAGTGGGTAAAGGCACAGACCAATTATCTA…
VFG005727(gb|WP_002985285)	sagA	streptolysin S associated protein	SLS (VF0251) - Exotoxin (VFC0235)	Streptococcus pyogenes str. Manfredo	ATGTTAAAATTTACTTCAAATATTTTAGCTACTAGTGTAGCTGAAACAACTCAAGTTGCTCCTGGAGGCTGTTGTTGCTGCTGTACTACTTGTTGCTTCTCAATTGCTACTGGAAGTGGTAATTCTCAAGGTGGTAGCGGAAGTTATACGCCAGGTAAATAA
VFG005733(gb|WP_010921944)	spyA	ADP-ribosyltransferase	ADP-ribosyltransferase SpyA (VF1061) - Exotoxin (VFC0235)	Streptococcus pyogenes M1 GAS	ATGCTAAAAAAGCGCTATCAACTGGCTATTGTCCTTCTTCTTAGCTGTTTTAGTCTGATCTGGCAAACTGAGGGCTTGGTCGAGCTTTTTGTCTGTGAGCACTATGAGCGGGCGGTTTGTGAGGGGACGCCTGCTTATTTTACCTTTTCGGATCAAAAGGGCGCTGAGACACTGATTAAAAAGCGATGGGGCAAGGGTCTCATCTACCCAAGGGCTGAGCAAGAGGCGATGGCTGCTTATACCTGTCAGCAGGCAGGCCCTATCAACACCAGCCTAGACAAAGCCAAAGGTGAGCTCAGCCAACTCACGCCTGAGCTAAGGGATCAGGTGGCCCAGCTCGATGCTGCGACTCACCGGCTAGTCATCCCGTGGAACATTGTAGTATACCGCTATGTATAC…
VFG005735(gb|WP_021775517)	spyA	ADP-ribosyltransferase	ADP-ribosyltransferase SpyA (VF1061) - Exotoxin (VFC0235)	Streptococcus pyogenes MGAS10270	ATGCTAAAAAAGCGCTATCAACTGGCTATGATCCTTCTTCTTAGCTGTTTTAGTCTGATCTGGCAAACTGAAGGCTTGGTCGAGCTTTTTGTCTGTGAGCACTATGAGCGGGCGGTTTGTGAGGAGACGCCTGCTTATTTTACCTTTTCGGATCAAAAGGTCGCTGAGACACTGATTAAAAAGCGCTGGGGCAAGGGTCTCGTCTACCCAAGGGCTGAGCAAGAGGCGATGGCTGCTTATACCTGTCAGCAGGCAGCCCCTATCAACACCAGCCTAGACAAGGCCAAGGGTGAGCTCAGCCAACTCACGCCTGAGCTAAGGGATCAGGTGGCCCAGCTCGATGCTGCGACTCACCGGCTAGTCATCCCGTGGAACATTGTGGTATACCGCTATGTGTAC…
VFG005736(gb|WP_011054230)	spyA	ADP-ribosyltransferase	ADP-ribosyltransferase SpyA (VF1061) - Exotoxin (VFC0235)	Streptococcus pyogenes MGAS315	ATGCTAAAAAAGCGCTATCAACTGGCTATTGTCCTTCTTCTTAGCTGTTTTAGTCTGGTCTGGCAAACTGAGGGCTTGGTCGAGCTTTTTGTCTGTGAGCACTATGAGCGGGCGATTTGTGAGGGGACGCCTGCTTATTTTACCTTTTCGGATCAAAAGGGAGCTGAGACACTGATTAAAAAGCGATGGGGCAAGGGTATCGTCTACCCAAGGGCTGAGCAAGAGGCGATGGCTGCTTATACCTGCCAGCAGGCAGGCCCTATCAACACCAGCCTAGACAAGGCCAAGGGTAAGCTCAGCCAACTCACGCCTGAGCTAAGGGATCAGGTGGCCCAGCTCGATGCTGCGACTCACCGGCTAGTCATCCCGTGGAACATTGTGGTATACCGCTATGTGTAC…
VFG005738(gb|WP_021299376)	spyA	ADP-ribosyltransferase	ADP-ribosyltransferase SpyA (VF1061) - Exotoxin (VFC0235)	Streptococcus pyogenes MGAS10750	ATGCTAAAAAAGCGCTATCAACTCGCTATGATCCTTCTTCTTAGCTGTTTTAGTCTGATCTGGCAAACTGAGGGCTTGGTCGAGCTTTTTATCTGTGAGCACTATGAGCGGGCGGTTTGTGAGGGGACGCCTGCTTATTTTACCTTTTCGGATCAAAAGGGCGCTGCGACACTAATTAAAAAGCGATGGGGCAAGGGTCTTGTCTACCCAAGGACTGAGCAAGAGGCGATGGCTGCTTATACCTGTCAGCAGGCAAGCCTTATCAATACCAGCCTAGACAAGACCAAAGGTGAGCTCAGCCAACTCACGCCTGAGCTAAAGGATCAGGTGGCCCAGCTCGATGCTGCGACTCACCGGCTAGTCATCCCGTGGAACATTGTGGTATACCGCTATGTATAC…
VFG005739(gb|WP_011889112)	spyA	ADP-ribosyltransferase	ADP-ribosyltransferase SpyA (VF1061) - Exotoxin (VFC0235)	Streptococcus pyogenes str. Manfredo	ATGCTAAAAAAGCGCTATCAACTGGCTATGATCCTTCTTCTTAGCTGTTTTAGTCTGATCTGGCAAACTGAGGGCTTGGTCGAGCTTTTTGTCTGTGAGCACTATGAGCGGGCGGTTTGTGAGGGGACGCCTGCTTATTTTACCTTTTCGGATCAAAAGGGCGCTGAGACACTGATTAAAAAGCGCTGGGGCAAGGGTCTCGTCTACCCAAGGGCTGAGCAAGAGGCGATGGCTGCTTATACCTGTCAGCAGGCAGCCCTTATCAATACCAGCCTAGACAAGACCAAGGGTGAGCTCAGCCAACTCACGCCTGAGCTAAGGGATCAGGTGGCCCAGCTCGATGCTGCGACTCACCGGCTAGTCATCCCGTGGAACATTGTGGTATACCGCTATGTGTAC…
VFG005740(gb|WP_021340582)	spyA	ADP-ribosyltransferase	ADP-ribosyltransferase SpyA (VF1061) - Exotoxin (VFC0235)	Streptococcus pyogenes MGAS10394	ATGCTAAAAAAGCGCTATCAACTCGCTATGATCCTTCTTCTTAGCTGTTTTAGTCTGATCTGGCAAACTGAGGGCTTGGTCGAGCTTTTTGTCTGTGAGTACTATGAGCGGGCGGTTTGTGAGGGGACGCCTGCTTATTTTACCTTTTCGGATCAAAAAGGCGCTGAGACACTAATTAAAAAGCGCTGGGGCAAGGGTCTTGTCTACCCAAGGACTGAGCAAGAGGCGATGGCTGCTTATACCTGTCAGCAGGCAGCCCTTATCAATACCAGTCTAGACAAGACCAAGGGTGAGCTCAGCCAACTCACGCCTGAGCTAAGGGATCAGGTGGCCCAGCTCGATGCTGCGACTCACCGGCTAGTCATCCCGTGGAACATTGTGGTATACCGCTATGTGTAC…
VFG005741(gb|WP_002990865)	spyA	ADP-ribosyltransferase	ADP-ribosyltransferase SpyA (VF1061) - Exotoxin (VFC0235)	Streptococcus pyogenes MGAS2096	ATGCTAAAAAAGCGCTATCAACTGGCTATGATCCTTCTTCTTAGCTGTTTTAGTCTGGTCTGGCAAACTGAGGGCTTAGTCGAGCTTTTTGTCTGTGAGCACTATGAGCGGGCGGTTTGTGAGGGGACGCCTGCTTATTTTACCTTTTCGGATCAAAAGGGCGCTGAGACACTGATTAAAAAGCGTTGGGGCAAGGGTCTCCTCTACCCAAGGGCTGAGCAAGAGGCGATGGCTGCTTATACCTGTCAGCAGGCAGCCCTTATCAATACCAGCCTAGACAAGACCAAGGGTGAGCTCAGCCAACTCACGCCTGAGCTAAGGGATCAGGTGGCCCAGCTCGATGCTGCGACTCACCGGCTAGTCATCCCGTGGAACATTGTGGTATACCGCTATGTATAC…
VFG005743	spyA	ADP-ribosyltransferase	ADP-ribosyltransferase SpyA (VF1061) - Exotoxin (VFC0235)	Streptococcus pyogenes MGAS8232	ATGCTAAAAAAGCGCTATCAACTGGCTATGATCCTTCTTCTTAGCTGTTTTAGTCTGATCTGGCAAACTGAGGGCTTAGTCAAGCTTTTTGTCTGTGAGCACTATGAGCGGGCGGTTTGTGAGGGGACGCCTGCTTATTTTACCTTTTCGGATCAAAAAGGCGCTGAGACACTAATTAAAAAGCGCTGGGGCAAGGGTCTTGTCTACCCAAGGACTGAGCAAGAGGCGATGGCTGCTTATACCTGTCAGCAGGCAGCCCTTATCAATACCAGCCTAGACAAGACCAAGGGTGAGCTCAGCCAACTCACGCCTGAGCTAAGGGATCAGGTGGCCCAGCTCGATGCTGCGACTCACCGGCTAGTCATCCCGTGGAACATTGTGGTATACCGCTATGTGTAC…
VFG005744(gb|WP_021340763)	spyA	ADP-ribosyltransferase	ADP-ribosyltransferase SpyA (VF1061) - Exotoxin (VFC0235)	Streptococcus pyogenes MGAS6180	ATGCTAAAAAAGCGCTATCAACTGGCTATGATCCTTCTTCTTAGCTGTTTTAGTCTAGTCTGGCAAACTGAGGGCTTGGTCGAGCTTTTTGTCTGTGAGCACTATGAGCGGGCGGTTTGTGAGGGGACGCCTGCTTATTTTACCTTTTCGGATCAAAAGGGCGCTGAGACACTGATTAAAAAGCGCTGGGGCAAGGGTCTCGTCTACCCAAGGGCTGAGCAAGAGGCGATGGCTGCTTATACCTGCCAGCAGGCAGCCCCTATCAACACCAGCCTAGACAAGACCAAAGGTGAGCTCAGCCAACTCACGCCTGAGCTAAGGGATCAGGTGGCCCAGCTCGATGCTGCGACTCACCGGCTAGTCATCCCGTGGAACATTGTGGTATACCGCTATGTGTAC…
VFG005745(gb|WP_011285556)	cfa/cfb	cAMP factor	CAMP factor (VF0280) - Exotoxin (VFC0235)	Streptococcus pyogenes M1 GAS	ATGAAACCCAAACACCTTCTCTGTCTTTCAACAGTTGTTGCTGGATTAGCTTTATTTTCAACTATGACGCACTCAGTTTTAGCTGATGATGCTTCAAATCCCGATACTATTTTAATGAATAACAACCAAGCAAATTTTCAAAGAGATGCTCTAGTGCAAAAGCTTGATGAGGGACATCAACAATTAGAAGCTATTAAACATGAAGCTAAAGGTACTGATATTGAGACTACTGTTAACAAAGCTATCGATGCTGTTGATCACATGAAGAGTTCTATACGCTTCAATACTGAAACGATCTATGATTTTAGTTCAATTGGGGCAAGAGTAGAAGCATTATCAGATGCTATCAAAGCAATCGTATTTTCCACAACCCAATTAACTCATAAAGTAGAAAAAGCG…
VFG005747(gb|WP_020905234)	cfa/cfb	cAMP factor	CAMP factor (VF0280) - Exotoxin (VFC0235)	Streptococcus pyogenes MGAS10270	ATGAAACCCAAACACCTTCTCTGTCTTTCAACAGTTGTTGCTGGATTAGCTTTATTTTCAACTATGACGCACTCAGTTTTAGCTGATGATGCTTCAAATCCCGATACTGTTTTAATGAATAACAACCAAGCGAATCTTCAAAGAGATGCTCTAGTGCAAAAGCTTGATGAGGGGCATCAACAATTAGAAGCTATTAAACATGAAGCTAAAGGTACTGATATTGAGGCTACTATTAACAAAGCTATCGATGCTGTTGATCACATGAAGAGTTCTATACGCTTCAATACTGAAACGATCTATGATTTTAGTTCAATTGGGGCAAGAGTAGAAGCATTATCAGATGCTATCAAAGCAATCGTATTTTCCACAACCCAATTAACTCATAAAGTAGAAAAAGCG…
VFG005748(gb|WP_011054540)	cfa/cfb	cAMP factor	CAMP factor (VF0280) - Exotoxin (VFC0235)	Streptococcus pyogenes MGAS315	ATGAAACCCAAACACCTTCTCTGTCTTTCAACAGTTGTTGCTGGATTAGCTTTATTTTCAACTATGACGCACTCAGTTTTAGCTGATGATGCTTCAAATCCCGATACTATTTTAATGAATAACAACCAAGCAAATTTTCAAAGAGATGCTCTAGTGCAAAAGCTTGATGAGGGACATCAACAATTAGAAGCTATTAAACATGAAGCTAAAGGTACTGATATTGAGGCTACTGTTAACAAAGCTATCGATGCTGTTGATCACATGAAGAGTTCTATACGCTTCAATACTGAAACGATCTATGATTTTAGTTCAATTGGGGCAAGAGTAGAAGCATTATCAGATGCTATCAAAGCAATCGTATTTTCCACAACCCAATTAACTCATAAAGTAGAAAAAGCG…
VFG005750(gb|WP_011528692)	cfa/cfb	cAMP factor	CAMP factor (VF0280) - Exotoxin (VFC0235)	Streptococcus pyogenes MGAS10750	ATGAAACCCAAACACCTTCTCTGTCTTTCAACAGTTGTTGCTGGATTAGCTTTATTTTCAACTATGACGCACTCAGTTTTAGCTGATGATGCTTCAAATCCCGATACTATTTTAATGAATAACAACCAAGCGAATCTTCAAAGAGATGCTCTAGTGCAAAAGCTTGATGAGGGACATCAACAATTAGAAGCTATTAAACATGAAGCTAAAGGTACTGATATTGAGGCTACTGTTAACAAAGCTATCGATGCTGTTGATCACATGAAGAGTTCTATACGCTTCAATACTGAAACGATCTATGATTTTAGTTCAATTGGGGCAAGAGTAGAAGCATTATCAGATGCTATCAAAGCAATCGTATTTTCCACAACCCAATTAACTCACAAAGTAGAAAAAGCG…
VFG005751(gb|WP_011888834)	cfa/cfb	cAMP factor	CAMP factor (VF0280) - Exotoxin (VFC0235)	Streptococcus pyogenes str. Manfredo	ATGAAACCCAAACACCTTCTCTGTCTTTCAACAGTTGTTGCTGGATTAGCTTTATTTTCAACTATGACGCACTCAGTTTTAGCTGATGATGCTTCAAATCCCGATACTATTTTAATGAATAACAGCCAAGCAAATTTTCAAAGAGATGCTCTAGTGCAAAAGCTTGATGAGGGACATCAACAATTAGAAGCTATTAAACATGAAGCTAAAGGTACTGATATTGAGGCTACTGTTAACAAAGCTATCGATGCTGTTGATCACATGAAGAGTTCTATACGCTTCAATACTGAAACGATCTATGATTTTAGTTCAATTGGGGCAAGAGTAGAAGCATTATCAGATGCTATCAAAGCAATCGTATTTTCCACAACCCAATTAACTCATAAAGTAGAAAAAGCG…
VFG005752(gb|WP_002989639)	cfa/cfb	cAMP factor	CAMP factor (VF0280) - Exotoxin (VFC0235)	Streptococcus pyogenes MGAS2096	ATGAAACCCAAACACCTTCTCTGTCTTTCAACAGTTGTTGCTGGATTAGCTTTATTTTCAACTATGACGCACTCAGTTTTAGCTGATGATGCTTCAAATCCCGATACTATTTTAATGAATAACAACCAAGCGAATCTTCAAAGAGATGCTCTAGTGCAAAAGCTTGATGAGGGACATCAACAATTAGAAGCTATTAAACATGAAGCTAAAGGTACTGATATTGAGGCTACTGTTAACAAAGCTATCGATGCTGTTGATCACATGAAGAGTTCTATACGCTTCAATACTGAAACGATCTATGATTTTAGTTCAATTGGGGCAAGAGTAGAAGCATTATCAGATGCTATCAAAGCAATCGTATTTTCCACAACCCAATTAACTCATAAAGTAGAAAAAGCG…
VFG005754(gb|WP_011017830)	cfa/cfb	cAMP factor	CAMP factor (VF0280) - Exotoxin (VFC0235)	Streptococcus pyogenes MGAS8232	ATGAAACCCAAACACCTTCTCTGTCTTTCAACAGTTGTTGCTGGATTAGCTTTATTTTCAACTATGACGCACTCAGTTTTAGCTGATGATGCTTCAAATCCCGATACTATTTTAATGAATAACAACCAAGCGAATCTTCAAAGAGATGCTCTAGTGCAAAAGCTTGATGAGGGACATCAACAATTAGAAGCTATTAAACATGAAGCTAAAGGTACTGATATTGAGGCTACTGTTAACAAAGCTATCGATGCTGTTGATCACATGAAGAGTTCTATACGCTTCAATACTGAAACGATCTATGATTTTAGTTCAATTGGGGCAAGAGTAGAAGCATTATCAGATGCTATCAAAGCAATCGTATTTTCCACAACCCAATTAACTCACAAAGTAGAAAAAGCG…
VFG005755(gb|WP_002984462)	cfa/cfb	cAMP factor	CAMP factor (VF0280) - Exotoxin (VFC0235)	Streptococcus pyogenes MGAS6180	ATGAAACCCAAACACCTTCTCTGTCTTTCAACAGTTGTTGCTGGATTAGCTTTATTTTCAACTATGACGCACTCAGTTTTAGCTGATGATGCTTCAAATCCCGATACTATTTTAATGAATAACAACCAAGCGAATCTTCAAAGAGACGCTCTAGTGCAAAAGCTTGATGAGGGACATCAACAATTAGAAGCTATTAAACATGAAGCTAAAGGTACTGATATTGAGGCTACTGTTAACAAAGCTATCGATGCTGTTGATCACATGAAGAGTTCTATACGCTTCAATACTGAAACGATCTATGATTTTAGTTCAATTGGGGCAAGAGTAGAAGCATTATCAGATGCTATCAAAGCAATCGTATTTTCCACAACCCAATTAACTCACAAAGTAGAAAAAGCG…
VFG005756(gb|WP_001101132)	cfa/cfb	cAMP factor	CAMP factor (VF0280) - Exotoxin (VFC0235)	Streptococcus agalactiae A909	ATGAACGTTAAACATATGATGTATCTATCTGGAACTCTAGTGGCTGGTGCATTGTTATTTTCACCAGCTGTATTAGAAGTACATGCTGATCAAGTGACAACTCCACAAGTGGTAAATCATGTAAATAGTAATAATCAAGCCCAGCAAATGGCTCAAAAGCTTGATCAAGATAGCATTCAGTTGAGAAATATCAAAGATAATGTTCAGGGAACAGATTATGAAAAACCGGTTAATGAGGCTATTACTAGTGTTGAAAAATTAAAGACTTCATTGCGTGCCAACCCTGAGACAGTTTATGATTTGAATTCTATTGGTAGTCGTGTAGAAGCCTTAACAGATGTGATTGAAGCAATCACTTTTTCAACTCAACATTTAGCAAATAAGGTTAGTCAAGCAAAT…
VFG005757(gb|WP_001101136)	cfa/cfb	cAMP factor	CAMP factor (VF0280) - Exotoxin (VFC0235)	Streptococcus agalactiae NEM316	ATGAACGTTAAACATATGATGTATCTATCTGGAACTCTAGTGGCTGGTGCATTGTTATTTTCACCAGCTGTATTAGAAGTACATGCTGATCAAGTGACAACTCCACAAGTGGTAAATCATGTAAACAGTAATAATCAAGCCCAGCAAATGGCTCAAAAGCTTGATCAAGATAGCATTCAGTTGAGAAATATCAAAGATAATGTTCAGGGAACAGATTATGAAAAAACGGTTAATGAGGCTATTACTAGTGTTGAAAAATTAAAGACTTCATTGCGTGCCAACCCTGAGACAGTTTATGATTTGAATTCTATTGGTAGTCGTGTAGAAGCCTTAACAGATGTGATTGAAGCAATCACTTTTTCAACTCAACATTTAGCAAATAAGGTTAGTCAAGCAAAT…
VFG005760(gb|WP_000533775)	cylX	acetyl coenzyme A (CoA) carboxylase CylX	Beta-haemolysin/cytolysin (VF0279) - Exotoxin (VFC0235)	Streptococcus agalactiae NEM316	ATGGGACGTTCTAATATTTTGAGTAGGTGTGAACAATGTTCTGATAATCAATGTGGCTTGTATAAAACGCGGCTTAAAGACAAGTTACTATTAGTAGTCCAACTGGTTGGAAATATTAGGTATTCTGAGTTTCTTACGGAAGGTGGTGTATATCATAAGGGAGAAACCTTGTTGGAAGTTATAACCTTAGGAATTTCTTATGAATATAAAAGTTATGGGGATATCAAAGTAATCAAGAAGTACTGTGCTGATGGCAGTGTCGTTGATTATAACATGCCAATACTATTAATGGAAAGGATTGAATAA
VFG005763(gb|WP_000859501)	cylD	malonyl-CoA-ACP transacylase CylD	Beta-haemolysin/cytolysin (VF0279) - Exotoxin (VFC0235)	Streptococcus agalactiae NEM316	ATGAAAACAGTAATAATATATGGAGGACAGGGTAATGTTCAGTCAAAACACCTTTGTCAACTAGTTAAAACTCCAAAAGGTGAAATTCTTTTTTCAAAGTTACAAGCAACTGATTTAGAATCATATCAGTTAATGATGGATGTCATTAACCACAAGGTAAGTTTAGACAATGTTCATGCGTCTATGTTAGCAAATTTTTTATATAATGATTGGCTAACAAACGATGAAAAAATAGTATCTGGGATAGGATTTTCAGCTCATAGCGCCGGTATTTTCAATGTGTTATATGCTAGTGGTAGTACTAGTTTTGAAAACATTATTCACTTTATTAAACGTCGTGCCCAACTTATAGAAAATTGTCATGTGTCTGAAGAGCTTTGGCTTTTGATGGTTGAAAAC…
VFG005765(gb|WP_000861303)	cylG	3-ketoacyl-ACP-reductase CylG	Beta-haemolysin/cytolysin (VF279) - Exotoxin (VFC235)	Streptococcus agalactiae A909	ATGAAAGTAGCAATAGTTACTGGTGGTACCAGAGGAATTGGAAGGGCTATTACAAAAGAGTTATACAAAGAAGGTTACAAAGTCATTGCTATTTATAATAGCAATGATGCTAAGGCAAGAGCTTTACAAGAGGAGTTACCAAAATTAGACGTTTATAAATGCAATATTTCAGATGCAAAAGCAGTACAAAAATTGGTGACTAAAATTTTTAGAGAATATGGCGGTATTGATTGTTTAGTTAATAATGCTGGTATTGTTAGAGATGGCTTTTTCTTGATGATGTCTAAGGAAAAATGGATGGATGTCATTAACATAAATATTATGGGGCTAGTTAACATGAGTAAAGCCGTGTTAAAAATCATGAAGGCTAAGCGTATACAGGGAAAGGTTATCAATATT…
VFG005766(gb|WP_000861302)	cylG	3-ketoacyl-ACP-reductase CylG	Beta-haemolysin/cytolysin (VF0279) - Exotoxin (VFC0235)	Streptococcus agalactiae NEM316	ATGAAAGTAGCAATAGTTACTGGTGGTACCAGAGGAATTGGAAGGGCTATTACAAAAGAGTTATACAAAGAAGGTTACAAAGTCATTGCTATTTATAATAGCAATGATGCTAAGGCAAGAGCTTTACAAGAGGAGTTACCAAAATTAGACGTTTATAAATGCAATATTTCAGATGCAAAAGCAGTACAAAAATTGGTGACTAAAATTTTTAGAGAATATGGCGGTATTGATTGTTTAGTTAATAATGCTGGTATTGTTAGAGATGGCTTTTTCTTGATGATGTCTGAGGAAAAATGGATGGATGTCATTAACATAAATATTATGGGGCTAGTTAACATGAGTAAAGCCGTGTTAAAAATCATGAAGGCTAAGCGTATACAGGGAAAGGTTATCAATATT…
VFG005769(gb|WP_000611493)	acpC	acyl carrier protein AcpC	Beta-haemolysin/cytolysin (VF0279) - Exotoxin (VFC0235)	Streptococcus agalactiae NEM316	ATGATTAACTGGGCTGAAGAACGTAAAATAATAAAAACACGTCAAGAAGTAGTTGATGAAATTAAAGGTATTTTGATTGACTCTTTAATGTTGGATATTGATAAAGATCTGATTATGAATGATCAACCATTATTTGGTCGTGGATTAGAGCTAGACTCTATTGATGCCCTAGAACTGTCAATAGGGATTTCAACAACGTTTGGTGTTGAACTAAATGATGATGATATTTCAATATTATCATCAGTAAATAGACTAGCAGATTTTGTGATTGAAAATAGTGAGGATATAGATGACCAAGCTAAGTAG
VFG005772(gb|WP_000164166)	cylZ	3R-hydroxymyristoyl ACP dehydratase CylZ	Beta-haemolysin/cytolysin (VF0279) - Exotoxin (VFC0235)	Streptococcus agalactiae NEM316	ATGACCAAGCTAAGTAGTGAAGAAATTATAAAAATGTTACCTCATCGCTATCCGTTTCTAATGGTGGATAGAGTGCAGAGTTATAAAAAAGGTATCATTGAATGTCGTAAGAATATTACTATCAACGAACCTTACTTTCAAGGACATTTTCCACAACGTCCTATAGTTCCGGGTGTTTTGATGATTGAGATGGCAGCTCAATCTGCAGCTTTACTTTATATTTTAGATGCACTTGATGGTAGCCTCCCCTCTCTTGATGAATTAACAGCAGAGAAAATAGCAGAAAAAGTAGGTTATTTAGCCAGTGTGAAGAATTTCAAATTCAAGAAAATTGTTACTCCAGGAGACCAGCTAAACATTACATGTAAATCTCAATCAAAATTGGGGCATCTTTTAGAA…
VFG005774(gb|WP_000403526)	cylA	ABC (ATP-binding cassette) transporter CylA	Beta-haemolysin/cytolysin (VF279) - Exotoxin (VFC235)	Streptococcus agalactiae A909	ATGGAAATTAAACTCAAAAATATTGGAAAAAAATATGGTTCTTTTGAAGCATTGAGAGACATTAATCTCATCTTTGAAGAGGGAAAATTTTATGGCCTTCTTGGACCTAATGGAGCTGGTAAAACAACTTTATTTAACCTTTTAATTCAAAATTTTAAGCAAACGTCAGGCGATATTAAGTGGGAGGTGGATGGAAAACCTCTATCTATTAAAGATTTTTATCGTCACATTGGTATTGTCTTCCAAAGTAATCGCTTAGATGATAATTTAACGGTTGAGGAAAATCTAATTTCTAGAGGTGCTTTGTACGGTTTATCTAAATCACAAGTACGTAATCGCCTTAAAGATCTTCAAACGTATCTAGATATCACAGCAATAAAAAAACAAAAATATGGCAGT…
VFG005775(gb|WP_000403526)	cylA	ABC (ATP-binding cassette) transporter CylA	Beta-haemolysin/cytolysin (VF0279) - Exotoxin (VFC0235)	Streptococcus agalactiae NEM316	ATGGAAATTAAACTCAAAAATATTGGAAAAAAATATGGTTCTTTTGAAGCATTGAGAGACATTAATCTCATCTTTGAAGAGGGAAAATTTTATGGCCTTCTTGGACCTAATGGAGCTGGTAAAACAACTTTATTTAACCTTTTAATTCAAAATTTTAAGCAAACGTCAGGCGATATTAAGTGGGAGGTGGATGGAAAACCTCTATCTATTAAAGATTTTTATCGTCACATTGGTATTGTCTTCCAAAGTAATCGCTTAGATGATAATTTAACGGTTGAGGAAAATCTAATTTCTAGAGGTGCTTTGTACGGTTTATCTAAATCACAAGTACGTAATCGCCTTAAAGATCTTCAAACGTATCTAGATATCACAGCAATAAAAAAACAAAAATATGGCAGT…
VFG005777(gb|WP_000462408)	cylB	ABC (ATP-binding cassette) transporter CylB	Beta-haemolysin/cytolysin (VF279) - Exotoxin (VFC235)	Streptococcus agalactiae A909	ATGTTTGAACTAATTTCTAGAAATCGTAAAGTTTACACGCGAGATCGGTTAGCGTTTTTCATGTCTTTTTTATCAGTTATTATCTTAATTTTGGTCTATCAGATTTTCTTGGGAAAAATTCAATTAGATGCTATAAAAGCAGCATTGAGGAGTAATACAGTATCCAGTGATACTATTCACATGGTTAATTATTGGCTCATTGCAGGTTTGACGACTATTATTTCAATGACTAGTACATTAGGTGCCTTTGGAGTTATGGTGTCCGACAAAGAAAAAAAATTAAATGAAGATTTTAAGGTCAGTCCTATATCAAATATCAAAATTGAATTGTCCTATGCTATATTTGCCGTTTTATTTGGTATTGTCATGACGATGTTCTCTTGCATCTTTGCTATCGGT…
VFG005778(gb|WP_000462410)	cylB	ABC (ATP-binding cassette) transporter CylB	Beta-haemolysin/cytolysin (VF0279) - Exotoxin (VFC0235)	Streptococcus agalactiae NEM316	ATGTTTGAACTAATTTCTAGAAATCGTAAAGTTTACACGCGAGATCGGTTAGCGTTTTTCATGTCTTTTTTATCAGTTATTATCTTAATTTTGGTCTATCAGATTTTCTTGGGAAAAATTCAATTAGATGCTATAAAAGCAGCATTGAGGAGTAATACAGTATCCAGTGATACTATTCACATGGTTAATTATTGGCTCATTGCAGGTTTGACGACTATTATTTCAATGACTAGTACATTAGGTGCCTTTGGAGTTATGGTGTCCGACAAAGAAAAAAAATTAAATGAAGATTTTAAGGTCAGTCCTATATCAAATATCAAAATTGAATTGTCCTATGCTATATTTGCCGTTTTATTTGGTATTGTCATGACGATGTTCTCTTGCATCTTTGCTATCGGT…
VFG005781(gb|WP_000650746)	cylE	haemolysin CylE	Beta-haemolysin/cytolysin (VF0279) - Exotoxin (VFC0235)	Streptococcus agalactiae NEM316	ATGAAAGATGATAATAAATTAAAGATTTCTGAAGCTTCCTTAGAAGATTATTCTGAAGTGGTTCATTTATTTAATAGGAATCATGTTTATCAATTTCCAGACGGTAGGCCTTTAACTGTTGATGACCTTGATTTAACGTTAAAAGTTAAAGAAGTGACACATTTATTTTTACTGAAAAATCATGGTGTTTTGATTGGAACATCAGCTTTCTTTAAATTTATTACCTATGGTTGTTTAGATTGGAATAGTAGCTTTAGTGGTTTTCTTTTAATTGATTCGAAAAGTCGTAGTGGACAGGCAATCACTTATCTATATAAAACTATCTTAAAGAAGATAACAAAACTGAAGTTTTCTAATATCTATACCGAAATCAGTAACTACAATAAACCCTCCTTAGCT…
VFG005784(gb|WP_001092618)	cylF	putative aminomethyltransferase CylF	Beta-haemolysin/cytolysin (VF0279) - Exotoxin (VFC0235)	Streptococcus agalactiae NEM316	ATGAATACTATTTATAATACATTGAGAACAGATAAAGGTTATAAAGTTTATGAGGGGTATTTATATGAAATTACTGGTGAAGAATGTGAAGAAGCCTTAGACCTTGTGATTCCTAAGAATATTGTATTTGCAGATACAGATACTTGTGGCTACACTTTTTTACTCAATGAAGATGGAACAGTTTATGATGATGTGACTTTCTACAAATTTGATGATAAATATTGGTTGGCTAGTCATAAAGCTTTGGATTCTTATTTAGACAACATCAATTTTGACTATACCGTAACAGATATTTCTGACGAGTATAAAATGCTGCAAATTGAAGGAAGATATTCGGGAGAAATTGCTCAGTCATTTTATGAATATGATATTTCAACACTTAATTTTCGTACTTTGATA…
VFG005786(gb|WP_000118223)	cylI	putative 3-ketoacyl-ACP synthase CylI	Beta-haemolysin/cytolysin (VF279) - Exotoxin (VFC235)	Streptococcus agalactiae A909	ATGAGCGTATATGTTAGTGGAATAGGAATTATTTCTTCTTTGGGAAAGAATTATAGCGAGCATAAACAGCATCTCTTCGACTTAAAAGAAGGAATTTCTAAACATTTATATAAAAATCACGACTCTATTTTAGAATCTTATACAGGAAGCATAACTAGTGACCCAGAGGTTCCTGAGCAATACAAAGATGAGACACGTAATTTTAAATTTGCTTTTACCGCTTTTGAAGAGGCTCTTGCTTCTTCAGGTGTTAATTTAAAAGCTTATCATAATATTGCTGTGTGTTTAGGGACCTCACTTGGGGGAAAGAGTGCTGGTCAAAATGCCTTGTATCAATTTGAAGAAGGAGAGCGTCAAGTAGATGCTAGTTTATTAGAAAAAGCATCTGTTTACCATATT…
VFG005787(gb|WP_000118217)	cylI	putative 3-ketoacyl-ACP synthase CylI	Beta-haemolysin/cytolysin (VF0279) - Exotoxin (VFC0235)	Streptococcus agalactiae NEM316	ATGAGCGTATATGTTAGTGGAATAGGAATTATTTCTTCTTTGGGAAAGAATTATAGCGAGCATAAACAGCATCTCTTCGACTTAAAAGAAGGAATTTCTAAACATTTATATAAAAATCACGACTCTATTTTAGAATCTTATACAGGAAGCATAACTAGTGACCCAGAGGTTCCTGAGCAATACAAAGATGAGACACGTAATTTTAAATTTGCTTTTACCGCTTTTGAAGAGGCTCTTGCTTCTTCAGGTGTTAATTTAAAAGCTTATCATAATATTGCTGTGTGTTTAGGGACCTCACTTGGGGGAAAGAGTGCTGGTCAAAATGCCTTGTATCAATTTGAAGAAGGAGAGCGTCAAGTAGATGCTAGTTTATTAGAAAAAGCATCTGTTTACCATATT…
VFG005789(gb|WP_000033001)	cylJ	glycosyltransferase CylJ	Beta-haemolysin/cytolysin (VF279) - Exotoxin (VFC235)	Streptococcus agalactiae A909	ATGAGTAAATTTTTATTTGCTCCTTTCATGATGAATTTAGGAGAGAGCCAAAGATTATCAAAACTGGCTAATTGTTTATATGAACAAGGACATGATATTCATATCCTTGGAGACAATTATTATCCATTTTTATTTAATAATGATGCTTATCGCTATCACCACTGTGTAGAAGATAAATCTGTTTATAATAGTAAGCGATATGATGCTTTCTTTTCTCTTTCAACAGACTTTAATTTTTTATCAGAAGAAGAAATTGAACGCATCTGTTCTATTGAAAGAGACTTGTTACGCCAAGAAAAATTTGATGCTGTATTGACAGGTTACCGTCTATCTATTGTTACAAGTTGTCGTTTAGAAAGCATACCATTAATTTGGATTATTTCAGGGGCAACGCATATC…
VFG005790(gb|WP_000033003)	cylJ	glycosyltransferase CylJ	Beta-haemolysin/cytolysin (VF0279) - Exotoxin (VFC0235)	Streptococcus agalactiae NEM316	ATGAGTAAATTTTTATTTGCTCCTTTCATGATGAATTTAGGAGAGAGCCAAAGATTATCAAAACTGGCTAATTATTTATATGAACAAGGACATGATATTCATATCCTTGGAGACAATTATTATCCATTTTTATTTAATAATGATGCTTATCGTTATCACCACTGTGTAGAAGATAAATCTGTTTATAATAGTAAGCGATATGATGCTTTCTTTTCTCTTTCAACAGACTTTAATTTTTTATCAGAAGAAGAAATTGAACGCATCTGTTCTATTGAAAGAGACTTGTTACGCCAAGAAAAATTTGATGCTGTATTGACAGGTTACCGTCTATCTATTATTACAAGTTGTCGTTTAGAAAGCATACCATTAATTTGGATTATTTCAGGGGCAACACATATC…
VFG005791(gb|WP_000033002)	cylJ	glycosyltransferase CylJ	Beta-haemolysin/cytolysin (VF279) - Exotoxin (VFC235)	Streptococcus agalactiae 2603V/R	ATGAGTAAATTTTTATTTGCTCCTTTCATGATGAATTTAGGAGAGAGCCAAAGATTATCAAAACTGGCTAATTGTTTATATGAACAAGGACATGATATTCATATCCTTGGAGACAATTATTATCCATTTTTATTTAATAATGATGCTTATCGCTATCACCACTGTGTAGAAGATAAATCTGTTTATAATAGTAAGCGATATGATGCTTTCTTTTCTCTTTCAACAGACTTTAATTTTTTATCAGAAGAAGAAATTGAACGCATCTGTTCTATTGAAAGAGACTTGTTACGCCAAGAAAAATTTGATGCTGTATTGACAGGTTACCGTCTATCTATTGTTACAAGTTGTCGTTTAGAAAGCATACCATTAATTTGGATTATTTCAGGGGCAACGCATATC…
VFG005792(gb|WP_001068960)	cylK	putative phosphopantetheinyl transferase CylK	Beta-haemolysin/cytolysin (VF279) - Exotoxin (VFC235)	Streptococcus agalactiae A909	TTGAATCCTTTATCAGAAAAAGACAAAGTTAACTATATTATGATTTATAAAAATAGGCAGTCTACATTGGAGAATAATTTATCTGGCGATCGGTTGATGAGATATCAACAAGCAAATAGACAGGTAAGCAAAGATAAACTGTTAACAGGGAGTTATTTTGTGTACCAATGCTTAAAAAAGTTAGGTTTTACCAATAAGATTTGTCAGGAATCTTTTTCTAGTGTTAGTAGTTATTTAATTGGTTTGCCAAAGGGGAAAATTAGTTACTCTAATTCTGGTGACTATCATATTCTAACCTATGCTCCCAGTGGTTCAACTGGGGTTGATATTGAGAAATACAAAGATAGATCAGAACAAACCTACCAAAACTACCTAGGAGAATCAGTTAGTAGTGATATG…
VFG005793(gb|WP_001068957)	cylK	putative phosphopantetheinyl transferase CylK	Beta-haemolysin/cytolysin (VF0279) - Exotoxin (VFC0235)	Streptococcus agalactiae NEM316	TTGAATCCTTTATCAGAAAAAGACAAAGTTAACTATATTATGATTTATAAAAATAGGCAGTCTACATTGGAGAATAATTTATCTGGCGATCGGTTGATGAGATATCAACAAGCAAATAGACAGGTAAGCAAAGATAAACTGTTAACAGGGAGTTATTTTGTGTACCAATGCTTAAAAAAGTTAGGTTTTACCAATGAGATTTGTCAGGAATCTTTTTCTAGTGTCAGTAGTTATTTAATTGGTTTGCCAAAGGGAAAAATTAGTTACTCTAATTCTGGTGACTATCATATTCTAACCTATGCTCCCAGTGGTTCAACTGGGGTTGATATTGAGAAATACAAAGATAGATCAGAACAAACCTACCAAACCTACCTAGGAGAATCAGTTAGTAGTGATATG…
VFG005795(gb|WP_001284359)	ply	pneumolysin	Pneumolysin (VF0149) - Exotoxin (VFC0235)	Streptococcus pneumoniae D39	ATGGCAAATAAAGCAGTAAATGACTTTATACTAGCTATGAATTACGATAAAAAGAAACTCTTGACCCATCAGGGAGAAAGTATTGAAAATCGTTTCATCAAAGAGGGTAATCAGCTACCCGATGAGTTTGTTGTTATCGAAAGAAAGAAGCGGAGCTTGTCGACAAATACAAGTGATATTTCTGTAACAGCTACCAACGACAGTCGCCTCTATCCTGGAGCACTTCTCGTAGTGGATGAGACCTTGTTAGAGAATAATCCCACTCTTCTTGCGGTTGATCGTGCTCCGATGACTTATAGTATTGATTTGCCTGGTTTGGCAAGTAGCGATAGCTTTCTCCAAGTGGAAGACCCCAGCAATTCAAGTGTTCGCGGAGCGGTAAACGATTTGTTGGCTAAG…
VFG005798(gb|YP_001198769)	sly	hemolysin	Suilysin (VF1062) - Exotoxin (VFC0235)	Streptococcus suis 05ZYH33	ATGAGAAAAAGTTCGCACTTGATTTTAAGCTCAATAGTCAGTTTGGCACTCGTAGGGGTCACACCATTGAGTGTTCTTGCAGATTCCAAACAAGATATTAATCAGTATTTTCAAAGCTTGACTTACGAGCCACAAGAGATTCTTACAAATGAGGGAGAATACATTGATAATCCGCCAGCAACAACTGGTATGTTAGAAAACGGACGTTTTGTAGTACTTCGCAGAGAAAAGAAGAATATTACGAACAATAGTGCAGATATTGCTGTTATTGATGCTAAGGCTGCAAATATTTATCCAGGTGCTTTATTGCGTGCTGACCAAAATCTTCTGGATAATAATCCAACGCTTATCAGTATTGCGCGGGGAGATCTGACGCTTAGTTTGAATTTACCTGGTTTG…
VFG005799(gb|YP_001200974)	sly	hemolysin	Suilysin (VF1062) - Exotoxin (VFC0235)	Streptococcus suis 98HAH33	ATGAGAAAAAGTTCGCACTTGATTTTAAGCTCAATAGTCAGTTTGGCACTCGTAGGGGTCACACCATTGAGTGTTCTTGCAGATTCCAAACAAGATATTAATCAGTATTTTCAAAGCTTGACTTACGAGCCACAAGAGATTCTTACAAATGAGGGAGAATACATTGATAATCCGCCAGCAACAACTGGTATGTTAGAAAACGGACGTTTTGTAGTACTTCGCAGAGAAAAGAAGAATATTACGAACAATAGTGCAGATATTGCTGTTATTGATGCTAAGGCTGCAAATATTTATCCAGGTGCTTTATTGCGTGCTGACCAAAATCTTCTGGATAATAATCCAACGCTTATCAGTATTGCGCGGGGAGATCTGACGCTTAGTTTGAATTTACCTGGTTTG…
VFG005800(gb|WP_000489955)	bca	C protein alpha-antigen	Alpha-C protein (VF0276) - Invasion (VFC0083)	Streptococcus agalactiae A909	ATGTTTAGAAGGTCTAAAAATAACAGTTATGATACTTCACAGACGAAACAACGGTTTTCAATTAAGAAGTTCAAGTTTGGTGCAGCTTCTGTACTAATTGGTCTTAGTTTTTTGGGTGGGGTTACACAAGGTAATCTTAATATTTTTGAAGAGTCAATAGTTGCTGCATCTACAATTCCAGGGAGTGCAGCGACCTTAAATACAAGCATCACTAAAAATATACAAAACGGAAATGCTTACATAGATTTATATGATGTAAAATTAGGTAAAATAGATCCATTACAATTAATTGTTTTAGAACAAGGTTTTACAGCAAAGTATGTTTTTAGACAAGGTACTAAATACTATGGGGATGTTTCTCAGTTGCAGAGTACAGGAAGGGCTAGTCTTACCTATAAT…
VFG005801(gb|WP_000489962)	alp2	alpha-like surface protein	Alpha-like protein (VF1063) - Immune modulation (VFC0258)	Streptococcus agalactiae NEM316	ATGTTTAGAAGGTCTAAAAATAACAGTTATGATACTTCACAGACGAAACAACGGTTTTCAATTAAGAAGTTCAAGTTTGGTGCAGCTTCTGTACTAATTGGTCTTAGTTTTTTGGGTGGGGTTACACAAGGTAATCTTAATATTTTTGAAGAGTCAATAGTTGCTGCATCTACAATTCCAGGGAGTGCAGCGACCTTAAATACAAGCATCACTAAAAATATACAAAACGGAAACGCTTACATAGATTTATATGATGTAAAGAATGGATTGATTGATCCTCAAAACCTCATTGTATTAAATCCATCAAGCTATTCAGCAAATTATTATATCAAACAAGGTGCTAAATATTATAGTAATCCGAGTGAAATTACAACAACTGGTTCAGCAACTATTACTTTT…
VFG005802(gb|WP_000489923)	rib	alpha-like surface protein	Rib (VF1064) - Immune modulation (VFC0258)	Streptococcus agalactiae 2603V/R	ATGTTTAGAAGGTCTAAAAATAACAGTTATGATACTTTACAGACGAAACAACGGTTTTCAATTAAGAAGTTTAAGTTTGGTGCAGCTTCTGTACTAATTGGTATTAGTTTTTTAGGAGGTTTTACTCAAGGGCAATTTAATATTTCTACAGATACTGTGTTTGCAGCTGAAGTAATTTCAGGAAGTGCTGTTACGTTAAACACAAATATGACTAAAAATGTTCAGAATGGTAGAGCATATATAGATTTATATGATGTGAAAAATGGGAAAATAGATCCATTACAATTAATTACGTTAAATTCACCTGATTTAAAAGCTCAGTATGTCATTAGGCAAGGCGGCAATTATTTCACACAACCTTCTGAATTGACTACTGTTGGTGCAGCTAGTATTAATTAT…
VFG005803(gb|WP_000477136)	cba	c protein beta antigen	-C protein (VF0277) - Immune modulation (VFC0258)	Streptococcus agalactiae A909	ATGTTTAAATCTAATTATGAAAGAAAAATGCGTTATTCCATTCGTAAATTTAGTGTAGGAGTAGCTAGTGTAGCGGTAGCTAGTTTGTTCATGGGAAGCGTTGCTCATGCAAGTGAGCTTGTAAAGGACGATAGTGTGAAGACTACCGAGGTTGCAGCTAAGCCCTATCCAAGTATGGCTCAAACAGATCAAGGAAATAATTCATCATCCTCGGAACTTGAGACAACAAAGATGGAAATTCCTACAACAGACATAAAAAAAGCTGTTGAACCGGTCGAGAAAACAGCTGGGGAAACATCTGCCACTGATACTGGAAAACGAGAGAAACAATTACAACAATGGAAAAATAATCTAAAAAATGATGTGGATAACACAATTCTATCTCATGAACAGAAAAAT…
VFG005807(gb|WP_000733056)	psaA	manganese ABC transporter, manganese-binding adhesion liprotein	PsaA (VF0151) - Nutritional/Metabolic factor (VFC0272)	Streptococcus pneumoniae D39	ATGAAAAAATTAGGTACATTACTCGTTCTCTTTCTTTCTGCAATCATTCTTGTAGCATGTGCTAGCGGAAAAAAAGATACAACTTCTGGTCAAAAACTAAAAGTTGTTGCTACAAACTCAATCATCGCTGATATTACTAAAAATATTGCTGGTGACAAAATTGACCTTCATAGTATCGTTCCGATTGGGCAAGACCCACACGAATACGAACCACTTCCTGAAGACGTTAAGAAAACTTCTGAGGCTGATTTGATTTTCTATAACGGTATCAACCTTGAAACAGGTGGCAATGCTTGGTTTACAAAATTGGTAGAAAATGCCAAGAAAACTGAAAACAAAGACTACTTCGCAGTCAGCGACGGCGTTGATGTTATCTACCTTGAAGGTCAAAATGAAAAA…
VFG005810(gb|WP_011836396)	psaA	manganese ABC transporter, manganese-binding adhesion liprotein	PsaA (VF0151) - Nutritional/Metabolic factor (VFC0272)	Streptococcus sanguinis SK36	ATGAAAAAATTAGGTTTTTTATCCCTGCTTTTGCTAGCAGTCTGCACTCTCTTTGCCTGCTCCGGTCAGAAAAACGCATCCAGTGACTCGTCCAAGCTCAAGGTTGTTGCGACCAACTCAATTATCGCTGATATTACCAAAAATATAGCTGGCGATAAGATTGATCTGCACAGCATTGTACCAGTCGGCAAAGATCCTCATGAATATGAGCCCCTGCCTGAAGATGTCAAAAAGACTTCTCAAGCGGATCTCATCTTCTACAACGGTATCAATCTGGAAACTGGCGGTAATGCTTGGTTTACCAAGTTGGTCAAAAATGCCAATAAGGAAGAAAACAAGGACTACTATGCTGTCAGCGATGGCGTTGACGTCATTTACCTTGAAGGGCAAAGTGAAAAG…
VFG005811(gb|WP_002262031)	psaA	manganese ABC transporter, manganese-binding adhesion liprotein	PsaA (VF0151) - Nutritional/Metabolic factor (VFC0272)	Streptococcus mutans UA159	ATGAAGAAATTAAGCTTATTATTACTAGTTTGTTTATCTTTATTAGGCTTATTTGCCTGTACTTCTAAAAAAACAGCCGACAAAAAATTGACTGTTGTGGCTACCAATTCTATTATTGCTGATATTACTAAGAATATCGCTGGTAATAAGGTTGTCTTACATAGTATCGTTCCTGTTGGTCGAGATCCTCACGAATATGAGCCTCTTCCTGAAGATGTTAAAAAGACCTCTCAGGCTGATGTCATTTTTTATAATGGGATTAATCTTGAAAATGGAGGCAATGCTTGGTTTACCAAACTAGTTAAAAATGCTCATAAAAAGACAGACAAGGATTATTTTGCAGTGAGCGATAGTGTTAAGACCATTTATTTGGAAAATGCAAAAGAAAAAGGAAAGGAA…
VFG005812(gb|WP_000858246)	piuA	siderophore ABC transporter substrate-binding protein	Pneumococcal iron uptake (VF1066) - Nutritional/Metabolic factor (VFC0272)	Streptococcus pneumoniae D39	ATGAAAACATCCCTTAAACTTTATTTCACTGCCCTAGTGGCCAGCTTCTTGCTCCTACTTGGTGCATGTAGTACAAACTCAAGCACTAGTCAGACAGAGACCAGTAGCTCTGCTCCAACAGAGATAACCATTAAAAGTTCACTGGACGAGGTCAAACTTTCCAAAGTTCCTGAAAAGATTGTGACCTTTGACCTCGGCGCTGCGGATACTATTCGCGCTTTAGGATTTGAAAAAAATATCGTCGGAATGCCTACAAAAACTGTTCCGACTTATCTAAAAGACCTAGTGGGAACTGTCAAAAATGTTGGTTCTATGAAAGAACCTGATTTAGAAGCTATCGCCGCCCTTGAGCCTGATTTGATTATCGCTTCACCACGTACACAAAAATTCGTAGACAAA…
VFG005813(gb|WP_000858264)	piuA	siderophore ABC transporter substrate-binding protein	Pneumococcal iron uptake (VF1066) - Nutritional/Metabolic factor (VFC0272)	Streptococcus pneumoniae TIGR4	ATGAAAACATCCCTTAAACTTTATTTCACTGCCCTAGTGGCCAGCTTCTTGCTCCTACTTGGTGCATGTAGTACAAACTCAAGCACTAGTCAGACAGAGACCAGTAGCTCTGCTCCAACAGAGGTAACCATTAAAAGTTCACTGGACGAGGTCAAACTTTCCAAAGTTCCTGAAAAGATTGTGACCTTTGACCTCGGCGCTGCGGATACTATTCGCGCTTTAGGATTTGAAAAAAATATCGTCGGAATGCCTACAAAAACTGTTCCGACTTATCTAAAAGACCTAGTGGGAACTGTCAAAAATGTTGGTTCTATGAAAGAACCTGATTTAGAAGCTATCGCCGCCCTTGAGCCTGATTTGATTATCGCTTCGCCACGTACACAAAAATTCGTAGACAAA…
VFG005815(gb|WP_000790743)	piaA	iron-siderophore ABC transporter substrate-binding protein	Pneumococcal iron acquisition (VF1067) - Nutritional/Metabolic factor (VFC0272)	Streptococcus pneumoniae D39	ATGAAAAACAAATTTTTTCTAATAGCTATTTTAGCTATGTGTATAGTTTTTAGCGCTTGTTCTTCTAATTCTGTTAAAAATGAAGAAAATACTTCTAAAGAGCATGCGCCTGATAAAATAGTTTTAGATCATGCTTTCGGTCAAACTATATTAGATAAAAAACCTGAAAGAGTTGCAACTATTGCTTGGGGAAATCATGATGTAGCATTAGCTTTAGGAATAGTTCCTGTTGGATTTTCAAAAGCAAATTACGGTGTAAGTGCTGATAAAGGAGTTTTACCATGGACAGAAGAAAAAATCAAAGAACTAAATGGTAAAGCTAACCTATTTGACGATTTGGATGGACTTAACTTTGAAGCAATATCAAATTCTAAACCAGATGTTATCTTAGCAGGTTAT…
VFG005819(gb|WP_011285742)	sic	inhibitor of complement-mediated lysis	SIC (VF0255) - Immune modulation (VFC0258)	Streptococcus pyogenes MGAS5005	ATGAATATTAGAAATAAGATTGAAAATAGTAAAACACTACTATTTACATCCCTTGTAGCCGTGGCTCTACTAGGAGCTACACAACCAGTTTCAGCCGAAACGTATACATCACGCAATTTTGACTGGTCTGGAGATGACTGGTCTGGAGATGACTGGCCTGAAGATGACTGGTCTGGAGATGGTTTGTCTAAATATGACCGGTCTGGAGTTGGTTTGTCTCAATATGGCTGGTCTAAATATGGCTGGTCTAGCGATAAAGAAGAATGGCCTGAAGATTGGCCTGAAGATGACTGGTCTAGCGATAAAAAAGATGAGACAGAAGATAAAACGAGACCACCATATGGAGAAGCATTAGGTACAGGGTATGAAAAACGTGATGATTGGGGAGGACCTGGTACG…
VFG005820(gb|WP_002991228)	sic	inhibitor of complement-mediated lysis	SIC (VF0255) - Immune modulation (VFC0258)	Streptococcus pyogenes MGAS2096	ATGAAGATTAGAAATAAGATTAAAAATAGTAAAACACTACTATTTACATCCCTTGTAGCCGTGGCTCTACTAGGAGCTACACAACCAATTTCAGCATCAGCAGATGAAGCAAGTAATAGCATATATAATACATATATGGAAGGCTATGATTACTCTGCTTATTATGATGCCTATATGGAGGGCTATAAGGAAGGTCTTTCTGGTGAGCCTATTCCGGATGCTTTAGATACGTGGCCGTCAGATTATAAAATTCCTTATCTAGAAGGTTATTTAAAAGGAAAAGAAGAGCACAATAAATCAAATGATAAAGTTCCTTTTAAAGGAATGGGGAACAGCAGTAATATATATAATACATATATGGAAGGCTATGATTACTATGCTTATTATGATGCCTATATG…
VFG005823(gb|WP_011285768)	hasA	hyaluronan synthase HasA	Capsule (VF0144) - Immune modulation (VFC0258)	Streptococcus pyogenes MGAS5005	GTGCCTATTTTTAAAAAAACTTTAATTATTTTATCCTTTATTTTTTTGATATCTATCTTGATTTATCTAAATATGTATCTATTTGGAACATCAACTGTAGGAATTTATGGAGTAATATTAATAACCTATCTAGTTATTAAACTTGGATTATCTTTCCTTTATGAGCCATTTAAAGGAAAGCCACATGACTATAAAGTTGCTGCTGTAATTCCTTCTTATAATGAAGATGCCGAGTCATTATTAGAAACTCTTAAAAGTGTGTTAGCACAGACCTATCCGTTATCAGAAATTTATATTGTTGATGATGGGAGTTCAAACACAGATGCAATACAATTAATTGAAGAGTATGTAAATAGAGAAGTGGATATTTGTCGAAACGTTATCGTTCACCGTTCCCTT…
VFG005824(gb|WP_020905602)	hasA	hyaluronan synthase HasA	Capsule (VF0144) - Immune modulation (VFC0258)	Streptococcus pyogenes MGAS10270	GTGCCTATTTTTAAAAAAACTTTAATTGTTTTATCCTTTATTTTTTTGATATCTATCTTGATTTATCTAAATATGTATCTATTTGGAACATCAACTGTAGGAATTTATGGAGTAATATTAATAACCTATCTAGTTATTAAACTTGGATTATCTTTCCTTTATGAACCATTTAAAGGAAATCCACATGACTATAAAGTTGCTGCTGTAATTCCTTCTTATAATGAAGATGCCGAGTCATTATTAGAAACTCTTAAAAGTGTGTTAGCACAGACCTATCCGTTATCAGAAATTTATATTGTTGATGATGGGAGTTCAAACACAGATGCAATACAATTAATTGAAGAGTATGTAAATAGAGAAGTGGATATTTGTCGAAACGTTATCGTTCACCGTTCCCTT…
VFG005825(gb|WP_011055113)	hasA	hyaluronan synthase HasA	Capsule (VF0144) - Immune modulation (VFC0258)	Streptococcus pyogenes MGAS315	GTGCCTATTTTTAAAAAAACTTTAATTGTTTTATCCTTTATTTGTTTGATATCTATCTTGATTTATCTAAATATGTATCTATTTGGAACATCAACTGTAGGAATTTATGGAGTAATATTAATAACCTATCTAGTTATTAAACTTGGATTATCTTTCCTTTATGAGCCATTTAAAGGAAATCCACATGACTATAAAGTTGCTGCTGTAATTCCTTCTTATAATGAAGATGCCGAGTCATTATTAGAAACACTTAAAAGTGTGTTAGCACAGACCTATCCGTTATCAGAAATTTATATTGTTGATGATGGGAGTTCAAACACAGATGCAATACAATTAATTGAAGAGTATGTAAATAGAGAAGTGGATATTTGTCGAAACGTTATCGTTCACCGTTCCCTT…
VFG005827(gb|WP_002982042)	hasA	hyaluronan synthase HasA	Capsule (VF0144) - Immune modulation (VFC0258)	Streptococcus pyogenes str. Manfredo	GTGCCTATTTTTAAAAAAACTTTAATTGTTTTATCCTTTATTTTTTTGATATCTATCTTGATTTATCTAAATATGTATCTATTTGGAACATCAACTGTAGGAATTTATGGAGTAATATTAATAACCTATCTAGTTATCAAACTTGGATTATCTTTCCTTTATGAGCCATTTAAAGGAAATCCACATGACTATAAAGTTGCTGCTGTAATTCCTTCTTATAATGAAGATGCCGAGTCATTATTAGAAACACTTAAAAGTGTGTTAGCACAGACCTATCCGTTATCAGAAATTTATATTGTTGATGATGGGAGTTCAAACACAGATGCAATACAATTAATTGAAGAGTATGTAAATAGAGAAGTGGATATTTGTCGAAACGTTATCGTTCACCGTTCCCTT…
VFG005829(gb|WP_002991440)	hasA	hyaluronan synthase HasA	Capsule (VF0144) - Immune modulation (VFC0258)	Streptococcus pyogenes MGAS2096	GTGCCTATTTTTAAAAAAACTTTAATTGTTTTATCCTTTATTTTTTTGATATCTATCTTGATTTATCTAAATATATATCTATTTGGAACATCAACTGTAGGAATTTATGGAGTAATATTAATAACCTATCTAGTTATTAAACTTGGATTATCTTTCCTTTATGAGCCATTTAAAGGAAATCCACATGACTATAAAGTTGCTGCCGTAATTCCTTCTTATAATGAAGATGCCGAGTCATTATTAGAAACTCTTAAAAGTGTGTTAGCACAGACCTATCCGTTATCAGAAATTTATATTGTTGATGATGGGAGTTCAAACACAGATGCAATACAATTAATTGAAGAGTATGTAAATAGAGAAGTGGATATTTGTCGAAACGTTATCGTTCACCGTTCCCTT…
VFG005831(gb|WP_011018340)	hasA	hyaluronan synthase HasA	Capsule (VF0144) - Immune modulation (VFC0258)	Streptococcus pyogenes MGAS8232	GTGCCTATTTTTAAAAAAACTTTAATTGTTTTATCCTTTATTTTTTTGATATCTATCTTGATTTATCTAAATATGTATCTATTTGGAACATCAACTGTAGGAATTTATGGAGTAATATTAATAACCTATCTAGTTATCAAACTTGGATTATCTTTCCTTTATGAGCCATTTAAAGGAAAGCCACATGACTATAAAGTTGCTGCTGTAATTCCTTCTTATAATGAAGATGCCGAGTCATTATTAGAAACACTTAAAAGTGTGTTAGCACAGACCTATCCGTTATCAGAAATTTATATTGTTGATGATGGGAGTTCAAACACAGATGCAATACAATTAATTGAAGAGTATGTAAATAGAGAAGTGGATATTTGTCGAAACGTTATCGTTCACCGTTCCCTT…
VFG005832	hasA	hyaluronan synthase HasA	Capsule (VF0144) - Immune modulation (VFC0258)	Streptococcus pyogenes MGAS6180	GTGCCTATTTTTAAAAAAACTTTAATTGTTTTATCCTTTATTTTTTTGATATCTATCTTGATTTATCTAAATATGTATCTATTTGGAACATCAACTGTAGGAATTTATGGAGTAATATTAATAACCTATCTAGTTATTAAACTTGGATTATCTTTCCTTTATGAGCCATTTAAAGGAAATCCACATGACTATAAAGTTGCTGCCGTAATTCCTTCTTAATAATGAAGATGCCGAGTCATTATTAGAAACTCTTAAAAGTGTGTTAGCACAGACCTATCCGTTATCAGAAATTTATATTGTTGATGATGGGAGTTCAAACACAGATGCAATACAATTAATTGAAGAGTATGTAAATAGAGAAGTGGATATTTGTCGAAACGTTATCGTTCACCGTTCCCT…
VFG005833(gb|WP_000802346)	neuA	N-acylneuraminate cytidylyltransferase	Capsule (VF0274) - Immune modulation (VFC0258)	Streptococcus agalactiae A909	ATGAAGCCAATTTGTATTATTCCTGCGCGATCAGGGTCAAAAGGATTACCAGATAAGAATATGTTATTCCTAGCAGGTAAACCCATGATTTTCCATACTATAGATGCTGCAATTGAATCTGGAATGTTTGATAAGAAAGATATTTTTGTTAGTACAGATTCAGAATTGTACAGAGAGATTTGTTTAGAACGCGGTATTTCAGTGGTGATGAGAAAACCGGAACTTTCAACTGATCAGGCAACTTCGTATGATATGTTAAAAGATTTTTTATCTGACTATGAAGATAATCAGGAGTTTGTGTTACTTCAAGTAACCTCTCCACTAAGAAAATCATGGCATATAAAGGAAGCAATGGAGTATTATTCTTCACATGATGTTGACAATGTTGTAAGTTTTTCT…
VFG005834(gb|WP_000802346)	neuA	N-acylneuraminate cytidylyltransferase	Capsule (VF0274) - Immune modulation (VFC0258)	Streptococcus agalactiae NEM316	ATGAAGCCAATTTGTATTATTCCTGCGCGATCAGGGTCAAAAGGATTACCAGATAAGAATATGTTATTCCTAGCAGGTAAACCCATGATTTTCCATACTATAGATGCTGCAATTGAATCTGGAATGTTTGATAAGAAAGATATTTTTGTTAGTACAGATTCAGAATTGTACAGAGAGATTTGTTTAGAACGCGGTATTTCAGTGGTGATGAGAAAACCGGAACTTTCAACTGATCAGGCAACTTCGTATGATATGTTAAAAGATTTTTTATCTGACTATGAAGATAATCAGGAGTTTGTGTTACTTCAAGTAACCTCTCCACTAAGAAAATCATGGCATATAAAGGAAGCAATGGAGTATTATTCTTCACATGATGTTGACAATGTTGTAAGTTTTTCT…
VFG005836(gb|WP_000091085)	cps4A	capsular polysaccharide biosynthesis protein Cps4A	Capsule (VF0144) - Immune modulation (VFC0258)	Streptococcus pneumoniae D39	ATGAGTAGACGTTTTAAAAAATCACGTTCACAGAAAGTGAAGCGAAGTGTTAATATAGTTTTGTTGACTATTTATTTATTGTTAGTTTGTTTTTTATTGTTCTTAATCTTTAAGTACAATATCCTTGCTTTTAGATATCTTAATCTAGTGGTAACTGCGTTAGTCCTACTAGTTGCCTTGGTAGGGCTACTCTTGATTATCTATAAAAAAGCTGAAAAATTTACTATTTTTCTGTTGGTGTTCTCTATCCTTGTCAGCTCTGTGTCGCTCTTTGCAGTCCAGCAGTTTGTTGGACTGACCAATCGTTTAAATGCGACTTCTAATTACTCAGAATATTCGCTCAGTGTCGCTGTTTTAGCAGATAGTGAGATCGAAAATGTTACGCAACTGACGAGTGTG…
VFG005838(gb|WP_011836759)	rfbD	dTDP-4-dehydrorhamnose reductase	Capsule (VF0144) - Immune modulation (VFC0258)	Streptococcus sanguinis SK36	ATGATTTTAATTACAGGTGCGAATGGACAGCTGGGTACAGAGCTTCGCTATCTTTTGGATGAGCGTAATGAAGAGTATGTGGCTGTTGATGTGGCAGAAATGGATATTACCAATACCCAAGTGGTGGACAATGTCTTTGCGGAGGTCAAACCAAGCTTGGTTTATCACTGCGCTGCCTATACAGCAGTTGATGCTGCTGAGGACGAAGGAAAAGAGCTGGACTATGCCATCAATGTGACTGGGACCGAAAATGTGGCAAAAGCTGCAGAAGCTCACGGAGCGACCTTGGTCTATATCTCAACAGACTATGTCTTTGACGGCCAAAAGCCAGTCGGTGAGGAGTGGGAAGTAGATGACCGGCCTGATCCACAGACAGAGTATGGCCGTACCAAGCGCATG…
VFG005839(gb|YP_001197930)	SSU05_0564	Cps2A	Capsule (VF0144) - Immune modulation (VFC0258)	Streptococcus suis 05ZYH33	TTGTTTATGAAAAAGAGAAGCGGACGAAGTAAGTCGTCCAAGTTCAAATTGGTAAATTGTGCGCTTTTGGGACTTTATTCCATTACTCTATGTTTGTTCTTAGTGACCAGGTATCGCTATAACATCCTAGATTTCCGGTATTTAAACTATATTGTGACGCTTTTGCTAGTAGGAGTGGCAGTATTGGCTGGATTATTGATGTGGCGTAAGAAAGCGCGCATATTTACAGCGCTCTTACTTGTTTTTTCACTGGTCATCACGTCTGTTGGGATCTATGGAATGCAAGAAGTTGTAAAATTTTCAACACGACTAAATTCAAATTCGACATTTTCAGAATATGAAATGAGTATCCTTGTCCCAGCAAATAGTGATATTACGGACGTTCGTCAGCTTACTAGT…
VFG005840(gb|YP_001200125)	SSU98_0567	Cps2A	Capsule (VF0144) - Immune modulation (VFC0258)	Streptococcus suis 98HAH33	TTGTTTATGAAAAAGAGAAGCGGACGAAGTAAGTCGTCCAAGTTCAAATTGGTAAATTTTGCGCTTTTGGGACTTTATTCCATTACTCTATGTTTGTTCTTAGTGACCATGTATCGCTATAACATCCTAGATTTCCGGTATTTAAACTATATTGTGACGCTTTTGCTAGTAGGAGTGGCAGTATTGGCTGGATTATTGATGTGGCGTAAGAAAGCGCGCATATTTACAGCGCTCTTACTTGTTTTTTCACTGGTCATCACGTCTGTTGGGATCTATGGAATGCAAGAAGTTGTAAAATTTTCAACACGACTAAATTCAAATTCGACATTTTCAGAATATGAAATGAGTATCCTTGTCCCAGCAAATAGTGATATTACGGACGTTCGTCAGCTTACTAGT…
VFG005841(gb|WP_002262748)	SMU_RS01255	rhamnose-glucose polysaccharide biosynthesis protein RgpB	Capsule (VF0144) - Immune modulation (VFC0258)	Streptococcus mutans UA159	ATGATACCAATTACCTTAAAATTTGTTCTTGTACTAATTGCGACGCTTTTGACTTCACTTGTTTTGACTCCTTTAGTTAGATTTTTCGCTTTTAGGGTGGGGGCAGTTGATAATCCAAATGCGAGACGGATTAATAAGGTTCCTATGCCTAGTGCTGGCGGACTTGCCATTATTATTTCATTTGTGATTGCAACATTGGCTCTTATGCCCATGATTCTAAAAACGCAAATCGGAGGAAAATCCTATTTTGAATATATCTTACCAGTTGTTCTTGGTGCCTTAGTGATTGCCTTGACAGGTTTTATTGATGATGTTTATGAACTCTCACCTAAAATAAAATTCTTAGGTATTTTGCTTGGTGCTGTTATTATTTGGATTTTTACAGACTTTCGATTTGAT…
VFG005842(gb|WP_157822584)	waaB	lipopolysaccharide 1,6-galactosyltransferase	Capsule (VF0144) - Immune modulation (VFC0258)	Streptococcus thermophilus CNRZ1066	ATGAAAGTTTTGATTATATATCCACATTTAACTGGAAAGGGTGGAACGGAGACGGTACTTGCTAAAGTTTTAACGGCTAGTGATGAGTCTTTTAATTTTTCACTATTCTTGCCAGGAGGGTGTTCAGACCAGAGGTGGATGCAGGCATTTGCTGATCGAGTAACGTTACATAGTAAGACAAATAGTTTTACTCGTTTCTGGGATACATTAGTATTTATTTTAAAAACACAACCGAATATCGTTATTTCGATGAGTAAAGTTCAGATATTAGCAGCGTGGATGGCTCGAAAAATCTTTAGAAGAAAATTTAAACTGGTCTCTTGGAATCATTTTTCATTATTAGAGACACGTTTTCCAAGTATGTTGAAGCTCTTTAAATTGTGTGACTATCATCTGGCG…
VFG005843(gb|WP_011226028)	STU_RS14545	exopolysaccharide biosynthesis protein, glycosyl transferase	Capsule (VF0144) - Immune modulation (VFC0258)	Streptococcus thermophilus LMG 18311	TTGAATACAAATAGTAGACATGCTTATCTTATTATGGTACATAAAGATATGTATTCATTTGAAAAACTTTTGCAGTTATTGGATTATGAGCTAAATGATATTTATGTTCATGTTGACTTGAAATGTAAAAACTTCAATTATGATTTGTATAAAAGTTTGATTAACAAAAGTAAATTAATTTTTATAGAAGATAGATATAGTGTAATCTGGGGTGGAGTAAGTCAGATAGATGCTGAATTGTCTCTTCTTAAGACAGCTCGGCAAAATGAGAATTACAGCTATTATCATTTGATGAGTGGTTCAGACTTACCACTTGAGTCTCCTCGAAAAATACATCATTTTTTTAAAGAAAATGATGGTAAGATTTATCTAGATATACATCCGCTTGATAACCCTAAA…
VFG005844(gb|WP_011681165)	STER_RS05250	polysaccharide biosynthesis C-terminal domain-containing protein	Capsule (VF0144) - Immune modulation (VFC0258)	Streptococcus thermophilus LMD-9	ATGCAAATCGCAAAAAATTATCTTTATAATGTAATATATCAGGTCTTTATAATAATCGTGCCATTACTTACTATTCCTTATTTGTCAAGAATTTTGGGCCCTTCAGGTATTGGAATTAACTCATATACCAATTCTATTGTTCAGTATTTTGTTTTATTTGGTAGTATAGGAGTCGGTTTGTATGGGAATCGTCAGATTGCCTTTGTTAGGGATAATCAGGTCAAAATGTCTAAAGTCTTTTATGAAATATTTATTTTAAGACTATTTACAATATGTTTAGCATATTTTTTGTTTGTTGCTTTTTTAATCATTAATGGTCAGTATTATGCATACTATTTGTCTCAATCCATTGCTATAGTTGCAGCTGCATTTGATATCTCTTGGTTTTTTATGGGAATT…
VFG005847	hasB	UDP-glucose 6-dehydrogenase HasB	Capsule (VF0144) - Immune modulation (VFC0258)	Streptococcus pyogenes MGAS10270	ATGAAAATAGCAGTTGCTGGATCAGGATATGTTGGATTATCACTAGGAGTTCTTTTATCACTTCAAAACGAAGTCACTATTGTTGATATTCTTCCCTCTAAAGTTGATAAGATTAATAATGGCTTATCACCAATTCAAGATGAATATATTGAATATTACTTAAAAAGTAAGCAATTATCTATTAAAGCAACTTTAGATAGCAAAGCAGCTTATAAAGAAGCGGAACTGGTCATTATTGCCACACCTACAAATTACAACAGTAGAATTAATTATTTTGATACACAGCATGTTGAAACAGTTATCAAAGAGGTACTAAGCGTTAATAGCCATGCAACTCTTATCATCAAATCAACAATTCCAATAGGTTTCATTACTGAAATGAGACAGAAATTCCAAACT…
VFG005848(gb|WP_002992300)	hasB	UDP-glucose 6-dehydrogenase HasB	Capsule (VF0144) - Immune modulation (VFC0258)	Streptococcus pyogenes MGAS315	ATGAAAATAGCAGTTGCTGGATCAGGATATGTTGGATTATCACTAGGAGTTCTTTTATCACTTCAAAACGAAGTCACTATTGTTGATATTCTTCCCTCTAAAGTTGATAAGATTAATAATGGCTTATCACCAATTCAAGATGAATATATTGAATATTACTTAAAAAGTAAGCAATTATCTATTAAAGCAACTTTAGATAGCAAAGCAGCTTATAAAGAAGCGGAACTGGTCATTATTGCCACACCTACAAATTACAACAGTAGAATTAATTATTTTGATACACAGCATGTTGAAACAGTTATCAAAGAGGTACTAAGCGTTAATAGCCATGCAACTCTTATCATCAAATCAACAATTCCAATAGGTTTCATTACTGAAATGAGACAGAAATTCCAAACT…
VFG005849(gb|WP_011106927)	hasB	UDP-glucose 6-dehydrogenase HasB	Capsule (VF0144) - Immune modulation (VFC0258)	Streptococcus pyogenes SSI-1	ATGAAAATAGCAGTTGCTGGATCAGGATATGTTGGATTATCACTAGGAGTTCTTTTATCACTTCAAAACGAAGTCACTATTGTTGATATTCTTCCCTCTAAAGTTGATAAGATTAATAATGGCTTATCACCAATTCAAGATGAATATATTGAATATTACTTAAAAAGTAAGCAATTATCTTTACAAGCAACTTTAGATAGCAAAGCAGCTTATAAAGAAGCGGAACTGGTCATTATTGCCACACCTACAAATTACAACAGTAGAATTAATTATTTTGATACACAGCATGTTGAAACAGTTATCAAAGAGGTACTAAGCGTTAATAGCCATGCAACTCTTATCATCAAATCAACAATTCCAATAGGTTTCATTACTGAAATGAGACAGAAATTCCAAACT…
VFG005850(gb|WP_002990653)	MGAS10750_RS02400	UDP-glucose/GDP-mannose dehydrogenase family protein	Capsule (VF0144) - Immune modulation (VFC0258)	Streptococcus pyogenes MGAS10750	ATGAAAATTACAGTTGTAGGCATTGGATACGTTGGATTATCGATAGGGCTCCTACTTGCAAAGGAACACGACGTTACCTTTTTTGATATTGATAATAAAAAAATTGATTTAATAAATAAAAGGCAATCCTCTCTTAAAGAAGCAGCTATAAACAAACTTTTATGTAAGGCAAAAAATATTAATGCAACTTCTTCTGAAGAATTAGCATATAAGGATGCGACTTTCATAATCTTGTCTTTGCCAACCAACCTAAAAGTTAATAAGCTTGATACTTCCATTATCGAAATTTCTGTAAGTAATATTTTAAAGATAAACAAAAAGGCTACAATTGTAATAAAGTCGACAGTTCCAATTGGTTTTACAGAATATTTAAGGAATCGATTTCACTACAACGATATC…
VFG005851(gb|WP_011889255)	hasB	UDP-glucose 6-dehydrogenase HasB	Capsule (VF0144) - Immune modulation (VFC0258)	Streptococcus pyogenes str. Manfredo	ATGAAAATAGCAGTTGCTGGATCAGGATATGTTGGATTATCACTAGGAGTTCTTTTATCACTTCAAAACGAAGTCACTATTGTTGATATTCTTCCCTCTAAAGTTGATAAGATTAATAATGGCTTATCACCAATTCAAGATGAATATATTGAATATTACTTAAAAAGTAAGCAATTATCTATTAAAGCAACTTTAGATAGCAAAGCAGCTTATAAAGAAGCGGAACTGGTCATTATTGCCACACCTACAAATTACAACAGTAGAATTAATTATTTTGATACACAGCATGTTGAAACAGTTATCAAAGAGGTACTAAGCGTTAATAGCCATGCAACTCTTATCATCAAATCAACAATTCCAATAGGTTTCATTACTGAAATGAGACAGAAATTCCAAACT…
VFG005852(gb|WP_011018341)	hasB	UDP-glucose 6-dehydrogenase HasB	Capsule (VF0144) - Immune modulation (VFC0258)	Streptococcus pyogenes MGAS10394	ATGAAAATAGCAGTTGCTGGATCAGGATATGTTGGATTATCACTAGGAGTTCTTTTATCACTTCAAAACGAAGTCACTATTGTTGATATTCTTCCCTCTAAAGTTGATAAGATTAATAATGGCTTATCACCAATTCAAGATGAATATATTGAATATTACTTAAAAAGTAAGCAATTATCTATTAAAGCAACTTTAGATAGCAAAGCAGCTTATAAAGAAGCGGAACTGGTCATTATTGCCACACCTACAAATTACAACAGTAGAATTAATTATTTTGATACACAGCATGTTGAAACAGTTATCAAAGAGGTACTAAGCGTTAATAGCCATGCAACTCTTATCATCAAATCAACAATTCCAATAGGTTTCATTACTGAAATGAGACAGAAATTCCAAACT…
VFG005853(gb|WP_002991442)	hasB	UDP-glucose 6-dehydrogenase HasB	Capsule (VF0144) - Immune modulation (VFC0258)	Streptococcus pyogenes MGAS2096	ATGAAAATAGCAGTTGCTGGATCAGGATATGTTGGATTATCACTAGGAGTTCTTTTATCACTTCAAAACGAAGTCACTATTGTTGATATTCTTCCCTCTAAAGTTGATAAGATTAATAATGGCTTATCACCAATTCAAGATGAATATATTGAATATTACTTAAAAAGTAAGCAATTATCTATTAAAGCAACTTTAGATAGCAAAGCAGCTTATAAAGAAGCGGAACTGGTCATTATTGCCACACCTACAAATTACAACAGTAGAATTAATTATTTTGATACACAGCATGTTGAAACAGTTATCAAAGAGGTACTAAGCGTTAATAGCCATGCAACTCTTATCATCAAATCAACAATTCCAATAGGTTTCATTACTGAAATGAGACAGAAATTCCAAACT…
VFG005854(gb|WP_011527820)	hasB	UDP-glucose 6-dehydrogenase HasB	Capsule (VF0144) - Immune modulation (VFC0258)	Streptococcus pyogenes MGAS9429	ATGAAAATAGCAGTTGCTGGATCAGGATATGTTGGATTATCACTAGGAGTTCTTTTATCACTTCAAAACGAAGTCACTATTGTTGATATTCTTCCCTCTAAAGTTGATAAGATTAATAATGGCTTATCACCAATTCAAGATGAATATATTGAATATTACTTAAAAAGTAAGCAATTATCTATTAAAGCAACTTTAGATAGCAAAGCAGCTTATAAAGAAGCGGAACTGGTCATTATTGCCACACCTACAAATTACAACAGTAGAATTAATTATTTTGATACACAGCATGTTGAAACAGTTATCAAAGAGGTACTAAGCGTTAATAGCCATGCAACTCTTATCATCAAATCAACAATTCCAATAGGTTTCATTACTGAAATGAGACAGAAATTCCAAACT…
VFG005855(gb|WP_011018341)	hasB	UDP-glucose 6-dehydrogenase HasB	Capsule (VF0144) - Immune modulation (VFC0258)	Streptococcus pyogenes MGAS8232	ATGAAAATAGCAGTTGCTGGATCAGGATATGTTGGATTATCACTAGGAGTTCTTTTATCACTTCAAAACGAAGTCACTATTGTTGATATTCTTCCCTCTAAAGTTGATAAGATTAATAATGGCTTATCACCAATTCAAGATGAATATATTGAATATTACTTAAAAAGTAAGCAATTATCTATTAAAGCAACTTTAGATAGCAAAGCAGCTTATAAAGAAGCGGAACTGGTCATTATTGCCACACCTACAAATTACAACAGTAGAATTAATTATTTTGATACACAGCATGTTGAAACAGTTATCAAAGAGGTACTAAGCGTTAATAGCCATGCAACTCTTATCATCAAATCAACAATTCCAATAGGTTTCATTACTGAAATGAGACAGAAATTCCAAACT…
VFG005856(gb|WP_011285337)	hasB	UDP-glucose 6-dehydrogenase HasB	Capsule (VF0144) - Immune modulation (VFC0258)	Streptococcus pyogenes MGAS6180	ATGAAAATAGCAGTTGCTGGATCAGGATATGTTGGATTATCACTAGGAGTTCTTTTATCACTTCAAAACGAAGTCACTATTGTTGATATTCTTCCTTCTAAAGTTGATAAGATTAATAATGGCTTATCACCAATTCAAGATGAATATATTGAAGATTACTTAAAAAGTAAGCAATTATCTATTAAAGCAACTTTAGATAGCAAAGCAGCTTATAAAGAAGCGGAACTGGTCATTATTGCCACACCTACAAATTACAACAGTAGAATTAATTATTTTGATACACAGCATGTTGAAACAGTTATCAAAGAGGTACTAAGCGTTAATAGCCATGCAACTCTTATCATCAAATCAACAATTCCAATAGGTTTCATTACTGAAATGAGACAGAAATTCCAAACT…
VFG005858(gb|WP_000727597)	GBS_RS06540	acetyltransferase	Capsule (VF0274) - Immune modulation (VFC0258)	Streptococcus agalactiae NEM316	ATGAAAAAAAAGTTGGCATTTTTAGGCGCAGGAAGTCATGCTGATGCGATTGCTCCGGTTATTGATCCTCTTGTGTATGATTTCGTAGGTTTTTTTGATGATAAAGATATTACGGAGCATGATGGTTATCCTGTTCTTGGAAAACTTTATGATGTGCTACCTTACCTTGAAGATGGCTCAATAGATGCAGTATTTATTACAATAGGTGATAATGCTAAAAGGAAAGAACTATTTGAATATGTAGCAAAGGATTATTATGACTGTATTATTAACATCATTAGTCCCAATGCTTTAGTATTGACACCAGATAGTATTTGTGGGCGTGGTATCTTTATTGGTTTTGGGGCTTTTATAGGTTCTAAAGTGAAGCTGTTTGATAACAACGTTGTTAATACAGGA…
VFG005860(gb|WP_000567603)	cps4B	capsular polysaccharide biosynthesis protein Cps4B	Capsule (VF0144) - Immune modulation (VFC0258)	Streptococcus pneumoniae D39	ATGATAGACGTCCATTCGCATATCGTTTTTGATGTAGATGACGGTCCCAAGTCAAGAGAGGAAAGCAAGGCTCTCTTGGCAGAATCCTACAGGCAGGGGGTGCGAACCATTGTCTCTACCTCTCACCGTCGCAAGGGTATGTTTGAAACTCCGGAAGAGAAGATAGCAGAAAACTTTCTTCAGGTTCGGGAAATTGCAAAAGAAGTAGCAGATGATTTAGTCATTGCTTACGGGGCTGAAATTTACTACACACCAGATGTTCTGGATAAGCTGGGAAAAAAGCGGATTCCGACCCTCAATGATAGTCGTTATGCCTTGATAGAATTTAGTATGAACACTCCTTATCGCGATATTCATAGCGCCTTGAGCAAGATCTTGATGTCGGGAATTACTCCAGTC…
VFG005862(gb|WP_009659423)	rfbB	dTDP-glucose 4,6-dehydratase	Capsule (VF0144) - Immune modulation (VFC0258)	Streptococcus sanguinis SK36	ATGACTGAATACAAAAAAATTATCGTGACAGGTGGAGCTGGTTTTATCGGTTCCAACTTTGTTCACTATGTTTACAATAACTTTCCAGATGTTCATGTGACTGTGCTGGACAAGCTGACTTACGCGGGTAATCGGGCTAATATTGAAGAAATTTTAGGCGACCGCGTTGAGTTGGTTGTTGGAGATATTGCTGATGCAGCTTTGGTAGATAAGCTGGCTTCCGAAGCTGATGCTATCGTTCACTATGCGGCAGAAAGCCACAATGACAACTCACTCAATGACCCGAGTCCGTTTATCCACACCAACTTTATCGGAACTTACACACTCTTGGAAGCAGCTCGTAAATACGACATTCGTTTCCACCATGTATCGACTGACGAAGTCTATGGGGACCTGCCT…
VFG005863(gb|YP_001197931)	SSU05_0565	Cps2B	Capsule (VF0144) - Immune modulation (VFC0258)	Streptococcus suis 05ZYH33	ATGAACAATCAAGAAGTAAATGCAATCGAAATCGATGTTTTATTCTTACTAAAAACAATTTGGAGAAAGAAATTTTTAATTCTCTTAACTGCAGTGTTGACTGCGGGGTTGGCATTTGTCTACAGTAGTTTTTTAGTGACACCTCAATATGACTCCACTACCCGTATCTATGTAGTGAGTCAAAATGTTGAAGCCGGTGCGGGCTTGACTAACCAAGAGTTACAAGCGGGTACCTATTTGGCAAAAGACTATCGGGAAATTATCCTATCACAAGATGTATTGACACAAGTAGCAACGGAATTGAATCTGAAAGAGAGTTTGAAAGAAAAAATATCAGTTTCTATTCCTGTTGATACTCGTATCGTTTCTATTTCTGTGCGTGATGCGGATCCAAATGAA…
VFG005864(gb|YP_001200126)	SSU98_0568	Cps2A	Capsule (VF0144) - Immune modulation (VFC0258)	Streptococcus suis 98HAH33	TTGGTGGGTGGAATTGATGTATATAACGATCAAGAATTTACAAGTTTTACATGTGGAATTATCATTTCCCCTGTTGGACAAGTTCATTTAAACTCAGACCAAGCATTAGGCTTCGTTCGAGAGCGCTACTCTTTAACAGGGGGTGACAATGACCGTGGTAAAAACCAGGAAAAAGTGATTGCTGCCTTGATTAAAAAGATGAGTACGCCAGAGAATCTAAAAAATTACCAGGCAATCCTATCTGGATTGGAAGGCTCAATTCAAACGGATTTGAGCTTAGAAACGATTATGAGTTTAGTGAATACCCAACTAGAATCAGGAACACAATTTACAGTAGAGTCACAAGCATTGACAGGAACAGGACGCTCAGACTTATCTTCTTATGCGATGCCTGGATCA…
VFG005865(gb|WP_002262524)	galU	UTP--glucose-1-phosphate uridylyltransferase GalU	Capsule (VF0144) - Immune modulation (VFC0258)	Streptococcus mutans UA159	ATGCCAAGTAAAAAAGTCAGAAAAGCTGTCATCCCTGCGGCAGGTTTAGGAACACGTTTCCTTCCTGCTACCAAGGCTCTTGCCAAAGAAATGCTACCAATTGTTGATAAACCAACCATTCAGTTTATCGTTGAAGAAGCTTTAAAATCAGGCATTGAAGACATCCTAGTGGTTACAGGTAAATCAAAACGTTCTATTGAAGATCATTTTGATTCAAATTTTGAACTTGAGTACAATCTTGAACAAAAAGGAAAAACAGATTTACTTAAACTCGTTAATGATACTACTGCAATCAATCTCCATTTTATCCGTCAAAGCCATCCGCGCGGGTTAGGTGATGCTGTTCTTCAGGCTAAAGCCTTTGTAGGTAATGAACCTTTCGTTGTTATGCTCGGTGAT…
VFG005866(gb|WP_011227236)	STR_RS05200	lipopolysaccharide biosynthesis protein	Capsule (VF0144) - Immune modulation (VFC0258)	Streptococcus thermophilus CNRZ1066	ATGAATAAATATAAAAAACTACTATCCAACTCTCTTGTTTTCACGATAGGAAACTTAGGCAGCAAACTGTTAGTCTTTTTACTCGTACCGCTCTACACCTATGCGATGACACCGCAAGAGTATGGTATGGCAGACTTATATCAAACAACAGCAAATCTACTTTTGCCATTAATTACAATGAATGTATTTGATGCAACTTTACGTTTTGCTATGGAAAAGTCAATGACAAAAGAGAGTGTGTTAACAAATTCTCTTGTGGTTTGGTGTTTTAGCGCGGTGTTCACTTGTTTGGGCGCTTGTATAATCTATGCGTTGAACTTGAGTAATAAATGGTATTTAGCTTTACTTTTAACCTTCAACTTATTTCAAGGTGGACAAAGTATATTAAGCCAGTATGCT…
VFG005867(gb|WP_011226029)	STU_RS14550	glycosyltransferase family 1 protein	Capsule (VF0144) - Immune modulation (VFC0258)	Streptococcus thermophilus LMG 18311	TTGAAAGATAAGAAAATATTGCTGATAAATACTGTAATTTTAAGTGATAACGGTATCTCAACCTTCGTAATACAAAGTTCTAAAATTCTTTCTGAATTAGGTAATAGCGTGACAGTAGTAGCTACTAATAAAGTTGATGAAAAACGAAAAAATGAGCTAGAAGAAAATAATGTTAAGTTATTTGATGATTTTAATCGTTCAAATGTCCTTCGTTATTTTCAACGTTTGTTGATGCTTATCAAACATGAGAAATATGATATAGTTCATGTTCATGGCAACAGCAATACTATGGCTATTGAGTTGGTTGCAGCCCAGCTTGGTGGTTGTAAGGTAAGAATTGCACATAGTCACAATACTACTTCAGATCATATGAAAGTTCACAAGATATTGTCTCCGCTT…
VFG005868(gb|WP_011681166)	STER_RS05260	glycosyltransferase	Capsule (VF0144) - Immune modulation (VFC0258)	Streptococcus thermophilus LMD-9	ATGAATGATAGCGTGGAAATATCAATTGTTTTACCAGTGTATAATGTTATTGATTATCTGAATGAATGCATAAAGTCCATTTTAAGGCAATCAAACAAAAATTTTGAATTGATTATAGTTGATGACGGCTCCACAGATGGTTCGCAAATTTTATGTGATAGATATAGTGAAAGTGATAGTAGAATAAAAGTTATTCATCAAAAAAATGCAGGATTATCTGCAGCTAGAAATACAGGGTTAAATCATGCAAAGGGGAAATATATTACCTTTATAGATTCGGATGATTTTGTTGGAGAAAAATATATAGAGGTTTTGTATAAGATAATAATTGAAAGTTGTGCTGACATAAGTATGTGTGATTATATGGAAGTAGCACAGGATACCCAAATTAGCGATGTG…
VFG005871(gb|WP_002991444)	hasC	UTP--glucose-1-phosphate uridylyltransferase HasC	Capsule (VF0144) - Immune modulation (VFC0258)	Streptococcus pyogenes MGAS10270	ATGACCAAAGTCAGAAAAGCCATTATTCCTGCTGCAGGTCTAGGAACACGTTTTTTACCTGCTACCAAAGCTCTTGCCAAAGAGATGTTGCCCATCGTTGATAAACCAACCATCCAGTTTATCGTCGAAGAAGCGCTAAAATCTGGCATCGAGGAAATCCTTGTGGTGACCGGAAAAGCTAAACGCTCTATCGAGGACCATTTTGATTCAAACTTTGAATTAGAATACAACCTCCAAGCTAAGGGGAAAAATGAACTGTTGAAATTAGTGGATGAAACCACTGCCATTAACCTTCATTTTATCCGTCAAAGCCACCCAAGAGGATTGGGAGATGCTGTCTTACAAGCCAAAGCCTTTGTGGGCAATGAACCCTTTGTGGTCATGCTTGGAGATGACTTA…
VFG005872(gb|WP_002982024)	hasC	UTP--glucose-1-phosphate uridylyltransferase HasC	Capsule (VF0144) - Immune modulation (VFC0258)	Streptococcus pyogenes MGAS315	ATGACCAAAGTCAGAAAAGCCATTATTCCTGCTGCAGGTCTAGGAACACGTTTTTTACCTGCTACCAAAGCTCTTGCCAAAGAGATGTTGCCCATCGTTGATAAGCCAACCATCCAGTTTATCGTCGAAGAAGCGCTAAAATCTGGCATCGAGGAAATCCTTGTGGTGACCGGAAAAGCTAAACGCTCTATCGAGGACCATTTTGATTCAAACTTTGAATTAGAATACAACCTCCAAGCTAAGGGGAAAAATGAACTGTTGAAATTAGTGGATGAAACCACTGCCATTAACCTTCATTTTATCCGTCAAAGCCACCCAAGAGGACTGGGAGATGCTGTCTTACAAGCCAAAGCCTTTGTGGGCAATGAACCCTTTGTGGTCATGCTTGGAGATGACTTA…
VFG005874(gb|WP_002986125)	galU	UTP--glucose-1-phosphate uridylyltransferase GalU	Capsule (VF0144) - Immune modulation (VFC0258)	Streptococcus pyogenes MGAS10750	ATGACCAAAGTCAGAAAAGCTATTATTCCCGCAGCAGGTTTAGGCACACGTTTTTTACCTGCAACCAAGGCCCTTGCCAAGGAGATGCTACCTATTGTTGATAAACCAACTATTCAATTTATCGTTGAAGAAGCTCTAAAATCAGGTATCGAAGAAATTCTTATCGTTACTGGAAAATCCAAACGCTCCATAGAAGATCATTTTGATTCTAATTTTGAATTAGAATATAATTTACAGGCTAAAGGAAAAATCGAACTTCTAAAGTTAGTAGACGAGACCACTTCTATTAACCTTCACTTTATTCGACAGAGTCATCCAAGAGGATTAGGAGACGCAGTTCTTCAAGCAAAGACCTTTGTTGGCAATGAACCTTTTGTTGTCATGCTAGGTGATGATCTG…
VFG005875(gb|WP_011889256)	hasC	UTP--glucose-1-phosphate uridylyltransferase HasC	Capsule (VF0144) - Immune modulation (VFC0258)	Streptococcus pyogenes str. Manfredo	ATGACCAAAGTCAGAAAAGCCATTATTCCTGCTGCAGGTCTAGGAACACGTTTTTTACCTGCTACCAAAGCTCTTGCCAAAGAGATGTTGCCCATCGTTGATAAACCAACCATCCAGTTTATCGTCGAAGAAGCGCTAAAATCTGGCATCGAGGAAATCCTTGTGGTGACCGGAAAAGCTAAACGCTCTATCGAGGACCATTTTGATTCAAACTTTGAATTAGAGTACAACCTCCAAGCTAAGGGGAAAAATGAACTGTTGAAATTAGTGGATGAAACCACTGCCATTAACCTTCATTTTATCCGTCAAAGCCACCCAAGAGGACTGGGAGATGCTGTCTTACAAGCCAAAGCCTTTGTGGGCAATGAACCCTTTGTGGTCATGCTTGGAGATGACTTA…
VFG005876(gb|WP_002982024)	hasC	UTP--glucose-1-phosphate uridylyltransferase HasC	Capsule (VF0144) - Immune modulation (VFC0258)	Streptococcus pyogenes MGAS10394	ATGACCAAAGTCAGAAAAGCCATTATTCCTGCTGCAGGTCTAGGAACACGTTTTTTACCTGCTACCAAAGCTCTTGCCAAAGAGATGTTGCCCATCGTTGATAAACCAACCATCCAGTTTATCGTCGAAGAAGCGCTAAAATCTGGCATCGAGGAAATCCTTGTGGTGACCGGAAAAGCTAAACGCTCTATCGAGGACCATTTTGATTCAAACTTTGAATTAGAGTACAACCTCCAAGCTAAGGGGAAAAATGAACTGTTGAAATTAGTGGATGAAACCACTGCCATTAACCTTCATTTTATCCGTCAAAGCCACCCAAGAGGACTGGGAGATGCTGTCTTACAAGCCAAAGCCTTTGTGGGCAATGAACCCTTTGTGGTCATGCTTGGAGATGACTTA…
VFG005877(gb|WP_002991444)	hasC	UTP--glucose-1-phosphate uridylyltransferase HasC	Capsule (VF0144) - Immune modulation (VFC0258)	Streptococcus pyogenes MGAS2096	ATGACCAAAGTCAGAAAAGCCATTATTCCTGCTGCAGGTCTAGGAACACGTTTTTTACCTGCTACCAAAGCTCTTGCCAAAGAGATGCTGCCCATCGTTGATAAACCAACCATCCAGTTTATCGTCGAAGAAGCGCTAAAATCTGGCATCGAGGAAATCCTTGTGGTGACCGGAAAAGCTAAACGCTCTATCGAGGACCATTTTGATTCAAACTTTGAATTAGAATACAACCTCCAAGCTAAGGGGAAAAATGAACTGTTGAAATTAGTGGATGAAACCACTGCCATTAACCTTCATTTTATCCGTCAAAGCCACCCAAGAGGACTGGGAGATGCTGTCTTACAAGCCAAAGCCTTTGTGGGCAATGAACCCTTTGTGGTCATGCTTGGAGATGACTTA…
VFG005879(gb|WP_011018342)	hasC	UTP--glucose-1-phosphate uridylyltransferase HasC	Capsule (VF0144) - Immune modulation (VFC0258)	Streptococcus pyogenes MGAS8232	ATGACCAAAGTCAGAAAAGCCATTATTCCTGCTGCAGGTCTAGGAACACGTTTTTTACCTGCTACCAAAGCTCTTGCCAAAGAGATGTTGCCCATCGTTGATAAACCAACCATCCAGTTTATCGTCGAAGAAGCGCTAAAATCTGGCATCGAGGAAATCCTTGTGGTGACCGGAAAAGCTAAACGCTCTATCGAGGACCATTTTGATTCAAACTTTGAATTAGAATACAACCTCCAAGCTAAGGGGAAAAATGAACTGTTGAAATTAGTGGATGAAACCACTGCCATTAACCTTCATTTTATCCGTCAAAGCCACCCAAGAGGACTGGGAGATGCTGTCTTACAAGCCAAAGCCTTTGTGGGCAATGAACCCTTTGTGGTCATGCTTGGAGATGACTTA…
VFG005880(gb|WP_002991444)	hasC	UTP--glucose-1-phosphate uridylyltransferase HasC	Capsule (VF0144) - Immune modulation (VFC0258)	Streptococcus pyogenes MGAS6180	ATGACCAAAGTCAGAAAAGCCATTATTCCTGCTGCAGGTCTAGGAACACGTTTTTTACCTGCTACCAAAGCTCTTGCCAAAGAGATGTTGCCCATCGTTGATAAACCAACCATCCAGTTTATCGTCGAAGAAGCGCTAAAATCTGGCATCGAGGAAATCCTTGTGGTGACCGGAAAAGCTAAACGCTCTATCGAGGACCATTTTGATTCAAACTTTGAATTAGAATACAACCTCCAAGCTAAGGGGAAAAATGAACTGTTGAAATTAGTGGATGAAACCACTGCCATTAACCTTCATTTTATCCGTCAAAGCCACCCAAGAGGACTGGGAGATGCTGTCTTACAAGCCAAAGCCTTTGTGGGCAATGAACCCTTTGTGGTCATGCTTGGAGATGACTTA…
VFG005881(gb|WP_000717630)	neuC	UDP-N-acetylglucosamine 2-epimerase	Capsule (VF0274) - Immune modulation (VFC0258)	Streptococcus agalactiae A909	ATGAAAAAAATTTGTTTAGTAACCGGATCGCGTGCTGAATACGGAATAATGAAGCCATTGATTCAAAGATTATCAAAAGATAAAGAAGTCAACATACAAATTATTGCGACAGCAATGCATCTGGAAGAAAAGTACGGCTATACTTATCGTCAAATTGAAGAAGACGGTTTTGATATTGCTTATAAAGTTCCCTTACATCTTTATGATACTGACAGAAGAACTGTATCTACTGCAATGGCGCATTTACAACTAGGATTGACCAAAATTTTTGACAAGGAAGACTATGATCTAGTCATCATTTTAGGGGATCGTTACGAAATGTTACCAGTTGTGAATGTAGCGTTGATTTATAATGTCCCAGTATGCCACCTTCATGGAGGGGAGACCTCATTAGGCAAT…
VFG005882(gb|WP_000717643)	neuC	UDP-N-acetylglucosamine 2-epimerase	Capsule (VF0274) - Immune modulation (VFC0258)	Streptococcus agalactiae NEM316	ATGAAAAAAATTTGTTTAGTAACCGGATCGCGTGCTGAATACGGAATAATGAAGCCATTGATTCAAAGATTATCAAAAGATAAAGAAGTCAACTTACAAATTATTGCGACAGCAATGCATCTGGAAGAAAAGTACGGCTATACTTATCGTCAAATTGAAGAAGACGGTTTTGATATTGCTTATAAAGTTCCCTTACATCTTTATGATACTGACAGAAGAACTGTATCTACTGCAATGGCGCATTTACAACTAGGATTGACCAAAATTTTTGACAAGGAAGACTATGATCTAGTCATCATTTTAGGGGATCGTTACGAAATGTTACCAGTTGTGAATGTAGCGTTGATTTATAATGTCCCAGTATGCCACCTTCATGGAGGGGAGACCTCATTAGGCAAT…
VFG005884(gb|WP_000664148)	SPD_RS01725	capsular polysaccharide biosynthesis protein	Capsule (VF0144) - Immune modulation (VFC0258)	Streptococcus pneumoniae D39	ATGAAAGAACAAAACACGATAGAAATCGATGTATTTCAATTATTTAAAACCTTGTGGAAACGCAAGCTAATGATTTTATTAGTGGCACTTGTGACAGGTGCGGGGGCTTTTGCATATAGCACTTTTATTGTTAAGCCAGAATATACGAGTACCACGCGAATTTACGTAGTGAATCGCAATCAAGGAGACAAGTCGGGGCTGACAAATCAGGATTTGCAGGCAGGATCTTATCTGGTAAAAGACTACCGTGAGATTATCCTTTCGCAGGATGCATTGGAAAAAGTAGCGACAAATTTGAAGTTGGACATGCCAGCAAAAACGTTAGCTAGCAAAGTTCAAGTGACTGTACCAACTGACACTCGTATCGTCTCAATCTCTGTCAAGGATAAACAGCCAGAG…
VFG005886(gb|WP_009443641)	SSA_RS06920	dTDP-4-dehydrorhamnose 3,5-epimerase family protein	Capsule (VF0144) - Immune modulation (VFC0258)	Streptococcus sanguinis SK36	ATGACGGAACAATTTTTTGATAAGGAATTAGCAGCGCGTGAGGTTCCTGGAATCCCAGGTATGCTGGAGTTTGATATCCCTGTTCGTGGAGACAACCGAGGTTGGTTCAAGGAGAATTTCCAAAAGGAAAAAATGCTGCCGCTAGGCTTCCCTGAAAGCTTCTTTGCAGAAGGAAAACTGCAAAATAATGTCAGCTTTTCTCGTAAAAATGTCCTGCGTGGTCTTCATGCTGAACCATGGGACAAGTACATCTCAGTCGCAGATGATGGTAAGGTGTTGGGAACTTGGGTAGACCTGCGTGAAGGTGAGACTTTTGGCAATACCTACCAGACAGTAATTGATGCCAGCAAGGGGATTTTTGTGCCACGTGGCGTAGCAAACGGCTTCCAAGTCCTTTCC…
VFG005887(gb|YP_001197932)	SSU05_0566	Cps2C	Capsule (VF0144) - Immune modulation (VFC0258)	Streptococcus suis 05ZYH33	ATGGCGATGTTAGAAATTGCACGTACAAAAAGAGAGGGAGTAAATAAAACCGAGGAGTATTTCAATGCTATCCGTACCAATATTCAGCTTAGCGGAGCAGATATTAAGGTTGTTGGTATTACCTCTGTTAAATCGAATGAAGGTAAGAGTACAACTGCGGCTAGTCTCGCTATTGCCTATGCTCGTTCAGGTTATAAGACCGTCTTGGTGGATGCAGATATCCGAAATTCAGTCATGCCTGGTTTCTTCAAGCCAATTACAAAGATTACAGGTTTGACGGATTACCTAGCAGGGACAACAGACTTGTCTCAAGGATTATGCGATACAGATATTCCAAACTTGACCGTAATTGAGTCAGGAAAGGTTTCTCCCAACCCTACTGCCCTTTTACAAAGTAAG…
VFG005889(gb|WP_002261974)	rfbD	dTDP-4-dehydrorhamnose reductase	Capsule (VF0144) - Immune modulation (VFC0258)	Streptococcus mutans UA159	ATGATTTTAATCACAGGAAGTAATGGTCAATTAGGTACAGAATTACGTCATTTACTTGATGAACGTAATGAAGACTATGTGGCTGTTGATGTTGCAGAGATGGATATTACAAAAGCTGAAAAAGTGGATGAAGTCTTTTTACAGGTTAAACCGAGTCTTGTCTACCATTGTGCAGCCTATACAGCAGTTGATGCTGCAGAAGATGAAGGTAAAGAGTTGGATTATGCTATCAATGTGACAGGAACTGAAAACATTGCTAAGGCTTGTGAGAAATATAATGCAACTTTGGTTTACATTTCAACTGATTATGTGTTTGATGGTGAAAAGCCAGTTGGTCAAGAATGGGAAGTGGATGATAAGCCAGATCCTAAGACTGAGTATGGTCGGACAAAGCGTTTA…
VFG005890(gb|WP_011227237)	STR_RS05205	polysaccharide pyruvyl transferase family protein	Capsule (VF0144) - Immune modulation (VFC0258)	Streptococcus thermophilus CNRZ1066	ATGAAGCAAATAAAATCAAAGATAAGAGATTTACAAAATAATTTTACCTATGTTTTTGGAAAGAAAACTTTTCTTGGAAGGGGAGAAGCGATTATCATAGATGAACCTGAGCATGGAAATTTGGGAGATCAAGCAATTGCTTTTGCAGAAAATCAATTTTTAGTAAATCATGTATCAGTACGAGATGTAGAACATCTTATAGAAAGCAAAACTATTTCAGAAATAAAATCTATAAAAAAAAATATTGGAAAAAAAGAATTAGTTTTTTTTCATGGGGGAGGAAATTTCGGGACACTTTATCTAAAGTATGAGCGCATTAGAAGATTGGCAGTATCAAAGCTTCCCTTTAATAAAATGATTCTATTTCCTCAGTCAATTTCATTTGAAGATAGTAGGTTT…
VFG005891(gb|WP_011226030)	STU_RS14555	polysaccharide biosynthesis C-terminal domain-containing protein	Capsule (VF0144) - Immune modulation (VFC0258)	Streptococcus thermophilus LMG 18311	ATGTTATGGGGAAAAAATTTAGTTAGGGAGTATAAAACTTTATTTAAGGATATTTTCAATGGTTTACTCCTAGTAATGTTTCCATCAATGGTTGGGTTAATTATGCTAAGTAAACAGGTCGTTTTGATAATCTCAGGGGAAGAATACATATCTGCTGTATCCTCATTGAGAATTTTGTGCTTGGCATTAATTTGTTCTATTATATCTTGGATATTTAATGATGGTGTTTTAATACCTACTAAACGTGAAAAGTATGCATTATACTCAACTATAATTAGTGCCATCCTAAATATTATAGCTAGCTTTTTGTTAATTGGTAGATGGGGGCAAGATGCTGCTGCTTTAGCAGTTCTAATAGCAGAGGCAGCAGGAATGATCATGAATATATATTGGTCTCGA…
VFG005892(gb|WP_011681167)	STER_RS05265	polysaccharide polymerase	Capsule (VF0144) - Immune modulation (VFC0258)	Streptococcus thermophilus LMD-9	ATGAGAATATCCAAGCAATTAAGAATATTAAAATTTAATTATGATTCTCTGTTTCAAATTGGATATTTCCTACTGATATTTAATCAAGTTTTAGCTCAGTCACAGTTTAATGAAATGAAATATCCATCTTTACTATTACAATTATTTAGATGGTTATTGATAAGTTTCTTTACCGTTTTAATAATGTGCAAAGGAAAATATCCATATAATAGAACAGGATTGTTTTGGATATGCTTTGCAGTTATTGCAATTACTGAAATGCTCTTTTTTAATGGTAAAATCCTACTTATTATTTTATTTTTACTAGTAATTGCGTCCTATAAGACAAATATGAATTCTTTAATTAAGATTCATATAAAAGCTTTGATTTCTGGAATAATTGTTGTCAGTTTTAGTAGC…
VFG005894(gb|WP_000262522)	neuB	N-acetylneuraminate synthase	Capsule (VF0274) - Immune modulation (VFC0258)	Streptococcus agalactiae NEM316	ATGGTTTATATTATTGCAGAGATTGGTTGCAATCATAATGGAGATATTAATCTTGCGAAAAAAATGGTAGATGTTGCGGTGTCTTGTGGTGTTGATGCTGTTAAATTTCAGACTTTTAAAGCTGAGAAACTTATTTCTAAATTTGCTCCCAAAGCTGAATATCAAAAAGAAACTACAGGAACAGCAGACAGTCAACTTGAGATGACGAAACGTTTAGAGTTAAGCTTTGAAGAATACTTAGAAATGCGTGATTATGCAATTTCAAAAGGTGTGGAGACCTTTTCAACACCTTTTGATGAAGAGTCATTAGAGTTCTTAATTTCTACAGATATGCCAATTTACAAAATTCCATCAGGAGAAATCACTAATTTACCTTACTTAGAAAAGATTGGCAAGCAA…
VFG005896(gb|WP_001142534)	SPD_RS01730	tyrosine-protein kinase	Capsule (VF0144) - Immune modulation (VFC0258)	Streptococcus pneumoniae D39	ATGCCAACGTTAGAAATCTCACAGGCAAAATTGGATTTTGTAAAAAAGGCAGAGGAATATTATAACTCTTTGTGCACGAACCTACAGTTAAGTGGAGATGGTTTGAAAGTATTTTCTATCACTTCTGTGAAACTAGGAGAAGGAAAATCAACGACTTCCACCAATATCGCTTGGGCTTTTGCGCGTGCAGGTTACAAAACGCTGCTGATTGATGGAGATATTCGCAATTCTGTTATGTTAGGTGTCTTTAAAGCAAGGGATAAGATTACAGGCCTGACAGAATTTTTATCAGGAACTACAGACCTATCACAAGGGCTTTGTGATACCAATATCGAAAATCTCTTTGTAATTCAGGCTGGCTCTGTGTCACCGAATCCGACAGCTCTTCTTCAAAGGAAG…
VFG005898(gb|WP_002904719)	rfbA	glucose-1-phosphate thymidylyltransferase RfbA	Capsule (VF0144) - Immune modulation (VFC0258)	Streptococcus sanguinis SK36	ATGAAAGGTATTATTCTTGCAGGTGGTTCTGGTACTCGTTTGTACCCATTGACCCGCGCTGCGTCAAAACAGCTCATGCCGGTTTATGACAAACCCATGATTTATTATCCACTGTCAACTCTTATGCTGGCTGGCATCAAGGACATTTTGATTATCTCCACTCCGACAGATTTGCCTCGTTTTGAGGATCTGCTGGGAGATGGCTCTGAGTTTGGTATCAAGCTCTCTTATGCAGAGCAGCCAAGTCCAGACGGGCTGGCACAAGCCTTTATCATTGGAGCCGATTTCATTGGAGATGATAATGTAGCGCTGATTCTTGGGGATAATATTTACCATGGACCAGGTCTGAGTAAAATGCTCCAAAATGCTGCTGCTAAGGAAAAAGGAGCAACTGTTTTT…
VFG005899(gb|YP_001197933)	SSU05_0567	Cps2D	Capsule (VF0144) - Immune modulation (VFC0258)	Streptococcus suis 05ZYH33	TTGATATCCATTCGCATATCATATTTGGTGTGGGATGACGGTCCCAAAACTATTGAAGAGAGCCTGAGTTTGATAAGCGAAGCTTATCGTCAAGGTGTTCGCTATATCGTAGCGACATCTCATAGACGAAAAGGGATGTTTGAAACACCAGAAAAAATCATCATGATTAACTTTCTTCAACTTAAAGAGGCAGTAGCAGAAGTTTATCCTGAAATACGATTGTGCTATGGTGCTGAATTGTATTATAGTAAAGATATCTTAAGCAAACTTGAAAAAAAGAAAGTACCAACACTTAATGGCTCGTGCTATATTCTCTTGGAGTTCAGTACGGATACTCCTTGGAAAGAGATTCAAGAAGCAGTGAACGAAATGACGCTACTTGGGCTAACTCCCGTACTT…
VFG005900(gb|YP_001200128)	SSU98_0570	Cps2C	Capsule (VF0144) - Immune modulation (VFC0258)	Streptococcus suis 98HAH33	ATGGCGATGTTAGAAATTGCACGTACAAAAAGAGAGGGAGTAAATAAAACCGAGGAGTATTTCAATGCTATCCGTACCAATATTCAGCTTAGCGGAGCAGATATTAAGGTTGTTGGTATTACCTCTGTTAAATCGAATGAAGGTAAGAGTACAACTGCGGCTAGTCTCGCTATTGCCTATGCTCGTTCAGGTTATAAGACCGTCTTGGTGGATGCAGATATCCGAAATTCAGTCATGCCTGGTTTCTTCAAGCCAATTACAAAGATTACAGGTTTGACGGATTACCTAGCAGGGACAACAGACTTGTCTCAAGGATTATGCGATACAGATATTCCAAACTTGACCGTAATTGAGTCAGGAAAGGTTTCTCCCAACCCTACTGCCCTTTTACAAAGTAAG…
VFG005901(gb|WP_002261975)	SMU_RS03820	glycosyltransferase family 1 protein	Capsule (VF0144) - Immune modulation (VFC0258)	Streptococcus mutans UA159	TTGCGTCATGTATTCATCATAGGAAGTCGCGGCTTACCAGCAAAATATGGTGGTTTTGAGACTTTCGTGGAAGAATTGGTTAAGCATAAACAGTCGCAGCAGTTAACTTATCATGTGGCCTGTCTTAGTGAGACTGACCAGCATAAGCATTTTACCTATTTAGGTGTTGATTGTTTTACTATTAAGGCTCCTAAGCTGGGTCCTGCCAGAGTCATTGCTTATGATATGATGGCTATTCGCTATGCTTTAAAGTTGATCAAGGATCAAAAAATCAAACACCCTATTTTTTATATTTTAGGAAATACAATCGGTGCTTTTATGGGACCCTTTGCTCGTAAGATTAAGCGCATAGGCGGACGATTTTATATTAATCCAGATGGTTTGGAATGGCGACGTTCT…
VFG005902(gb|WP_011227238)	STR_RS05210	exopolysaccharide gene cluster protein	Capsule (VF0144) - Immune modulation (VFC0258)	Streptococcus thermophilus CNRZ1066	ATGGAGGATAGAAAGAAACAAGCAATTTTGATACTATCCCACAGAAATACTCTCGCTCTAAAATCAACAATAGAGCTTTTGGATTCTCAATACTTTGATTTCTTTCTTCATATAGATAAAAAAAGTAGAATTCAAGATTTTTTTTATTTAAAAAAAATTACAAAATTCTCCACTATTCATTTTTCAGAAAGAAAAAATGTACATTGGGGAGGTTTTTCTATGGTAGAAGCAATGTTTGCGCTATTAGAATGTGCACGTGATACAGGAGAATATTCTTATTTTCATTTTTTATCTGGAGATGATATGCCAATCAAAGATAATGAAATAGTATTTAATTTTTTTGAAAATAGTTATCCTAAAAATTTTATTGATATTCTAGATTTTGAAAATGTCAATAAA…
VFG005903(gb|WP_011226032)	STU_RS14560	O-antigen ligase family protein	Capsule (VF0144) - Immune modulation (VFC0258)	Streptococcus thermophilus LMG 18311	ATGAGTTTTAAAATTAGTACATCATTTTATAGTTTTCTCAGCATAATTTATTTTATTGGTTTTATGATTGTTGAAAATGGAACTTTTTTTTCTAGCACATCTAAAATTATTTTGGCTTTTTTTGTTTTTTTAGGTTTATTAAATTATAAAAGAGTATTTAATTCGTATGTTTTATGGATTTCTTGCTACACAATTTTTGTAGTTCTTTCAATTTATTGGGCGTCATATGTTGATTTTGCGAGGCAGTCTGCTTTAACGGTTGTTTATACGTCTATTTGTTCTTTGATTTTTCCCATTTTAATTTCTAATGATGATCAAGAGATAAATTTTATATATAAATTGATAATAGTATTGCCTATTATGTATTTTGTGTACTACATTGTTAATAATGAAGTCCAA…
VFG005904(gb|WP_011681168)	STER_RS05270	glycosyltransferase family 4 protein	Capsule (VF0144) - Immune modulation (VFC0258)	Streptococcus thermophilus LMD-9	ATGAAAATTTGCTTTGTTCTACCAAGGTATACTAGAAGACCAATTGGTGGATATAAAATCGTATATGAATATGCTAATAGGTTATGCAACTCAGGAAATAAGGTATATCTTTTATTCTTAAATGACAATGTCTTTCTAGAATATAAGGTTCCACGAATTTTAAAAAGTGTGTGCTCTAATATAATGACACAGATAGAACCAAGATGGTTTCCCTTAAATAAATCAATCAGTAAAATTTCAGGTCTTTATAATGCGAAAAAAATACTTCAAGATGTAGATGTATGCATTGCGACTGGTGCCGAAACTGTTGCAGTGTGTAAAAAGGCATTTCCTCTTGCTTCAAAATGCTATTTGATACAGGGTTTTGAAACATGGGTATTGAGTGAAAAAGAATTGTTT…
VFG005906(gb|WP_001093064)	GBS_RS06555	oligosaccharide flippase family protein	Capsule (VF0274) - Immune modulation (VFC0258)	Streptococcus agalactiae NEM316	ATGAATACTAAGAAATTACTTCAATCTGGTTTTATTTATACACTCGGGAATTTATTGGTGCAAGGATTAGCCTTTATCACACTTCCCATCTATACTCGGGTTATCTCAACAGAAGTTTATGGCCAATATAGTTTATATGTCGCTTGGATGAATATTATTATGCTTTTTATTGGCCTTCAGACGAGCGGTTCTTTAAGTTCAGCCCGGGTCAAATACGGAGAAGAATTTAAAAGCTATTCAGGGAGTGCCTTTTCTGTAGGTAATATATGGTTTCTTATTATACTTTTGATAGCTTTTCTATTTAGAAGTTTTCTTGCACCATTAGTTGGTTTTTCTGAATCTATTTTTTTATTAATGGTGTGTCAAAGTTACGCTAGCTATGTGGTGACTTTCTTTGGT…
VFG005908(gb|WP_001013647)	SPD_RS01735	sugar transferase	Capsule (VF0144) - Immune modulation (VFC0258)	Streptococcus pneumoniae D39	ATGAATGGAAAAACAGTAAAGTCTTCATTGGCCATAATCCAGAGTTTTCTTATTATTTTATTGACTTATCTACTTAGTGCTGTGAGAGAAGCGGAGATTGTTTCAACAACAGCTATTGCACTTTATATCCTCCATTATTTTGTCTTTTATATCAGTGATTATGGACAAGATTTCTTTAAAAGGGGATATTTGATTGAACTTGTCCAGACATTGAAATATATCCTATTCTTTGCACTAGCGATTAGTATTTCTAATTTTTTCTTAGAGGATCGATTTAGTATTTCCAGACGAGGCATGATTTACTTCCTCACATTACATGCTCTCTTAGTCTATGTGCTAAACCTATTTATCAAGTGGTATTGGAAGCGGGCTTATCTCAACTTTAAAGGAAGTAAGAAG…
VFG005910(gb|WP_011837182)	SSA_RS07370	LPS biosynthesis protein	Capsule (VF0144) - Immune modulation (VFC0258)	Streptococcus sanguinis SK36	ATGGAACGAATATTACTCTATGTTCATTTCAATAAATGCAATCATATAAGCGGTCATGTCTTCTATCAATTGGAGCAGCTAAAGCCGCTTTTTTCTAAGATTATTTTTATTTCAAATAGTCCTTTGAGCAATGAGGACAAATGCCGGCTGAGAGAAGACTTGGGAATTTCTGACTTGCTTGAGAGGGATAATCGAGGCTTTGATTTTGCAGCTTGGCGTGACGGTATGAACTGGCTGGGTTTTGATACTTTGCAGAACTCAGACTCTCTGACTCTCATGAACGACACTTGCTTTGGTCCACTATGGGATTTGGCGCCCATTTATCAGCGCTTTGAAGAGGATCCGCAAGTCGATTTTTGGGGAATGACTAATTTTCGCAAGACCAGATACTTTGAAGAA…
VFG005911(gb|YP_001197934)	SSU05_0568	Cps2E	Capsule (VF0144) - Immune modulation (VFC0258)	Streptococcus suis 05ZYH33	ATGAATATTGAAATAGGATATCGCCAAACGAAATTGGCATTGTTTGATATGATAGCAGTTACGATTTCTGCAATCTTAACAAGTCATATACCAAATGCTGATTTAAATCGTTCTGGAATTTTTATCATAATGATGGTTCATTATTTTGCATTTTTTATATCTCGTATGCCGGTTGAATTTGAGTATAGAGGTAATCTGATAGAGTTTGAAAAAACATTTAACTATAGTATAATATTTGTAATTTTTCTTATGGCAGTTTCATTTATGTTAGAGAATAATTTCGCACTTTCAAGACGTGGTGCCGTGTATTTCACATTAATAAACTTCGTTTTGGTATACCTATTTAACGTAATTATTAAGCAGTTTAAGGATAGCTTTCTATTTTCGACAACCTATCAA…
VFG005912(gb|YP_001200129)	SSU98_0571	Cps2D	Capsule (VF0144) - Immune modulation (VFC0258)	Streptococcus suis 98HAH33	ATGATTGATATCCATTCGCATATCATATTTGGTGTGGATGACGGTCCCAAAACTATTGAAGAGAGCCTGAGTTTGATAAGCGAAGCTTATCGTCAAGGTGTTCGCTATATCGTAGCGACATCTCATAGACGAAAAGGGATGTTTGAAACACCAGAAAAAATCATCATGATTAACTTTCTTCAACTTAAAGAGGCAGTAGCAGAAGTTTATCCTGAAATACGATTGTGCTATGGTGCTGAATTGTATTATAGTAAAGATATCTTAAGCAAACTTGAAAAAAAGAAAGTACCAACACTTAATGGCTCGTGCTATATTCTCTTGGAGTTCAGTACGGATACTCCTTGGAAAGAGATTCAAGAAGCAGTGAACGAAATGACGCTACTTGGGCTAACTCCCGTA…
VFG005913(gb|WP_002261976)	SMU_RS03825	glycosyltransferase family 2 protein	Capsule (VF0144) - Immune modulation (VFC0258)	Streptococcus mutans UA159	ATGAAAGTTAATATTTTAATGTCCACCTACAATGGTCAGGAATTCATCGCCCAACAAATCCAAAGTATTCAAAAACAAACTTTTGAAAATTGGAACTTACTTATTCGCGACGATGGTTCTAGTGATGAAACTCCTAAAATTATTGCAGACTTTGCTAAGTCTGATGCGCGGATTCGTTTTATCAATGCTGATAAACGAGAAAATTTTGGTGTCATCAAAAATTTCTATACCTTACTAAAATATGAAAAGGCCGATTACTATTTTTTTAGCGATCAAGATGATGTTTGGCAGCCGCAAAAGCTGGAATTAACTCTGGCAAGTGTTGAAAAAGAAAACAATCAAATCCCTTTGATGGTTTATACAGATTTGACAGTAGTAGATAGAGATTTGCAAGTTTTG…
VFG005914(gb|WP_011227239)	STR_RS05215	EpsG family protein	Capsule (VF0144) - Immune modulation (VFC0258)	Streptococcus thermophilus CNRZ1066	ATGGTAATTTATTTTTTACTTTTCCCGATGATCGCAATGATTTATTTAATGACATTGCTCTTACGGCAAAAAGCACAAATCCAAAAAACGATTTTTTGTGTTCTTACGTTTGGTACACTAGGCTTTATTTCAGCAAGTCGTGCATCAAGTGTTGGGACGGACGTTACTTTATACGAAAATATTTTTAAATCTATAAATTACGGGATAAGTGCTGAGAATAATTGGGGATACGTCATCTATAACAAGCTGATTGGTAGTGTATTTGGCTATACAGGACATGAAATCACGGCCGCTAATTCAGTTTTGATTACAATACTTATTGGTATTTTTATTTGGAAAGTAGCGGAACATTATTTTGTTGCGACGTTTTTATACATTAGCTTGTTTTATTATGCTACA…
VFG005915(gb|WP_179970486)	STU_RS14565	polysaccharide biosynthesis C-terminal domain-containing protein	Capsule (VF0144) - Immune modulation (VFC0258)	Streptococcus thermophilus LMG 18311	GTGGCCTATGGTTCAGAAGTGAATGGATTAGTTTCGTCTATAGGTCAATTTTTAGCTTTAATTAGTTTATTTGATGCAGGTATGGGTGTTGTTATAGAAGCATCATTATATAAACCACTTGCTTTAAAAGATAATTTGGAAATAAATAGAGTTCTATCATCAGGAAAGCGTTTTTATAATAAAGTTGTGTTGTTACTACTTTTTTATGTAGTGGCAATTTCGCTATTCTATCCTACTTTTACCGAAAAAAATTTCTCTTTTCTTTACATTTTTATTTTGATTTGGGCGATATCAATAAATTTGTTTGGTCAATATTATTTTGGTGTACTAAACGGTGTTCTAATTAGTGCAGATCAAAAGAGCTATATTTTTAATTGGGTGTATACTTTTGCAACACTT…
VFG005916(gb|WP_011681169)	STER_RS05275	glycosyltransferase	Capsule (VF0144) - Immune modulation (VFC0258)	Streptococcus thermophilus LMD-9	ATGAAAATTGCAATTTTAATGTCTACCTATAATGGAGAAAAATATCTTAATGAGCAGTTAGAAAGCATTTTCATGCAACAAGTAAATGCAGAAATAACAGTTTATATAAGAGATGATGGAAGTAAAGATAAAACTGTTCAGATTATAAATTATTGGGCTGCAAAGCTTAACATTGTTTTGTTTGAAGAAAATAATGTTGGACCAGCAAATAGTTTTTGGAAATTATTTGCATTAAAAGAAATAGAAGCAGATTATTATGCATTTTGCGATCAAGATGATATATGGGATTCAAATAAACTTCAATTGGGTATGGAGGCTTTGAATGGTATAAATGACGAGGCCTTGTGGTGTTCTAACTGTAGAATTGTTGATCAAAATGGGGCGACTTTAATTGATAGA…
VFG005918(gb|WP_000181212)	GBS_RS06560	glycosyltransferase family 52	Capsule (VF0274) - Immune modulation (VFC0258)	Streptococcus agalactiae NEM316	ATGACTAATTTTGTTTGTCATACTTTATACCATCTACTGATTACTATAATAAAGTTAAAAGATAAAGAAAATACTAGAATATTTATTTGTGACACTATCACGGATTATGAAACTTGGGTAAAGATATTAAATGATCAGGGAATAAGAACTGAATCATTTAAAGAGTTTGCTTATCGGGAGCAGTTACAAAATAAAAATATTGAAGAAGTGATGGAGCTTGTAGATTCAGACTTAAATCACTACTTTGAGAGAGTAGATACACAAGTCTATCTATTTAATGATGATACTTTAATAGGTCGCTATATGGTGTATTTAGGTAAAAATTATCATCTAATTGAAGATGGTTATAACTGTTTTCAAGCCAAGTTATTCTTGGGTGGTTCTGTCGTAAAACGAGTA…
VFG005920(gb|WP_000750328)	SPD_RS01740	glycosyltransferase family 1 protein	Capsule (VF0144) - Immune modulation (VFC0258)	Streptococcus pneumoniae D39	ATGAAGAAGTCAGTTTATATCATTGGTTCAAAGGGGATTCCTGCCAAGTATGGAGGATTTGAAACCTTTGTTGAGAAATTAACAGAATATCAAAAAGATGGGAACATCCAATACTATGTTGCCTGCATACGCGAAAATTCTGCAAAATCAGGATTTACAGCAGATACATTTGAGTACAATGGTGCTATTTGTTACAACATTGATGTGCCTAATATTGGTCCTGCTAGAGCCATTGCTTACGATATTGCAGCGGTCAATAAGGCTATTGAATTGGCTAAGGGAAACAAGGACGAGGCTCCCATTTTTTACATTCTAGCTTGTCGTATCGGACCTTTTATTTCTGGACTTAAGAAAAAAATTCGTTCGATCGGAGGCCGTTTGCTGGTAAATCCAGATGGT…
VFG005922(gb|WP_011837183)	SSA_RS07375	ABC transporter ATP-binding protein	Capsule (VF0144) - Immune modulation (VFC0258)	Streptococcus sanguinis SK36	ATGTCAAATAATATTGCAGTAAAAGTCGACCATGTAAGTAAATTCTTTCGATTGCCTACTGAGGCTACTCAGAGTTTGAGAACCAGTCTGGTTAATCGTTTTAAGGGGATTAAAGGCTACAAAGAACAGCATGTTTTGAAAGATATTTCCTTTGAGGTCGAAAAAGGTGACTTCTACGGGATTGTTGGCCGCAATGGATCTGGTAAGTCCACCCTCCTGAAAATTATCTCTGAGATTTATATTCCGGAGAAGGGCAAGGTAACTATTGATGGTAAGTTGGTTTCCTTTATTGAGCTAGGTGTCGGTTTCAATCCAGAACTAACTGGCCGCGAAAATGTCTATATGAATGGTGCCATGCTGGGATTCTCAACAGAAGAAGTAGACGCCATGTACGATGAT…
VFG005923(gb|YP_001197935)	SSU05_0569	Cps2F	Capsule (VF0144) - Immune modulation (VFC0258)	Streptococcus suis 05ZYH33	ATGAGAACAGTTTATATTATTGGTTCAAAAGGAATACCAGCAAAGTATGGTGGTTTCGAGACTTTCGTAGAAAAATTAACTGAGTATCAGAAAGATAAATCAATTAATTATTTTGTTGCATGTACAAGAGAAAATTCAGCAAAATCAGATATTACAGGAGAAGTTTTTGAACATAATGGAGCAACATGTTTTAATATTGATGTGCCAAATATTGGTTCAGCAAAAGCCATTCTTTATGATATTATGGCTCTCAAGAAATCTATTGAAATTGCCAAAGATAGAAATGATACCTCTCCAATTTTCTACATTCTTGCTTGTCGGATTGGTCCTTTCATTTATCTTTTTAAGAAGCAGATTGAATCAATTGGAGGTCAACTTTTCGTAAACCCAGACGGTCAT…
VFG005924(gb|YP_001200130)	SSU98_0572	Cps2E	Capsule (VF0144) - Immune modulation (VFC0258)	Streptococcus suis 98HAH33	ATGAATATTGAAATAGGATATCGCCAAACGAAATTGGCATTGTTTGATATGATAGCAGTTACGATTTCTGCAATCTTAACAAGTCATATACCAAATGCTGATTTAAATCGTTCTGGAATTTTTATCATAATGATGGTTCATTATTTTGCATTTTTTATATCTCGTATGCCGGTTGAATTTGAGTATAGAGGTAATCTGATAGAGTTTGAAAAAACATTTAACTATAGTATAATATTTGTAATTTTTCTTATGGCAGTTTCATTTATGTTAGAGAATAATTTCGCACTTTCAAGACGTGGTGCCGTGTATTTCACATTAATAAACTTCGTTTTGGTATACCTATTTAACGTAATTATTAAGCAGTTTAAGGATAGCTTTCTATTTTCGACAACCTATCAA…
VFG005925(gb|WP_002261977)	SMU_RS03830	ABC transporter permease	Capsule (VF0144) - Immune modulation (VFC0258)	Streptococcus mutans UA159	ATGGACTTTTTTAGTCGTAAAAATCGTATTCTATTAAAAGAACTTATCAAGACTGATTTTAAACTTCGTTATCAAGGAAGCGCCATTGGCTACCTTTGGTCAATTTTGAAGCCTTTGATGCTGTTTGCTATCATGTACATTGTCTTTGTTCGTTTCTTACCTTTAGGGGGCGATGTGCCTCACTGGCCTGTTGCTCTCCTGCTAGGAAATGTTATTTGGACATTTTTCCAAGAAACAACCATGATGGGTATGGTTTCTGTTGTAACGCGTGGCGATTTACTGCGTAAACTTAATTTTTCGAAGCAGACGATTGTTTTTTCAGCAGTCTCTGGAGCTGCTATTAATTTTGGTATTAATGTAATTGTTGTTTTAATCTTTGCCCTTTTAAATGGTGTAACT…
VFG005926(gb|WP_011227240)	STR_RS05220	glycosyltransferase family 2 protein	Capsule (VF0144) - Immune modulation (VFC0258)	Streptococcus thermophilus CNRZ1066	ATGTATCTTAAAAGTCTAATCTCTATTGTTATTCCAGTATATAATGTAGAGAAATATTTAGAAAAATGTTTGCAATCTGTTCAAAATCAGACTTACAATAATTTTGAAGTGATTTTAGTGAATGATGGCTCAACCGATTCATCACTTTCAATATGCGAAAAATTTGTTAATCAGGATAAAAGATTTTCTGTTTTTTCTAAAGAAAATGGTGGTATGTCATCTGCACGAAATTTTGGAATTAAAAAGGCTAAAGGATCGTTTATCACATTTGTAGATAGTGATGACTACATAGTAAAAGATTATCTTTCTCATTTGGTAGCTGGGATAAAAAGTGAGACCTCTATAGTTTGTTCAAAGTTTTTTCTTGTAGATGAAAAAGGAAGTTTATTGACTAAAAAA…
VFG005927(gb|WP_011226034)	STU_RS14570	alpha-1,2-fucosyltransferase	Capsule (VF0144) - Immune modulation (VFC0258)	Streptococcus thermophilus LMG 18311	ATGATTTATATAATTCAAGGTGGAAGAGCAGGAAACCAATTGTTTAGTTATGCATTTGCGCAAAGAATTAGACAAATATATGGTAATGAGGAAATTTGTTTTGTACTTAGCGCAATAAAAAATAAAGCAATGGATGATTGTAATGGCGCTTACTGGGAAGATTCTTTAAAATATTTTGATGTTCAAGATTACTCTGTTAGTTTTGAGGATAATATAGTAACAAAAGAAGGTAATTTATTTCAAAGGTTTCTATATCAATTCTGGCGAGGATCTAGAAAACTAAATAATATTATTTTTAGTTTGACAGGAGTTGAGTTTTCTAAATTTTCACTTTTGTTAAATCGAGTAGTTTTCAATTTAATCTCAAGATTCGGATTGTATATTATAACACATGGTTTT…
VFG005928(gb|WP_202964935)	STER_RS05280	glycosyltransferase family 1 protein	Capsule (VF0144) - Immune modulation (VFC0258)	Streptococcus thermophilus LMD-9	GTGAGTACGGTTGGGTTAATTTATGATGGCATAACAAGCGTTATATCATCATATTTGGAAGCAATGGATAAAACAGATTTAGAAATATATGTTGTTTCCACAATTAAAGCTGAACCTAATATAGAAGAAAAAATTGAAAAACTTGGTTGTAAAATTGTTCATTTGCCTTCAAGGAAAAATAATACAATTAAGTATTTTATTTCTCTACAAACTTTTATTCACAGGAATGGAATAGAAGTAATACATGCACACGGAAATAGTGCAACATTAGCTATTGAAATGTTGGCAGGGCTACTAGGGGGGTGTAAGAAAAGAATAGCTCATTCGCATAATACAAAGTGCGAGCAAGTGAAAGCAGATAAATTATTGAGACCGCTATTTGATTTGCTTTATACAGAT…
VFG005929(gb|WP_000591737)	SAK_RS06285	glycosyltransferase	Capsule (VF0274) - Immune modulation (VFC0258)	Streptococcus agalactiae A909	ATGATAAAGAAAATTGAAAAGGATTTAATAAGTGTAATTGTACCTATTTATAATGTTGAAGATTATTTAGTTGAATGTATAGAAAGCCTTATTGTTCAAACATATCGAAATATTGAAATATTATTGATTAATGATGGTTCGACGGATAATTGTGCGACAATTGCCAAAGAATTTTCTGAAAGAGATTGTAGAGTTATCTATATAGAAAAGTCGAATGGTGGGTTGTCAGAAGCTAGAAACTATGGAATTTATCATTCAAAGGGAAAATACTTAACTTTTGTTGATTCAGATGATAAAGTTTCCTCTGATTACATAGCGAATTTGTATAATGCTATTCAAAAACATGATTCGTCTATAGCTATCGGTGGCTATTTAGAATTTTATGAAAGACATAATAGC…
VFG005930(gb|WP_000591736)	GBS_RS06565	glycosyltransferase	Capsule (VF0274) - Immune modulation (VFC0258)	Streptococcus agalactiae NEM316	ATGATAAAGAAAATTGAAAAGGATTTAATAAGTGTAATTGTACCTATTTATAATGTTGAAGATTATTTAGTTGAATGTATAGAAAGCCTTATTGTTCAAACATATCGAAATATTGAAATATTATTGATTAATGATGGTTCGACGGATAATTGTGCGACAATTGCCAAAGAATTTTCTGAAAGAGATTGTAGAGTTATCTATATAGAAAAGTCGAATGGTGGGTTGTCAGAAGCTAGAAACTATGGAATTTATCATTCAAAGGGAAAATACTTAACTTTTGTTGATTCAGATGATAAAGTTTCCTCTGATTACATAGCGAATTTGTATAATGCTATTCAAAAACATGATTCGTCTATAGCTATCGGTGGCTATTTAGAATTTTATGAAAGACATAATAGC…
VFG005932(gb|WP_000066762)	SPD_RS01745	glycosyltransferase family 2 protein	Capsule (VF0144) - Immune modulation (VFC0258)	Streptococcus pneumoniae D39	GTGAGTAACAAGCAAATTGCGATTATGATGGCAACTTATAATGGAGCTAAATACATTGGAGAACAGATAGACTCTATTCTTAGGCAAACTTATCAAGATTGGAAATTATTTATCCATGACGATTGTTCAAATGATGCTACTTTTCAAATCCTTCAGCAATACCAAGAAAAATACCCTAAAAAAATTAAGGTTATCACAGATTCCTCTGTTATAGGGGGGAGCTCAGAGAAAAATTTTGCAGCTATTCAAAAATGGGTGACGAATAATCATGATTTTTCTTATTTTATGTTTGCAGATCAAGATGATTTTTGGTTTCCAAATAAGATTGAGCGCTCACTTTATAAAATGAAAGAATCAGAAAAGGATGATTTACCTATTTTAGTTCATACTGATTTAGAA…
VFG005934(gb|WP_011837184)	SSA_RS07380	ABC transporter permease	Capsule (VF0144) - Immune modulation (VFC0258)	Streptococcus sanguinis SK36	ATGGATTTTTTTAGTAAAAAAAATCGTATTCTTTTGAAAGAATTAATCAAGACGGATTTTAAATTACGTTATCAAGGGTCCTTGGTCGGCTATCTCTGGTCGATTTTGAAGCCATTGATGATGTTTACTATCATGTATCTGGTCTTTGTCCGCTTTTTGCGCTTTGATGACGGGACACCCCACTATACAGTAGGGCTTTTGCTGGGGATGGTTTTCTGGTCTTTCTTTACCGAAGCCACCAATATGGGCATGCTTTCCATCGTTTCTCGGGGAGATTTGCTTCGTAAATTAAACTTTCCTAAACATACCATCGTCATTTCATCGGTTCTTGGAGCGGCAATCAATTTTCTGATTAATCTGGTCGTTGTTTTCCTTTTCGCCTTGATCAATCAGGTGGAA…
VFG005935(gb|YP_001197936)	SSU05_0570	glycosyltransferase	Capsule (VF0144) - Immune modulation (VFC0258)	Streptococcus suis 05ZYH33	ATGAAAAAGATTCTATATCTCCATGCTGGAGCAGAATTATATGGGGCAGATAAGGTTCTCTTGGAACTTATAAAAGGCTTAGATAAGAATGAATTTGAAGCGCATGTTATCCTACCTAATGATGGAGTCCTAGTGCCAGCATTAAGAGAAGTTGGTGCGCAAGTTGAAGTTATTAACTATCCAATTCTACGTAGGAAATATTTTAATCCAAAAGGGATTTTTGACTACTTCATATCATATCATCACTATTCTAAACAGATTGCTCAATATGCCATAGAAAATAAGGTTGACATAATTCACAATAATACTACCGCTGTCTTAGAAGGCATTTATCTGAAGCGAAAACTCAAATTACCTTTGTTGTGGCATGTTCATGAGATTATTGTCAAACCTAAATTC…
VFG005936(gb|YP_001200131)	SSU98_0573	Cps2F	Capsule (VF0144) - Immune modulation (VFC0258)	Streptococcus suis 98HAH33	ATGAGAACAGTTTATATTATTGGTTCAAAAGGAATACCAGCAAAGTATGGTGGTTTCGAGACTTTCGTAGAAAAATTAACTGAGTATCAGAAAGATAAATCAATTAATTATTTTGTTGCATGTACAAGAGAAAATTCAGCAAAATCAGATATTACAGGAGAAGTTTTTGAACATAATGGAGCAACATGTTTTACTATTGATGTGCCAAATATTGGTTCAGCAAAAGCCATTCTTTATGATATTATGGCTCTCAAGAAATCTATTGAAATTGCCAAAGATAGAAATGATACCTCTCCAATTTTCTACATTCTTGCTTGTCGGATTGGTCCTTTCATTTATCCTTTTAAGAAGCAGATTGAATCCATTGGAGGTCACTTTTCGTAA
VFG005937(gb|WP_002261978)	SMU_RS03835	ABC transporter ATP-binding protein	Capsule (VF0144) - Immune modulation (VFC0258)	Streptococcus mutans UA159	ATGACAAAAAATAATATTGCAGTCAAAGTTGACCATGTCAGTAAGTATTTTAAGTTACCTGTTGAAAGTACTCAAAGTTTGAGAACTGCCTTAGTCAATCGTTTTAAAGGGATTAAAGGTTATAAGAAACAGCATGTCCTGCGAGATATTGATTTCGAAGTTGAAAAAGGAGACTTTTTTGGTATTGTAGGCCGAAATGGTTCTGGTAAATCAACACTTTTAAAAATTATTTCTCAAATTTATGTTCCTGAACAAGGCAAAGTTACTGTAGATGGGAAATTAGTTTCTTTTATTGAACTCGGTGTCGGTTTTAATCCAGAACTGACTGGCCGTGAAAATGTTTATATGAATGGGGCTATGCTTGGTTTCACAACTGAAGAGGTAGATACTATGTATCAG…
VFG005938(gb|WP_041827041)	STR_RS05225	acyltransferase	Capsule (VF0144) - Immune modulation (VFC0258)	Streptococcus thermophilus CNRZ1066	ATGCTGATTTTGAAATTAAAATTTCATCTTAAATCGTTATTCCTTAAATGGATTTATCGATTACTTTATCTAAAAAAGTTTCAGTTTGGTGCACGCTTGACGTTTCGAGATGGGTTTCATTTGTTAATTGAAAAATCTGGGAAAGTTATCATCGGGAATCATGTTTTTTTTAATAACTTTTGTTCAATTAATGCCATGTTATCAGTAACGATTGGTGATGACTGTATTTTTGGTGAAAACGTTAAAATTTATGATCACAATCATTGTTATCAAAATAAAAGTCAACCTATTTCAAAACAAGGTTTTTCAACTGCTGCTATCCAGATTGGTCGTAACTGTTGGATAGGTAGTCAAGTGACGATTTTAAAAGGTGTAACCATAGGTGATAATAGTATCATT…
VFG005939(gb|WP_041828375)	STU_RS14575	exopolysaccharide biosynthesis protein	Capsule (VF0144) - Immune modulation (VFC0258)	Streptococcus thermophilus LMG 18311	ATGATACCCAAAAAAATACATTACTGTTGGTTCGGAAAAGGTAAACATTCTAAAGAGATGAAAAAATGTATAAAATCTTGGAAAAAATACTGTCCGGACTATGAGATAATCGAGTGGAATGAGTCGAATTTTGACATCTCAGCTCATCCATTTGTTAAAGCGGCATATGAGGCTAAGGCTTGGGCATTCGTATCAGATTACGCACGACTAAAAATCATTTATGATTATGGAGGCGTTTATTTAGATACTGATGTTGAACTAATCAGAAATATTGATTTTTTATTGCAAAATGATGCATATTTAGGAGTGGAGGCGCAGGATTGGTTATGTAATACTGGCCTTGGTTTTGGTGCAAAAAAGCATAATAGTATTATTGCAGAAATGTTACAGATATATAAT…
VFG005940(gb|WP_011681171)	STER_RS05285	multidrug MFS transporter	Capsule (VF0144) - Immune modulation (VFC0258)	Streptococcus thermophilus LMD-9	ATGATATTTGTAACAGTTGGAACACACGAGCAGCCGTTTAACAGGCTTGTGAAAGCAGTAGATGAATTAAAAAGAGACGGAATAATTACCGAAGACGTTATTATGCAAACTGGATTCAGCACATACGAACCGAAGTATTGCCAGTGGAGCAAACTACTCCCTTATCAACAGATGATAAAGAATGTTGAGGACGCACGCATTGTCATTACTCACGGAGGCCCTGCGAGCTTTATTATGCCTTTGCAAATCGGTAAGACACCTATTGTTGTACCCCGTCAACACCGATTTGATGAACATGTGAATGACCACCAGGTAGAATTTGCAAGAAATGTTGCCTGGAGAATAGGAACTATTATCCCGGTTGAGGACATTAGCACACTTGGTGATGTGATCAAAAAA…
VFG005941(gb|WP_000415346)	SAK_RS06290	glycosyltransferase	Capsule (VF0274) - Immune modulation (VFC0258)	Streptococcus agalactiae A909	ATGGAAAAACGAATACTTGTTTCTATCATTATACCTATATACAACTCAGAAGCATACCTTAAAGAATGTGTGCAATCCGTACTACAACAGACTCATCCATTGATAGAAGTTATACTAATTGATGATGGATCCACTGATAATAGTGGAGAAATTTGTGATAATTTATCTCAAGAAGATAATCGCATACTTGTATTTCATAAAAAAAATGGAGGGGTCTCTTCGGCAAGGAACCTAGGTCTAGATAAATCCACAGGAGAATTCATAACATTTGTGGATAGTGATGATTTTGTAGCACCGAATATGATTGAAATAATGTTAAAAAATTTAATCACTGAGAATGCTGATATAGCAGAAGTAGATTTTGATATTTCGAATGAGAGAGATTATAGAAAGAAGAAA…
VFG005942(gb|WP_000660895)	GBS_RS06570	glycosyltransferase	Capsule (VF0274) - Immune modulation (VFC0258)	Streptococcus agalactiae NEM316	ATGAAAGAAAAAGTAACAGTCATTATACCTATATACAACTCAGAAGCATACCTTAAAGAATGTGTGCAATCCGTACTACAACAGACTCATCCATTGATAGAAGTTATACTAATTGATGATGGATCCACTGATAATAGTGGAGGAATTTGTGATAATTTATCTCAGGAAGATAATCGCATACTTGTATTTCATAAAAAAAATGGAGGGGTCTCTTCGGCAAGGAACCTAGGTCTAGATAAATCCACAGGAGAATTCATAACATTTGTGGATAGTGATGATTTTGTAGCACCGAATATGATTGAAATAATGTTAAAAAATTTAATCACTGAGAATGCTGATATAGCAGAAGTAGATTTTGATATTTCGAATGAGAGAGATTATAGAAAGAAGAAAAGACGA…
VFG005944(gb|WP_000700123)	SPD_RS01750	glycosyltransferase family 4 protein	Capsule (VF0144) - Immune modulation (VFC0258)	Streptococcus pneumoniae D39	ATGAAAATTAATTTTATCCTTCCATTTAAGAGAATGACAGGTGGAATAAGAGTTATCTATACCTATGCAAATTACCTTATTGATCAAGGACATGATGTGGTTTGTTATGTTCCTATGATTAGTTATAGAGGTAGAAACCAGACAATTTTTTATCGGATAAAAGCTTCTTTGGGGAATACTCTAAAAAACGATAATTGGTTTGATAAGAAGTTTGATTTAAAACGGATACCAGTGGTATCAGAAAAATATATACGTGATGCAGATGTAGTAATTGCGACAGCTTGGCAAACAGCCTATGATGTCGCAAATTTCTCATCAAGCAAAGGTCACAAATTTTATTTTATTCAAGATTATGAAATCTTCAATGGAGGAAAGGAAGAGGTGGAGGCATCGTATCGC…
VFG005946(gb|WP_011837185)	SSA_RS07385	glycosyltransferase family 2 protein	Capsule (VF0144) - Immune modulation (VFC0258)	Streptococcus sanguinis SK36	ATGAAAGTGACCATTCTTCTGTCCGCCTATAATGGGGAACAGTTTCTGGCCGAGCAGATTAAGAGTATTCAAGAGCAGACATATAGGGACTGGCAGCTGCTGATTCGTGATGATGGCTCTACAGATGGGACGCGTGCTGTCATTGAAGATTTTTGTCGCAAGGATGACCGTATTTCCTTTATCAATCGGGAAAATCCACAAAATCTGGGTGTCATTCAGAGTTTTCATAGCTTGCTTCAATACCAAGATTCGGATTTCTATCTCTTTAGCGACCAAGATGACGTTTGGCTGCCAGACAAGATTGCCATGCAATTGGCTGAGGCAGACAAGTATGATAGCAGTCAGCCCTTGCTGGTTTATACTGACTTGAAGGTCGTGGATCAAGAGCTACAGGTTGTT…
VFG005947(gb|YP_001197937)	SSU05_0571	Cps2H	Capsule (VF0144) - Immune modulation (VFC0258)	Streptococcus suis 05ZYH33	ATGCACTATATTTCGAAAAATATATGGTGTAAAATCAGAACTGATGGTCGTGGCAAAAAAGAGAATGAGGAATTTATGAAAATTATTTCTTTTACAATGGTTAATAACGAAAGTGAGATAATAGAGTCATTTATACGGTATAATTATAACTTTATTGACGAGATGGTCATTATTGATAATGGTTGTACAGATAACACGATGCAAATTATTTTTAATTTGATTAAAGAGGGATATAAAATATCCGTATATGATGAGTCTTTAGAGGCATATAATCAGTATCGACTTGATAATAAATATCTAACGAAAATAATTGCTGAAAAAAATCCAGATTTGATAATACCTTTGGATGCGGATGAATTTTTAACAGCCGATTCAAATCCACGGAAACTTTTGGAACAA…
VFG005948(gb|YP_001200132)	SSU98_0574	glycosyltransferase	Capsule (VF0144) - Immune modulation (VFC0258)	Streptococcus suis 98HAH33	TTGATGTTAAAATACGCTGATTTACTAATTTGTGATAGCAAAAATATTGAAAAATATATTCATGAAGATTATCGAAAATATGCTCCTGAAACATCTTATATTGCTTATGGAACAGACTTAGATAAATCACGCCTTTCTCCGACAGATAGTGTAGTACGTGAGTGGTATAAGGAGAAGGAAATTTCAGAAAATGATTACTATTTGGTTGTTGGACGATTTGTGCCTGAAAATAACTATGAAGTAATGATTCGAGAGTTTATGAAATCATATTCAAGAAAAGATTTTGTTTTGATAACGAATGTAGAGCATAATTCCTTTTATGAGAAATTGAAAAAAGAAACAGGGTTCGATAAAGATAAGCGTATAAAGTTTGTTGGAACAGTCTATAATCAGGAGCTG…
VFG005949(gb|WP_002261979)	SMU_RS03840	glycosyltransferase	Capsule (VF0144) - Immune modulation (VFC0258)	Streptococcus mutans UA159	ATGGTAAAAGTATCCATTATTTGCACCAATTATAATAAAGGAAGCTGGATTGGTGAAGCTATTGATAGTTTCCTGAAACAAGAAACATCATTTCCATATGAAATCATAATTGTTGATGATGCTTCAACAGATCATTCAGTTCATATCATAAAAACCTATCAAAAACAGTATCCAGATTTAATTCGGGCTTTCTTTAATCAAGAAAATCAAGGAATTACAAAAACTTGGTCCGATATTTGTAAGAAAGCTAGAGGACAGTACATTGCCAGATGTGATGGTGATGATTATTGGATAGACCCTTTTAAGCTTCAAAAACAAATTGATCTTTTAGAGACATCTCCTGAATCAAAATGGTCTAATACAGACTTTGACATGGTGGACTCTAAAGGGAATATAATT…
VFG005950(gb|WP_148148887)	STR_RS05230	glycosyltransferase family 4 protein	Capsule (VF0144) - Immune modulation (VFC0258)	Streptococcus thermophilus CNRZ1066	ATGAAAAAAATTTCAATTTTACACTTTTCCCAAGTATCAGGCGGGGGAGTTGAAAAGTACATAAAATTATTTTTAAAGTATTCTGATGTGACAAAATTTAATAATTATTTAGTTGCACCTAATCTTGAAAATTATGACGAATTTAATGGATATTTAAAGATGTCTGTCAATTTTAATATGGAACAAACTTTTTCTCCGCTAAAAATATTCAAAAATGTCTTTTTTATTCGTAGTGTACTCAAAAAAATAAACCCAGATATAGTATACCTACATAGTACATTTGCAGGTGTCGTAGGTCGTATTGCTTCAATAGGTTTGCCAACAAAAGTAGTATACAATCCTCACGGATGGTCCTTCAAAATGGACAACAGCTATTTGAAAAAGCTTATTTTTAAATTA…
VFG005951(gb|WP_148148905)	STU_RS19955	acyltransferase	Capsule (VF0144) - Immune modulation (VFC0258)	Streptococcus thermophilus LMG 18311	ATTGCTGAAAATGTTTTTATTAACTCGAATTCAATTGTGGTTGCCCTAGACAATATTCATATCGGTTCAAATACTTTAATTGGACCAGGTGTGCTAATTTTCGATCATGATCATGATTTTGAAAAGGATAAAAATAGTGGTACGAAGAATGGACGTCATTTTGTAACTAAACCGATTCGAATAGAGAGTGATGTATGGATAGGAGGCAATTCAGTAATTCTAAAGGGAGTAACAATTGGAAAAGGAGCTGTAATTGCCGCTGGAAGCATCGTACTAAAAGACGTTGAACCATATTGTCTTTACGCTGGAAATCCAGCAAAAAAAATTCGTTCTTACTAA
VFG005952(gb|WP_011681172)	STER_RS05290	UDP-N-acetylglucosamine--LPS N-acetylglucosamine transferase	Capsule (VF0144) - Immune modulation (VFC0258)	Streptococcus thermophilus LMD-9	ATGCAGCAGGTGGAGAATGAAAAAAATTTAAAAATCTGTTTAGTTGGCTCATCAGGCGGTCACTTGACTCATTTATATATGTTAAAGCCTTTCTGGAATGACAAGAATCGCTTCTGGGTTACATTCGATAAAGAGGATGCAAGAAGCCTTTTAGAGGGAGAAAAAATTTATCCTTGCTATTATCCTACCAATCGTAGCCTGAAAGCTTTGATAAAGAATACTGCTATTGCATGGAAAGTGTTGCGTAGGGAAAAGCCGGACTTAATTATTTCCTCGGGTGCGGCGGTTGCGGTTCCGTTCTTTTATCTTGGTAAATTGATGGGTGCAAAACTTATTTATATAGAAGTATTTGACCGCATTGACAAGCCTACTGTAACCGGCAGATTGGTATATCCGATT…
VFG005953(gb|WP_000778889)	SAK_RS06295	O-antigen ligase family protein	Capsule (VF0274) - Immune modulation (VFC0258)	Streptococcus agalactiae A909	TTGAAATTAACTATCAATCCAAAGTATTTGTTAATAGGAGGAATTTTCGCTTTAACCCTATTTTCAAAGCCAATGCAACTTTTGTTACTTTTAGCATTAATAGTTTTACTTATTTGTAGTAGTTATAATGAAAAAATGAAATTTTTAAATATGGCTGAAATTTTTTTCATTGTATTTTATATTATTTATTTAACTTCAATATTGCTACATTCTTTGTTTAAAAATCCTGATTTTGATAGAATTTTAGCAGCTTTTAACTCGTTGATTATCGGTATAGTATCATTGGCTTTTTATCATTATTATAAGAATACAACTTTGGAGTTAGATAAAATATTAAAAGCATTTTTATTTAATGGGTTAATCCTATTTTTTTTAGGGGGAACATATTATTATTGTTTG…
VFG005954(gb|WP_001233888)	GBS_RS06575	hypothetical protein	Capsule (VF0274) - Immune modulation (VFC0258)	Streptococcus agalactiae NEM316	ATGAGGAAATATCTAGATTTAGATTATTCTTTATTTTATGCTCTTTGGGTACTTATTTTAGTACCAAACCAATGGTATCAGTTTTTAATTATTACTATTATAGTTCTATTATTACTTTGGAAGAGTGAGTTTAGAATATCTATAAGCAATTCTTCAATACTATTTCTGCTTTGGTTATTTATTTATTTATTTGCAATACTCATTAGAGGTACTCAAGAGGATATAACGTTTCAGCGATTTATAGCTGAGCTATTAAAACTAATTAGTACAGGATATGCTTTATTTTTTTATAATTATTATAGAAAAGCTGATTTTAATAGTTCAGTTGTAAGGAATGTGGTAAAGGTTAACTATTTTGTGTTGTTTCTTATAACAGTTTTATATTTATTTTTTCCTATG…
VFG005956(gb|WP_011681776)	SPD_RS01755	membrane protein	Capsule (VF0144) - Immune modulation (VFC0258)	Streptococcus pneumoniae D39	ATGCTCTCTCTATATACAGGAAATGGTGTTACTCCTGTTATTGTTATTTTATTTTTTTTGTCGGCATTGTATTCTTTATATCGAAAAAGCAAATTAAGTATAAATTTAAATTTTTTGTTTATATATATTTTTTTAGCCTACTATTTGTTATTAACAGTTATATTCACACAAGATTTATTGGTGATGACTTCTAAATTTATATTATTTCCAATATTTGTTTATTATATAATACCTAAAAATATAAATGGCGTTATAAGAATACTATCTATTTTTAAATCTTTCATTGGTTTTACTGCTATTTTTGGATTATATGAATATATGCAACATTTCAATCTTATGGTGAATTTTGTAAAAATAGATGCAGTTAAATGGATACAAACGATGAATTTGAATAGTGTG…
VFG005957(gb|WP_001193768)	wzy	O-antigen polysaccharide polymerase Wzy	Capsule (VF0144) - Immune modulation (VFC0258)	Streptococcus pneumoniae TIGR4	ATGCAGACAAAGTATATTTGTAGAGTGACACTAGTGACATTAAGTTTTATATTTGCTTTCTGTTACTTGTTCTGGACTCTCGATAATTGGAATAATGGTTTTCTTATATCTAATTATGTTCCGTCTATATTTATATGGGTTTGCTTTCTAATTATTTTTCAAATTACTGGTTTTATTTTACAAAAAGTTAGTATATATGATTTTTCTGTATGGTATCTGATTTTATCTTATTTTTTTATGTTTGGATTAATTTTCAATGAGTATATGGGGTTTCAAACAACTCTGCTGTGGAGCCCTAGTAACTTCTATAATAATGAAGAATTATTTCATTCATATATTTTTATAATTTGGATTTTGTTTTGTTATTCTGTAGGCTATTTATTTTTTTATAGTGATGGA…
VFG005958(gb|WP_011837186)	SSA_RS07390	glycosyltransferase family 1 protein	Capsule (VF0144) - Immune modulation (VFC0258)	Streptococcus sanguinis SK36	ATGAAACATGTCTTCATCATCGGGAGTCGGGGACTTCCTGCCAAATATGGAGGATTTGAAACCTTTGTTGAACAATTGACAGAGCATCAAATCTCTTCTCAAATCCAATATCATGTGGCTTGCTTATCAGATGATGAAGCTTTTCATCATTTTGACTACAAGGGAGTAGACTGCTTTACAGTTAAGCCACCCAAGCTTGGCCCAGCCCGCGTAATTGCCTATGATATGATGGCTGTCTCCTACGCCCTCAAGTTTGCTAAGAAAGAGCAGATTGAGCAGCCTATTTTTTACATTCTTGGAAATACGATTGGTGCTTTTATCTTTCCATTTGCTCGTCGTATCCATCAGGCAGGCGGTAAATTCTTTATCAATCCTGACGGGTTGGAGTGGAAGCGGGCC…
VFG005959(gb|YP_001197938)	SSU05_0572	Cps2I	Capsule (VF0144) - Immune modulation (VFC0258)	Streptococcus suis 05ZYH33	ATGCAGGCAGATAGGAGAAAAACGTTTGGAAAAATGAGAATAAGAATTAATAATTTGTTTTTTGTTGCCATAGCGTTTATGGGCATAATTATTAGTAATTCGCAAGTTGTTCTAGCGATAGGCAAAGCTTCTGTGATTCAGTATCTATCTTATTTAGTTTTGATTTTATGTATAGTTAATGATTTATTAAAAAATAACAAACATATTGTAGTTTATAAATTAGGGTATTTGTTTCTTATTATATTTTTATTTACTATCGGAATATGTCAGCAAATTCTTCCTATAACAACTAAAATATATTTATCAATTTCAATGATGATTATTTCAGTTTTAGCAACGTTGCCAATAAGTTTGATAAAAGATATTGATGATTTTAGACGGATTTCAAATCATTTGTTA…
VFG005960(gb|YP_001200133)	SSU98_0575	glycosyltransferase	Capsule (VF0144) - Immune modulation (VFC0258)	Streptococcus suis 98HAH33	ATGAAACAGACTCTATATCTCCATGCTGGAGCAGAATTATATGGGGCAGATAAGGTTCTCTTGGAACTTATAAAAGGCTTAGATAAGAATGAATTTGAAGCGCATGTTATCCTACCTAATGATGGAGTCCTAGTGCCAGCATTAAGAGAAGTTGGTGCGCAAGTTGAAGTTATTAACTATCCAATTCTACGTAGGAAATATTTTAATCCAAAAGGGATTTTTGACTACTTCATATCATATCATCACTATTCTAAACAGATTGCTCAATATGCCATAGAAAATAAGGTTGACATAATTCACAATAATACTACCGCTGTCTTAGAAGGCATTTATCTGAAGCGAAAACTCAAATTACCTTTGTTGTGGCATGTTCATGAGATTATTGTCAAACCTAAATTC…
VFG005961(gb|WP_002261980)	SMU_RS03845	rhamnose-glucose polysaccharide assembly protein RgpF	Capsule (VF0144) - Immune modulation (VFC0258)	Streptococcus mutans UA159	ATGAAGCGCCTGCTTTTATATGTTCATTTTAATAAATACAATCGGGTAAGTTCCCATGTCGTTTATCAGTTGACTCAAATGAGATCCTTGTTTTCAAAAGTTATCTTTATTTCAAATAGCCAAGTGGCAGATGCGGATGTCAAAATGCTAAGAGAAAAGCATCTCATTGATGACTTCATTCAACGGCAGAATTCTGGATTTGACTTTGCAGCTTGGCGAGATGGAATGGTCTTTGTCGGTTTTGATGAACTTGTGACATATGACTCGGTAACAACCATGAATGACACTTGTTTTGGACCTCTTTGGGAAATGTATTCAATTTATCAAGAATTTGAAACCAAGACGACAGTTGATTTTTGGGGATTGACCAACAACCGTGCAACCAAGTCATTTCGTGAG…
VFG005962	STR_RS05235*	UDP-galactopyranose mutase	Capsule (VF0144) - Immune modulation (VFC0258)	Streptococcus thermophilus CNRZ1066	GGTACACAAACGAAAACCATTATTACACGTGAGTATTCGAAGACCTGGAAACGAGGCGATGAGCCGTATTATCCAGTGAACAATGATCGTAACAACAAACTCTATACTGCCTATAAGCGTCTTGCCGAGCAACAAGAGAATGTCATTTTCGGTGGACGTCTAGGTCACTACCGTTACTACGATATGCACCAGGTAATTGGAGCTGCCTTGCAGTGTGTCAGAAATGAAGTGAAGTAA
VFG005963(gb|WP_041828240)	STU_RS14590	glycosyltransferase	Capsule (VF0144) - Immune modulation (VFC0258)	Streptococcus thermophilus LMG 18311	ATGGTGGACAATAAAATCAAGGTTGCTATGGTTACAAATCATCTTGGAGTAATGGGGATAAGTGCTGTAATTATGAATTACAGTAGGGCATTGAATTCTGAAAAGTTTGAAATTACAATTGTTGCAGGTACTCCAATAGCAAATCAATACATTGAGGAATGTCAAGATTTAGGAATTACAATTATCGAATTGCCTTCGCGTAAACATGAGACTAAAAAACATTATTTTGAGATGTTTAAAGTTTTTAGAAGAGAGAAATTTGATATTGTTCATATTCATGGAAATAGTTCGTTAATGGCTATCGAGTTAACGCTTGCAAGGTTATCAGGTATAAAAACGAGAATTGCACATAGTCATAATAGCACATGTCCTAATTTTTTGATTCATAAATTAATTAAT…
VFG005964(gb|WP_011681173)	STER_RS05300	sugar transferase	Capsule (VF0144) - Immune modulation (VFC0258)	Streptococcus thermophilus LMD-9	GTGAAAGAAAAACAAGAAATTCGTCGCATTGAAATTGGTATTATACAGTTGGTTGTGGTTGTTTTCGCAGCCATGGTAGCTAGTAAAATACCTTATACAGAGATTACCCAAGGAAGCATTGTCCTTTTAGGTATCATACATGTAGTGTCTTTCTATATCAGTAGTTATTATGAAAATCTTAAGTATAGAGGCTACTTGGATGAACTCATTGCAACTGTCAAATATTGTTTCATATTTGCTCTAATTGCAACTTTCCTCTCGTTTTTTGCAGATGGAAGTTTTTCTATCTCACGTCGCGGACTTCTTTATGTTACTCTGATTTCAGGTGTTCTCTTATACGTTACAAATACTGTTCTTAAGTATTTCCGTTCATCTATTTATACACGTCGTAAAAGTAAC…
VFG005965(gb|WP_000578442)	SAK_RS06300	multidrug MFS transporter	Capsule (VF0274) - Immune modulation (VFC0258)	Streptococcus agalactiae A909	ATGATTTTTGTCACAGTGGGGACACATGAACAGCAGTTCAACCGTCTTATTAAAGAAGTTGATAGATTAAAAGGGACAGGTGCTATTGATCAAGAAGTGTTCATTCAAACGGGTTACTCAGACTTTGAACCTCAGAATTGTCAGTGGTCAAAATTTCTCTCATATGATGATATGAACTCTTACATGAAAGAAGCTGAGATTGTTATCACACATGGCGGTCCAGCGACGTTTATGAATGCAGTTTCTAAAGGGAAAAAAACTATTGTGGTTCCTAGACAAGAACAGTTTGGAGAGCATGTGAATAATCATCAGGTGGATTTTTTGAAAGAGTTATTCTTGAAATATGAATTAGATTATATTTTGAATATCAGTGAATTAGAGAATATTATTAAGGAAAAA…
VFG005966(gb|WP_000578446)	GBS_RS06580	multidrug MFS transporter	Capsule (VF0274) - Immune modulation (VFC0258)	Streptococcus agalactiae NEM316	ATGATTTTTGTCACAGTGGGGACACATGAACAGCAGTTCAACCGTCTTATTAAAGAAGTTGATAGATTAAAAGGGACAGGTGCTATTGATCAAGAAGTGTTCATTCAAACGGGTTACTCAGACTTTGAACCTCAGAATTGTCAGTGGTCAAAATTTCTCTCATATGATGATATGAACTCTTACATGAAAGAAGCTGAGATTGTTATCACACATGGCGGTCCAGCGACGTTTATGTCAGTTATTTCTTTAGGGAAATTACCAGTCGTTGTTCCTAGGAGAAAGCAGTTTGGTGAACATATCAATGATCATCAAATACAATTTTTTAAAAAAATTGCCCACCTGTATCCCTTGGCTTGGATTGAAGATGTAGATGGACTTGCGGAAGTGTTGAAAAGGAAT…
VFG005968(gb|WP_000167408)	SPD_RS01760	glycosyltransferase	Capsule (VF0144) - Immune modulation (VFC0258)	Streptococcus pneumoniae D39	ATGACAAAAAGTATCTTATATTTTTTATCTACATCTGATATATCATCGGGAGCTACCCGGTCATTGTTACGATTAGTTTCGATAGTTGAGGATTCAGACTTTAGGGTTATTATCATTTTACCAGAACATGGAAATGTGGAAGATGAGCTTGTAAACAAAGGAATTAAATACTATGTTGTAAAACAATATATTTGGAATTATTGGATAAAATATCTCAGTCATACTAAAAATATTTTTTACTATTTGAAATTGCCGTTAAAGTATTTATTAAACAGAATATCGTTTCACAAAATCAACAGAATTATAAAAAAAGAAAAAGTTGATATTATTCATATGAATACGTTGACTTCTTTTTTAGGAGCTCAGGCAGCAATCAAACAGAGAAAAATATTAATATGG…
VFG005969(gb|WP_000902274)	SP_RS01735	polysaccharide pyruvyl transferase family protein	Capsule (VF0144) - Immune modulation (VFC0258)	Streptococcus pneumoniae TIGR4	ATGTTACATGGTGCAACGGATTATGGTTCAAGTAATTACGGTGATTATCTTTACGGTGAGATTGTCTATGATTTATTAGAATCTAAAGGATATGAAGTTTCTTTTTATAATCCATCAGATTTCTTTCAAATGTACTTGAAAGAATATCGCCAAAAACAAAGTTTTACTAAAAAACAAGCAGATGCTATTTTGTATATCCCGGGAGGATATTTTGGGGAAGGGCATAATGCACGTTTTCGTGATAATTTAATCCAATTTAAACGATTTTTACCTTTGGGAATTTGGGCTTCATATTTTAAAAAGCCTATAGGAGTATTAGGTATTGGTGCAGGGCCTAATAACGATTCTTTGATGAATTATGGTATAAAGAGAATTATTAATCATGCTCAATTTATTACA…
VFG005970(gb|WP_011837187)	SSA_RS07395	glycosyltransferase family 4 protein	Capsule (VF0144) - Immune modulation (VFC0258)	Streptococcus sanguinis SK36	ATGAAAAAAAAGATATTATTCATTTCGCCGACGGGAACGCTGGATAATGGGGCTGAAATCTCCATTGTCAATTTGATGGAATACTTGGTAGAGACGGGCCATCAGGTTATCAATGCGATTCCGGATTATCATGTAGCCGTTCAGCAGGACTATATCTCCAGCCTGGCAGCCTTGGGTATTGAGACTATAGCCTTGCCGGCAGTTAAATGGTGGTGGGAGGATGCGCCTGGTGGCCTGCCAGATAGTCCTGAGACTAGAGCTCGGTCATATCAGGATAATACCTCAGCGCTCAGAAAGATACTAACGGAGCGAAAGATTGATTTGGTTATTACCAATACGGTCAATATGTTTCAAGGTGCAGTGGCAGCGGCCTGCGAGGATGTTCCGCATTTCTGGCTG…
VFG005971(gb|YP_001197939)	SSU05_0573	Cps2J	Capsule (VF0144) - Immune modulation (VFC0258)	Streptococcus suis 05ZYH33	ATGGAAAAAGTCAGCATTATTGTACCTATTTTTAATACGGAAAAGTACTTAAGAGAGTGTTTAGATAGCATTATTTCCCAATCGTATACTAATCTAGAGATTCTTTTGATAGATGACGGTTCTTCAGATTCATCAACGGATATATGTTTGGAATACGCAGAGCAAGATGGTAGAATAAAACTTTTCCGGTTACCAAATGGTGGTGTTTCAAACGCAAGGAATTACGGTATCAAAAATAGCACAGCAAATTATATTATGTTTGTAGATTCTGATGATATTGTTGACGGCAACATTGTTGAGTCCTTATACACCTGTTTAAAAGAGAATGATAGTGATTTGTCGGGAGGGTTACTTGCTACTTTTGATGGAAATTATCAAGAATCTGAGCTGCAAAAGTGT…
VFG005972(gb|YP_001200134)	SSU98_0576	cell wall biosynthesis glycosyltransferase	Capsule (VF0144) - Immune modulation (VFC0258)	Streptococcus suis 98HAH33	ATGCGGATGAATTTGTTAACAGCCGATTCAAATCCACGGAAACTTTTGGAACAACTGGACTTAGAAAAGATACATTATGTGAATTGGCAATGGTTTGTTATGACTAAAAAAGATGATATTAATGAATCGTTTATACCACGTAGAATGCAATATTGTTTTGAAAAACCTGTTTGGCATCATTCTGATGGTAAACCAGTTACTAAATGTATAATTTCCGCTAAGTATTACAAAAAAATGAATTTAAAGCTATCGATGGGACATCACACTGTTTTTGGTAACCCAAATGTAAGGATAGAACATCATAATGATTTGAAATTTGCACATTATCGAGCTATTAGCCAAGAGCAATTAATTTATAAAACAATTTGTTACACTATTCGCGATATTGCTACTATGGAG…
VFG005973(gb|WP_002263087)	rfbB	dTDP-glucose 4,6-dehydratase	Capsule (VF0144) - Immune modulation (VFC0258)	Streptococcus mutans UA159	ATGACAGAATATAAAAACATTATCGTTACCGGTGGCGCTGGTTTCATCGGTTCAAACTTTGTCCACTACGTTTACAATAATCACCCAGATGTCCATGTGACTGTTCTTGACAAACTCACTTACGCTGGTAACCGTGCTAACCTTGAAGAAATTCTTGGCGACCGTGTAGAGTTGGTTGTTGGGGACATCGCAGACAGCGAATTGGTAGATAAATTGGCTGCCAAAGCGGATGCTATTGTCCACTATGCGGCTGAAAGCCACAATGACAATTCACTAAAAGATCCATCACCATTTATTTACACTAACTTTGTTGGAACTTATATCTTGTTGGAAGCTGCACGCAAATACGACATCCGTTTCCACCACGTCTCAACTGATGAAGTTTACGGTGATCTTCCG…
VFG005974(gb|WP_041827042)	STR_RS05240	glycosyltransferase	Capsule (VF0144) - Immune modulation (VFC0258)	Streptococcus thermophilus CNRZ1066	ATGAATGAGCAAGTAACTTTTATTTTATGTGATTTTCTCGTAAGAGAAATTAAACCGAAATATGATTTGCTTGCTTATCAATTTATTTCTAAAAAGATTAAAGAAATCAAACCAGATATTGTACATTGTCACAGTTCAAAAGCTGGTGTTATTGGTCGTTTAGCTGCCAAAAGACGAGGTGTTAAAAAAATATTTTATACGCCACATGCTTATTCGTTTTTGGCACCTGAATTTAGTGGGAAGAAAAAGTTTCTATTTGTTCAAATTGAAAAGTTTTTAAGCCGATTTGCGACAACTAAGATATTTTGTGTGTCAATAGCGGAAATGCAAGCTGCTCTTGAAGTAAATCTAGATAAAACCGATAAGTTTCAGGTAATTTATAATGGTTTGCCAGAAATT…
VFG005975(gb|WP_011226040)	STU_RS14610	serine acetyltransferase	Capsule (VF0144) - Immune modulation (VFC0258)	Streptococcus thermophilus LMG 18311	ATGAAAAATGACAGAAAAGCTCGTCTGATTCTTTCTATATTTAGATATGGTAAGAATCATATGGAGAAAGAAACTTTCTATCATAAAGTGAACTATGGAATATATAAAATTTTAAATGCTGTGTTTGTAATTGGTTTTTTTGGAACTGAGTTACAGGCATCACAGAGTATCAGCAATAATATTATATTATTTCACCCATATGGAATAGTGGTAAGTGGTGAAGCAACATTAGGTGATGAGGTTGTTATTAGGCAACAGGTAACTATTGGTAATAAAGGCACTGGAGAGGGAGCAGATGACTGTCCTATCATTGGAGATAGGGTTGATATCGGTGCCGGCGCTAAAATAATTGGTGGGATAACAATCGGAGAAAATTCTAAGATAGGTGCAAATGCTGTT…
VFG005976(gb|WP_011681174)	STER_RS05305	tyrosine-protein kinase	Capsule (VF0144) - Immune modulation (VFC0258)	Streptococcus thermophilus LMD-9	ATGCCTTTATTAAAGTTAGTTAAATCAAAAGTAGACTTTGCTAAAAAGACGGAAGAGTATTATAACGCTATTCGCACAAATATTCAATTTTCTGGTGCTCAGATGAAAGTGATTGCGATTAGCTCTGTTGAAGCTGGTGAAGGAAAATCAACGACATCTGTTAACTTGGCGATTTCATTTGCTAGTGTTGGGCTCCGAACACTTCTGATTGATGCGGATACGCGTAATTCTGTTTTGTCAGGTACATTTAAATCAAATGAGCCTTATAAAGGTCTTTCAAATTTCCTTTCAGGAAATGCCGATCTAAATGAAACGATTTGCCAAACTGATATTTCTGGTTTAGATGTTATTGCATCTGGTCCTGTACCACCTAATCCAACAAGTCTTTTGCAAAATGAT…
VFG005978(gb|WP_000686634)	GBS_RS06585	UDP-N-acetylglucosamine--LPS N-acetylglucosamine transferase	Capsule (VF0274) - Immune modulation (VFC0258)	Streptococcus agalactiae NEM316	ATGAAAATTTGTCTGGTTGGTTCAAGTGGTGGTCATCTAGCACACTTGAACCTTTTGAAACCCATTTGGGAAAAAGAAGATAGGTTTTGGGTAACCTTTGATAAAGAAGATGCTAGGAGTATTCTAAGAGAAGAGATTGTATATCATTGCTTCTTTCCAACAAACCGTAATGTCAAAAACTTGGTAAAAAATACTATTCTAGCTTTTAAGGTCCTTAGAAAAGAAAGACCAGATGTTATCATATCATCTGGTGCCGCTGTAGCAGTACCATTCTTTTATATTGGTAAGTTATTTGGTTGTAAGACCGTTTATATAGAGGTTTTCGACAGGATAGATAAACCAACTTTGACAGGAAAATTAGTGTATCCTGTAACAGATAAATTTATTGTTCAGTGGGAA…
VFG005980(gb|WP_000091276)	SPD_RS01765	oligosaccharide flippase family protein	Capsule (VF0144) - Immune modulation (VFC0258)	Streptococcus pneumoniae D39	TTGAGTAGAAGATATAATTACTTACTAAAAAATATTGGATTACTAACTTTAAGCAACTTTGGTTCTAAAATTTTAGTCTTTTTAATGGTTCCGTTATATACAAGCGTACTATCTACATCTGATTATGGAACATATGATTTATTTAATACGACAATCTCATTGCTAATTCCAATTATTTCAATTAATATTTCTGAAGGGGTTCTTCGATTTGCATTAGATGAAAAAAATGACAGTAGTATAGTATATTCAATTGGCTGGAATATTATAATAAAAGGTTTCTTAGTTGTAGTATTAGGAATTATTTTCAATAATATCTTTAATATATTCCCATTACTTAAAGAAAATTCCATAACTTTTTTATTACTTTATTTATCAACTATTGTTTATCAATTTCTTTCT…
VFG005981(gb|WP_000861791)	SP_RS01740	oligosaccharide flippase family protein	Capsule (VF0144) - Immune modulation (VFC0258)	Streptococcus pneumoniae TIGR4	GTGAAAGTTGATAGAATTTCATTTATAAAAAATACAAGTTCTCTCTATATTCTGAATATTGTTAAATTACTATTTCCTTTATTAACACTCCCGTATTTGACAAGGGTGCTTTCGCTAGACGCGTATGGAATGGTTATTTATGTTAAAGCGTTAATAGCTTATGTTCAACTGGTGATTGATTTTGGTTTCATGATATCAGCTACAAAAAATATTGTAAATGCTTGTACTACTCCCTCAAAGATTGGAAGGATAGTTGGAGATACTCTAGTTGAAAAAATATTTTTATCTATCATTTCGATTCTAATTTACACCATATTGATGTGGCAAATCCCAATAATGAGAGAGAATATTCTTTTTTCAGTTTTTTATTTGTTAGCTACAGTGACCAATATTTTTATC…
VFG005982(gb|WP_033179183)	SSA_RS07400	DUF2142 domain-containing protein	Capsule (VF0144) - Immune modulation (VFC0258)	Streptococcus sanguinis SK36	TTGAAAAGAAATAAAGAAGTAAAAGTCGAGAATATTTTCTTATTATTGGCAAGTATCTTTGTCTTGACTTTTATGATTGCACAGCCGATTAATCGGGTGCCTGATGAGACCAATCACGCTCGTATGACATGGGAAATCTTCCATAAACCTACCAGTCGAACATATAAATGGATGGACAAAATCCCATCCACTCCGAATGTTTCGCCGGCAGAGTACAAGCAGCTGTTCTCAGAGAAGATAGATCTGGCGCAAGAAGAGTTTACCTTTGGCTTTAATCTCAAGGCTATCTCTTTTCTGCCTCAGCTACTAGGTATGACCTTGGGAAGCATGCTTTATCCGTCAGTAGGCTTCATCGTGATGATGGGGCGGTTCTTTAATGCCTTGGCATATATCATCGGG…
VFG005983(gb|YP_001197940)	SSU05_0574	cell wall biosynthesis glycosyltransferase	Capsule (VF0144) - Immune modulation (VFC0258)	Streptococcus suis 05ZYH33	ATGATTAACATTTCTATCATCGTCCCAATTTACAATGTTGAACAATATCTATCCAAGTGTATAAATAGCATTGTAAATCAGACCTACAAACATATAGAGATTCTTCTGGTGAATGACGGTAGTACGGATAATTCGGAAGAAATTTGTTTAGCATATGCGAAGAAAGATAGTCGCATTCGTTATTTTAAAAAAGAGAACGGCGGGCTATCAGATGCCCGTAATTATGGCATAAGTCGCGCCAAGGGTGACTACTTAGCTTTTATAGACTCAGATGATTTTATTCATTCGGAGTTCATCCAACGTTTACACGAAGCAATTGAGAGAGAGAATGCCCTTGTGGCAGTTGCTGGTTATGATAGGGTAGATGCTTCGGGGCATTTCTTAACAGCAGAGCCGCTT…
VFG005984(gb|YP_001200135)	SSU98_0577	Cps2I	Capsule (VF0144) - Immune modulation (VFC0258)	Streptococcus suis 98HAH33	ATGCAGGCAGATAGGAGAAAAACGTTTGGAAAAATGAGAATAAGAATTAATAATTTGTTTTTTGTTGCCATAGCGTTTATGGGCATAATTATTAGTAATTCGCAAGTTGTTCTAGCGATAGGCAAAGCTTCTGTGATTCAGTATCTATCTTATTTAGTTTTGATTTTATGTATAGTTAATGATTTATTAAAAAATAACAAACATATTGTAGTTTATAAATTAGGGTATTTGTTTCTTATTATATTTTTATTTACTATCGGAATATGTCAGCAAATTCTTCCTATAACAACTAAAATATATTTATCAATTTCAATGATGATTATTTCAGTTTTAGCAACGTTGCCAATAAGTTTGATAAAAGATATTGATGATTTTAGACGGATTTCAAATCATTTGTTA…
VFG005985(gb|WP_002263085)	SMU_RS06625	dTDP-4-dehydrorhamnose 3,5-epimerase family protein	Capsule (VF0144) - Immune modulation (VFC0258)	Streptococcus mutans UA159	ATGACTGAAGAACAATTTTTTGGCAAGGAATTAGCAGCATGCAAGATTGATGCTATTCCTGGAATGATTGAATTTGATATTCCAGTCCACGGCGATAACCGTGGTTGGTTTAAAGAAAATTTTCAAAAGGAAAAAATGGTGCCGCTAGGTTTTCCAGAAAGCTTCTTTGCAGAAGGCAAATTGCAAAATAATGTTAGCTTTTCCCGTAAAAATGTTTTACGCGGTCTGCACGCAGAACCATGGGATAAATACATTTCAATAGCGGACGAGGGAAAGGTTCTCGGTTCTTGGATTGATCTGCGTGAAGGCGATAGTTTTGGTCATGTTTACCAAGCAGTTATTGATGCTTCCAAAGGTATCTTTGTTCCCCGCGGTGTGGCTAATGGTTTCCAAGTCTTA…
VFG005986(gb|WP_196767671)	STR_RS05245	sugar transferase	Capsule (VF0144) - Immune modulation (VFC0258)	Streptococcus thermophilus CNRZ1066	ATTAAGCGGATTGGTGATATTTTGGTTAGTTCTATTGGTTTAATTATTTTGATACCGCTATTTTTGATAGTTGCTTTGATCATGAAATGCTCTGAACCAACAGCACCTATATTTTTCTCACATATTAGAAATGGTAAAAATGGCAAAAAGTTCAAAATGTATAAATTTAGAACCATGTGTCAGGACGCAGAATCGATTTTGATGAAAGATACGGAACTTTTTGCAAAATTTAAGGCAAATGGTTATAAACTTGAAACGCATGAAGATCCTAGAATTACAAAAATCGGTGGCATATTAAGGAAAACAAGTATTGATGAATTGCCACAACTGATTAATGTTTTTTTAGGACAAATGTCATTAGTGGGTCCACGTCCACTACCAGATAGAGAAATCATTGAA…
VFG005987(gb|WP_011226041)	STU_RS14615	multidrug MFS transporter	Capsule (VF0144) - Immune modulation (VFC0258)	Streptococcus thermophilus LMG 18311	ATGATTTTTGTTACAGTGGGAACCCACGAACAGCCCTTTAATAGGCTTATTAAGGAAGTTGATCGTTTAAAAAAAGAAGGTATTATTACAGATGAGGTTTTTATTCAGACAGGTTTTTCAACTTATGAACCTCAATACTGTGACTGGAAAAACATTATTTCTTATCCTGAAATGGAAGATTATATGAATCGTGCAGATATTATTATCACGCATGGTGGTCCAGCGACATTCATGGGAGCAATTGCTAAAGGAAAAAAACCGATTGTTGTTCCAAGACAGGAAAAGTTTGGAGAGCATGTAAATGATCACCAATTAGATTTTGCCTATCAAGTTAAAGATAGGTACGATAATATTGAAGTTGTCGAAGATATCAAAACTTTACAACAATTTTTGAAACAA…
VFG005988(gb|WP_011681175)	STER_RS05310	capsular polysaccharide biosynthesis protein	Capsule (VF0144) - Immune modulation (VFC0258)	Streptococcus thermophilus LMD-9	ATGAATCAAGATAACACTAAAAGTGTTGAAATCGACGTACTTGCACTATTGCAAAAACTTTGGACTAAAAAAGTATTTATTCTATTTACAGCCTTTTATGTTGCTGTTTTCAGTTTCTTAGGTACTTATTTCTTTATCCAACCAACATATACATCAACAACGCGTATCTATGTTGTTAATCAGGCAACAGATAATAATAATCTTTCTGCTCAAGATTTGCAAGCTGGTGCCTTTTTGGTAAAAGACTATAAAGAGATTATTACATCAAACGATGTCTTGTCAGAAGTTATCAAAGATGAAAAATTGAATATGACAGAAGCAGAACTTGCTAAAATGATTTCAGTTGATATTCCTACAGATACTCGTCTTATTTCAATCTCAGTAAAAGCCAAAACTGGT…
VFG005989(gb|WP_000659574)	SAK_RS06310	sugar transferase	Capsule (VF0274) - Immune modulation (VFC0258)	Streptococcus agalactiae A909	TTGAAAGAAAAAGAAAATATACAAAAGATTATTATAGCGATGATTCAAACAGTTGTGGTTTATTTTTCTGCAAGTTTGACATTAACATTAATTACTCCCAATTTTAAAAGCAATAAAGATTTATTGTTTGTTCTATTGATACATTATATTGTCTTTTATCTTTCTGATTTTTACAGAGACTTTTGGAGTCGTGGCTATCTTGAAGAGTTTAAAATGGTATTGAAATACAGCTTTTACTATATTTTCATATCAAGTTCATTATTTTTTATTTTTAAAAACTCATTTACAACGACACGACTTTCCTTTTTTTCTTTTATTGCTATGAATTCGATTTTATTGTATCTATTGAATTCATTTTTAAAATATTATCGAAAATATTCTTACGCTAAGTTTTCACGA…
VFG005990(gb|WP_000659582)	GBS_RS06590	sugar transferase	Capsule (VF0274) - Immune modulation (VFC0258)	Streptococcus agalactiae NEM316	TTGAAAGAAAAAGAAAATATACAAAAGATTATTATAGCGATGATTCAAACAGTTGTAGTTTATTTTTCTGCAAGTTTGACATTAACATTAATTACTCCCAATTTTAAAAGCAATAAAGATTTATTGTTTGTTCTATTGATACATTATATTGTCTTTTATCTTTCTGATTTTTACAGAGACTTTTGGAGTCGTGGCTATCTTGAAGAGTTTAAAATGGTATTGAAATACAGCTTTTACTATATTTTCATATCAAGTTCATTATTTTTTATTTTTAAAAACTCTTTTACAACGACACGACTTTCCTTTTTTACTTTTATTGCTATGAATTCGATTTTATTGTATCTATTGAATTCATTTTTAAAATATTATCGAAAATATTCTTACGCTAAGTTTTCACGA…
VFG005992(gb|WP_000685095)	SPD_RS01770	nucleotide sugar dehydrogenase	Capsule (VF0144) - Immune modulation (VFC0258)	Streptococcus pneumoniae D39	GTGAAAATAGCAGTAGCAGGTACGGGATATGTTGGTCTATCCATTGCAGTTTTATTGTCTCAACAACATCAAGTAATGGCGGTGGACATTATTCCTGAGAAGGTCGAATTAATTAATCAAAGAAAGTCACCTATTCAAGATGACTATATAGAGAAATATCTGGCAAAAAAGGATTTAAATTTAGTGGCTACATTGGATGCAAAAGAAGCATATCAAGATGCGGATTTTGTTGTGATTGCAGCTCCAACTAACTATGATCCAAAGAAGAACTTTTTTGACACTTCTGCTGTAGAGTCTGTCATTGAAACGGCGCTTAAATATAATCCAGATGCCATCATGGTCATTAAAAGTACAGTTCCAGTTGGTTATACAGAGTCAGCTCGAAAGAAATTTCAGACT…
VFG005994(gb|WP_011837189)	SSA_RS07405	glycosyltransferase	Capsule (VF0144) - Immune modulation (VFC0258)	Streptococcus sanguinis SK36	ATGAAAGATTTAATATCTGTTGTTGTAACTTGTTACAACCATCAAGATTACATTGAACAGTGTTTGCGCAGTATTTTTGCTCAGACCTATCGAAATATTGAGTTACTGGTATTGGATGATGGCTCCTCTGACCATTCTGCTGAAATTATAGAGGCTGTCTTGGTGAATTCCCCTTTTCCGACGCGGTTTGAAAGCCATGAAAATATGGGGGTTGTCAAGACAAGAAACAAGGCTTTGCAGCAAATTCAAGGCACTTATTTTATTTTTGTGGATAGTGACGATTTTCTGGATTCAGACTATGTTGAGAGCTTCTACACAACCATGGTGCAAGAGGAAGCAGATATTGTCTATGGGGATTTGTATGATCCTGATAAAAAGGAGTTTTACCTTAAATCACGG…
VFG005995(gb|YP_001197941)	SSU05_0575	hypothetical protein	Capsule (VF0144) - Immune modulation (VFC0258)	Streptococcus suis 05ZYH33	TTGAGACGAATTTATATTTGCCATACGATGTATCAGATCCTGATTTCCTTGTTAAAGATGGACGTTGAGAGAGATAGTTTGATGTCCGTTGATATCATCGGGCATTTTCCAGATGTCAGGGAGCAACTGCAGCAGCATGTTCATCTAATCGAGGAGACGGAGCGTTCATTTGATCTATATTCTTTGATAGCTAGATCAAAAACAAAAGAACGCCTTTCCTTGTTACAGAGCTATGACGAGGTGATCATTTTTCAAGATCACCGTCAAGTCGGTCATTTTTTAAATAAACATCGGATTCCCTATTCTCTTTTGGAGGATGGTTATAATTTTTTCAAGGATAAAAGAGTGTGCGATTTGGAGTCAATTCAATCATCTGTCTGGAAAAGACTCTTTTATCAA…
VFG005997(gb|WP_002263084)	rfbA	glucose-1-phosphate thymidylyltransferase RfbA	Capsule (VF0144) - Immune modulation (VFC0258)	Streptococcus mutans UA159	ATGAAGGGAATTATTCTTGCGGGCGGCTCTGGGACGCGTTTATACCCATTGACTCGCGCTGCTTCAAAACAACTCATGCCGGTTTATGATAAACCAATGATTTATTATCCGCTTTCAACCTTGATGCTGGCAGGAATTAAAGATATTTTGATTATTTCCACGCCTCAAGATTTACCTCGTTTTAAAGAGTTGCTTCAGGATGGTTCCGAATTCGGCATTAAGCTCTCTTATGCTGAGCAACCGAGTCCAGATGGTTTGGCACAAGCCTTTATCATTGGAGAAGAATTTATCGGTGATGATCATGTTGCTCTCATTTTGGGAGATAATATTTATTACGGTCCGGGTCTTAGTCGAATGCTACAAAAAGCTGCCAGCAAAGAAAGCGGTGCAACTGTCTTT…
VFG005998(gb|WP_011227246)	STR_RS05250	tyrosine-protein kinase	Capsule (VF0144) - Immune modulation (VFC0258)	Streptococcus thermophilus CNRZ1066	ATGCCTTTATTAAAGTTAGTTAAATCAAAAGTAGACTTTGCTAAAAAGACGGAAGAGTATTATAACGCTATTCGCACAAATATTCAATTTTCTGGTGCTCAGATGAAAGTGATTGCGATTAGCTCTGTTGAAGCTGGTGAAGGAAAATCAACGATATCTGTTAACTTGGCGATTTCATTTGCTAGTGTTGGGCTCCGAACACTTCTGATTGATGCGGAAACGCGTAATTCTGTTTTGTCAGGTACATTTAAATCAAATGAGCCTTATAAAGGTCTTTCAAATTTCCTTTCAGGAAATGCCGATCTAAATGAAACGATTTGCCAAACTGATATTTCTGGTTTAGATGTTATTGCATCTGGTCCTGTTCCACCTAATCCAACAAGTCTTTTGCAAAATGAT…
VFG005999(gb|WP_011226042)	STU_RS14620	UDP-N-acetylglucosamine--LPS N-acetylglucosamine transferase	Capsule (VF0144) - Immune modulation (VFC0258)	Streptococcus thermophilus LMG 18311	ATGAAAGTTTGTTTAGTAGGTTCTTCTGGTGGGCATTTGGCACACTTGAATATGCTTAAACCTTTTTGGAGTGAACAGGACCGCTTTTGGGTTACCTTTGATAAAGAAGATGCAAGAAGTATTTTAAAAGATGAGCAGTTTTATCCGTGCTATTTTCCTACTAACAGAAATTTTAAAAATTTAGTAAAGAATACTTTTTTAGCACTTAAAATTTTAAGAAAAGAAAGACCTGACGTTATTATTTCATCAGGAGCAGCGGTAGCAGTTCCATTTTTTTACCTAGGTAAACTATTTGGAGCGAAAACGGTTTATATAGAAGTATTTGATAGAATAGATAAACCGACAGTAACTGGGAAATTGGTTTATCCAGTGACAGATAAATTTATTGTTCAGTGGGAG…
VFG006000(gb|WP_011681176)	STER_RS05315	tyrosine protein phosphatase	Capsule (VF0144) - Immune modulation (VFC0258)	Streptococcus thermophilus LMD-9	GTGATTGACGTTCACTCACATATTGTTTTTGATGTTGATGATGGTCCTAAAACTTTAGAAGAAAGTTTAGACCTCATTGGTGAAAGTTACGCCCAGGGGGTACGTAAGATTGTTTCAACATCCCATCGTCGTAAGGGGATGTTTGAGACTCCAGAGGATAAAATTTTTGCCAACTTTTCTAAGGTAAAAGCAGAAGCAGAAGCACTTTATCCAGACTTAACTATTTATTATGGTGGTGAACTTTATTACACCTCAGACATTGTGGAGAAACTTGAAAAGAATCTTATTCCGCGTATGCACAACACTCAATTTGCTTTGATTGAGTTTAGTGCTCGCACATCATGGAAAGAAATTCATAGTGGGCTTAGTAATGTTTTGAGAGCGGGGGTAACGCCTATT…
VFG006001(gb|WP_000197416)	SAK_RS06315	tyrosine-protein kinase	Capsule (VF0274) - Immune modulation (VFC0258)	Streptococcus agalactiae A909	ATGACTCGTTTAGAAATAGTTGATAGCAAGTTAAGACAAGCAAAAAAAACAGAAGAATACTTCAATGCGATCCGTACAAACATACAGTTTAGTGGAAAGGAAAATAAAATTCTTGCAATTACCTCTGTTAGGGAAGGGGAAGGAAAATCCACTACTTCAACAAGTTTAGCTTTATCTTTAGCTCAAGCAGGATTTAAAACATTATTAATTGATGCGGATACTAGGAACTCTGTTATGTCTGGAACCTTTAAAGCAACTGGAACTATTAAAGGCTTGACGAATTATTTATCAGGTAATGCAGATCTTGGAGATATTATCTGTGAAACCAATGTTCCTAGACTGATGGTCGTTCCTTCAGGGAAAGTACCACCAAATCCAACAGCATTACTTCAGAACGCT…
VFG006002(gb|WP_000197412)	GBS_RS06595	tyrosine-protein kinase	Capsule (VF0274) - Immune modulation (VFC0258)	Streptococcus agalactiae NEM316	ATGACTCGTTTAGAAATAGTTGATAGCAAGTTAAGACAAGCAAAAAAAACAGAAGAATACTTCAATGCGATCCGTACAAACATACAGTTTAGTGGAAAGGAAAATAAAATTCTTGCAATTACCTCTGTTAGGGAAGGGGAAGGAAAATCCACTACTTCAACAAGTTTAGCTTTATCTTTAGCTCAAGCAGGATTTAAAACATTATTAATTGATGCGGATACTAGGAACTCTGTTATGTCTGGAACCTTTAAAGCAACTGGAACTATTAAAGGCTTGACGAATTATTTATCAGGTAATGCAGATCTTGGAGATATTATCTGTGAAACCAATGTTCCTAGACTGATGGTCGTTCCTTCAGGGAAAGTACCACCAAATCCAACAGCATTACTTCAGAACGCT…
VFG006004(gb|WP_001819836)	SPD_RS01775	UDP-galactopyranose mutase	Capsule (VF0144) - Immune modulation (VFC0258)	Streptococcus pneumoniae D39	TTGTTAGAAGCGGTCCATACTGAGAAGCAATGGGAACGCTCAGCGACAGAACTTCCTCCATTTATCATTAAACGCCTTCCAGTTCGTTTAACCTTTGATAATAACTATTTTAACGACCGTTATCAAGTGATTCCTATTGGTGGATACAATGTGATTATTGAAAATATACTTAAAGACGTAGAAGTTGGGCTAGGAGTGGATTGCTTTGACTATCGTGAAGAGCTGGAAGCATCTGCTAACAAAGTTGCTTTTACAGGAATGATTGACCAGTATTTTGATTATAAGCATGGTGAGCTAGAGTATCGCAGTTTACGTTTTAAGCACGAAGTGCTTGATGAGGAAAATCACCAAGGAAATGCTGTAGTGAACTATACAGATCGTGAGATTCCTTATACTCGT…
VFG006006(gb|WP_002917001)	SSA_RS07410	glycosyltransferase family 2 protein	Capsule (VF0144) - Immune modulation (VFC0258)	Streptococcus sanguinis SK36	ATGAAAAATAACCATACCTGGGTGATTTGCGCCTATGGCGAGAGTGAATTTTTAGAAGCTTGTATCCTGTCTTTGCAAGCTCAAACCTTGCCATCAAAGATTATCTGCTATAGCTCAACACCGTTGGATTCAATCAAGCAGCTGTGCCAGAAGTACGGTATTCCTTTTTACACGAAAGAAGGCGGTGGTATCGGTAAGGACTGGAATAATGCCCTTTCCTTTGTTGAGACTTCTTATGCTACCATTGCTCATCAGGATGACTACTATGAGCCAACTTATCTAGAAGCAGTGATGCAAAAAATAGAGCAGTCGAAGGACATTCTCATTGCCTATACAGACTATTTTGAAGAGAAAAATGGAGTCAAAATTCCGGCTAATACCAATCTGAAAATTAAGACT…
VFG006007(gb|YP_001197942)	SSU05_0576	hypothetical protein	Capsule (VF0144) - Immune modulation (VFC0258)	Streptococcus suis 05ZYH33	ATGACCTATAGTTCGTCTGCTTTAGATTTTTTAAATTGTTGTGAAGAGAAAGTGTATTTAAAGGACACTTTTCCTCTTCTTTCAAAAAATGATATTTTGCGTGAGGGGATAGAATAG
VFG006009(gb|WP_011227247)	STR_RS05255	capsular polysaccharide biosynthesis protein	Capsule (VF0144) - Immune modulation (VFC0258)	Streptococcus thermophilus CNRZ1066	ATGAATCAAGATAACACTAAAAGTGATGAAATCGACGTACTAGCATTGCTACATAAACTTTGGACGAAGAAGCTTTTGATTCTTTTCACAGCTTTTTATTTCGCTGTTTTCAGTTTCTTAGGTACTTATTTCTTTATCCAACCAACATATACATCAACAACGCGTATCTATGTTGTTAATCAGGCAACAGATAATAAGAATCTTTCTGCTCAAGATTTGCAAGCTGGTACCTATTTGGCAAATGACTATAAAGAGATTATTACATCAAATGATGTATTATCAGAAGTTATTAAAGATGAAAAATTGAATTTGAGTGAGGCAGAACTGTCTAAAATGGTTTCAGTTAATATTCCTACTGATACTCGTCTTATTTCAATTTCTGTTAATGCTAAAACTGGT…
VFG006010	STU_RS14625*	sugar transferase	Capsule (VF0144) - Immune modulation (VFC0258)	Streptococcus thermophilus LMG 18311	ATGACTGCTGAACAACAGAAGAATACATTAGTCATTACCACCACTGAGAGATTGCGATTAATGGAGGGGCTCTTTGAGTCAGATCAACTTCCTATCAAATATTTGGCAGGTATAGTAGTCATCGGAGATGGTGAAGTGGCGTTTCCAGAGGGAGTCCCAATAATTCCTTTTGATGATGCGATTGACTTTGCGACTCATGAAGTTGTCGACCATGTGTTTATCAACTTACCGAGTGAACATTACGATCTCAAACATCTTGTTTCCGATTTTGAAGTCATGGGTATTGATGTGAGTGTAGATATTAACTTATTTGATTTCAGGGCTTTAAAAAATAAAAAAATCAAACAAGTTGGAGACCATAGTATCGTGACTTTTAACTCCAATTACTACAAACATAGC…
VFG006011(gb|WP_011681177)	STER_RS05320	LCP family protein	Capsule (VF0144) - Immune modulation (VFC0258)	Streptococcus thermophilus LMD-9	ATGAGTTCGCGTACGAATCGTAAGCAAAAACGTACGGGTAATAGATCATGGGGGATGGTCAACGTTGGATTGACCATTCTGTATGCTATTTTAGCATTGGTCTTATTATTCACCATGTTCAATTATAATTTCCTATCCTTTAGGTTTTTGAACATCATTATCACCATTGGTTTGTTGGTAGTTCTTGCTATTAGCATCTTCCTTCAGAAGACTAAGAAATCACCACTAGTGACAACAGTTGTACTGATTATCTTCTCGCTAGTTTCTCTGGTTGGTATTTTTGGTTTTAAACAAATGATTGACATCACTAACCGTATGAATCAGACGGCAGCATTTTCTGAAGTAGAAATGAGCATCGTGGTTCCTAAGGAAAGTGACATCAAAGATGTGAGCCAGCTT…
VFG006012(gb|WP_001033072)	SAK_RS06320	capsular polysaccharide biosynthesis protein CpsC	Capsule (VF0274) - Immune modulation (VFC0258)	Streptococcus agalactiae A909	ATGAATAAAATAGCTAATACAGAAGTTGAAATAAATATATTCAACCTTTTAAAAAAATTGTGGAAAAAGAAATTTTTAATCACATTTGTTGCCATTGCATTTGCAACAGCTGGACTTTTCTATAGTCTTTTTATTGTTACGCCACAATATACTTCTTCAACAAGGATATATGTCATTAACCCTAATACCCCTAATAATAGTATTACTGCACAAGATCTACAAGCGGGGAGTTTTCTTGCAAATGACTATAAGGAGATTATTACGTCTACTGACGTTCTAGAAAAAGTTATTTCTTCTGAAAAATTGAATTATCCTTCGTCTCAGTTGTTGCAAAAAATAACAGTTTCTATTTTAAAAGATACACGTGTTATTTCAATATCGGTCGAAGATGCTAATCCA…
VFG006013(gb|WP_001033074)	GBS_RS06600	capsular polysaccharide biosynthesis protein CpsC	Capsule (VF0274) - Immune modulation (VFC0258)	Streptococcus agalactiae NEM316	ATGAATAAAATAGCTAATACAGAAGTTGAAATAAATATATTCAACCTTTTAAAAAAATTGTGGAAAAAGAAATTTTTAATCACATTTGTTGCCATTGCATTTGCAACAGCTGGACTTTTCTATAGTCTTTTTATTGTTACGCCACAATATACTTCTTCAACAAGGATATATGTCATTAACCCTAATACCCCTAATAATAGTATTACTGCACAAGATCTACAAGCGGGGAGTTTTCTTGCAAATGACTATAAGGAGATTATTACGTCTACTGACGTTCTAGAAAAAGTTATTTCTTCTGAAAAATTGAATTATCCTTCGTCTCAGTTGCTGCAAAAAATAACAGTTTCTATTTTAAAAGATACACGTGTTATTTCAATATCGGTCGAAGATGCTAATCCA…
VFG006015(gb|WP_000676152)	rfbA	glucose-1-phosphate thymidylyltransferase RfbA	Capsule (VF0144) - Immune modulation (VFC0258)	Streptococcus pneumoniae D39	ATGAAAGGTATTATTCTTGCGGGTGGCTCAGGTACCCGTCTGTATCCACTTACTCGAGCTACATCGAAACAGCTGATGCCGGTTTATGATAAACCCATGATTTACTATCCTCTGTCAACTTTGATGTTGGCGGGTATTAAGGATATTTTGATTATTTCAACGCCACAGGATTTGCCGCGCTTTAAGGACTTGCTCTTGGATGGTTCCGAATTTGGGATCAGACTTTCCTATGCGGAACAGCCTAGTCCAGATGGCCTTGCTCAGGCCTTTCTTATCGGTGAGGATTTTATTGGTGACGATAGCGTTGCTTTAATCTTGGGTGACAATATTTATCACGGTCCAGGTTTGAGCAAGATGCTCCAAAAAACTGTTTCGAAAGAAAAGGGTGCGACTGTTTTT…
VFG006017(gb|WP_002916999)	SSA_RS07415	DUF2304 domain-containing protein	Capsule (VF0144) - Immune modulation (VFC0258)	Streptococcus sanguinis SK36	ATGTCCATTTTGTCTATTGTTATGCTAGTGGCTTCAGTTCTATTCCTGTATTTTGTCTTTCGGAATATCAATCAAAACAATATTTTATTTGAGCAAGCCTTTATGTGGATTATTATTGGCTTTGTACTGATTGTTATCTCTATTTTTGATTGGATCCCAGTTTCGATTGCCAAATTGTTGGGCTTTGAGCTGACCTCAAACTTTGTCATGTCCTTGGCCATCTTTTTCCTACTGATTATTGTTTTTTTACATACTATTTCCATTTCCAAGCAAAAGGAGCAAATCAAGCAGTTGGTGCAAGAATTGTCTATCATGAAGCAAAGAATGTCCAAGTTAGAGAGTGAAAAAGATGAAAAATAA
VFG006018(gb|YP_001197943)	SSU05_0577	O-antigen and teichoic acid export protein	Capsule (VF0144) - Immune modulation (VFC0258)	Streptococcus suis 05ZYH33	ATGTCTAAAAAATCAATAGTTGTCTCAGGTCTCGTCTATACGATTGGAACCATCCTCGTTCAGGGATTAGCCTTCATTACCCTCCCCATCTATACTCGTGTCATTTCTCAGGAAGTATATGGGCAGTTTAGCTTGTATAATTCGTGGGTGGGGCTAGGTGGTCTCTTTATCGGTCTACAGTTAGGTGGGGCTTTTGGCCCGGGATGGGTACACTTCCGCGAGAAATTTGATGATTTCGTATCCACCTTGATGGTCTCTTCTATCGCTTTCTTTTTACCAATTTTTGGGCTATCTTTTCTCCTCAGTCAGCCCCTATCGCTCCTATTTGGTTTGCCTGATTGGGTCGTTCCGCTTATCTTTTTGCAAAGTTTTATGAGTGTTGTGCAAGGATTTTTTACG…
VFG006019(gb|YP_001200138)	SSU98_0580	hypothetical protein	Capsule (VF0144) - Immune modulation (VFC0258)	Streptococcus suis 98HAH33	TTGAGACGAATTTATATTTGCCATACGATGTATCAGATCCTGATTTCCTTGTTAAAGATGGACGTTGAGAGAGATAGTTTGATGTCCGTTGATATCATCGGGCATTTTCCAGATGTCAGGGAGCAACTGCAGCAGCATGTTCATCTAATCGAGGAGACGGAGCGTTCATTTGATCTATATTCTTTGATAGCTAGATCAAAAACAAAAGAACGCCTTTCCTTGTTACAGAGCTATGACGAGGTGATCATTTTTCAAGATCACCGTCAAGTCGGTCATTTTTTAAATAAACATCGGATTCCCTATTCTCTTTTGGAGGATGGTTATAATTTTTTCAAGGATAAAAGAGTGTGCGATTTGGAGTCAATTCAATCATCTGTCTGGAAAAGACTCTTTTATCAA…
VFG006020(gb|WP_011227248)	STR_RS05260	tyrosine protein phosphatase	Capsule (VF0144) - Immune modulation (VFC0258)	Streptococcus thermophilus CNRZ1066	GTGATTGACGTTCACTCACATATTGTTTTTGATGTTGATGATGGTCCTGAAACTTTAGAAGAAAGTTTAGACCTCATTGGTGAAAGTTACGCCCAGGGGGTACGTAAGATTGTTTCAACATCCCATCGTCGTAAGGGGATGTTTGAGACTCCAGAGGATAAAATTTTTGCCAACTTTAAAAAAGTAAAAGCAGAAGCAGAAGCACTTTATCCAGACTTAACTATTTATTATGGAGGTGAACTTTATTACACCTCAGACATTGTGGAGAAACTTGAAAAGAATCTCATTCCGCGCATGCACAACACTCAATTTGCTTTAATTGAGTTTAGTGCTCGCACATCTTGGAAAGAAATTCATAGTGGGCTTAGTAATGTTTTGAGAGCGGGGGTAACGCCTATT…
VFG006022(gb|WP_002947383)	rfbB	dTDP-glucose 4,6-dehydratase	Capsule (VF0144) - Immune modulation (VFC0258)	Streptococcus thermophilus LMD-9	ATGACTGAATATAAAAACATCGTCGTAACTGGTGGTGCAGGTTTCATTGGTTCAAACTTCGTACACTATGTCTACAATAATCATCCGGACGTTCATGTGACTGTCCTTGACAAACTCACATACGCTGGTAACCGTGCCAACATTGAAGAAATCCTTGGTGACCGTGTTGAATTAGTTGTTGGTGATATTGCTGATGCTGAATTGGTAGACAAATTGGCTGCTAAAGCGGATGCCATCGTTCACTATGCGGCTGAAAGCCACAATGACAATTCATTGAACGACCCATCGCCATTTATCCACACTAACTTCATTGGTACATACACACTCTTGGAGGCTGCTCGTAAATACGATATTCGTTTCCACCATGTATCAACAGATGAAGTCTATGGTGACCTTCCA…
VFG006023(gb|WP_000565383)	SAK_RS06325	tyrosine-protein phosphatase CpsB	Capsule (VF0274) - Immune modulation (VFC0258)	Streptococcus agalactiae A909	ATGATTGATATTCATTCTCATATCGTTTTTGATGTAGATGATGGGCCTAAAACGCTTGAAGAGAGTTTATCTTTAATAGAAGAAAGTTATCGACAAGGTGTTAGAATAATTGTTTCGACATCACATAGAAGAAAAGGTATGTTTGAAACACCTGAAGATATTATCTTCAAAAACTTTTCTATAGTTAAACACGAAGCGGAAAAAAGATTTGAACATCTTCAAATCTTATATGGTGGAGAATTGTACTATACAAGTGATATGTTAGAAAAACTGAAGTTAAAGCAAATTCCAACTTTAAACAATACGAAATTTGCTTTAATTGAATTTTCTATGCAAACTTCTTGGAAAGATATTCATACAGCTTTGTCAAATGTTTTAATGCTTGGTATTACACCAGTC…
VFG006024(gb|WP_000565385)	GBS_RS06605	tyrosine-protein phosphatase CpsB	Capsule (VF0274) - Immune modulation (VFC0258)	Streptococcus agalactiae NEM316	ATGATTGATATTCATTCTCATATCGTTTTTGATGTAGATGATGGGCCTAAAACGCTTGAAGAGAGTTTATCTTTAATAGAAGAAAGTTATCGACAAGGTGTTAGAATAATTGTTTCGACATCACATAGAAGAAAAGGTATGTTTGAAACACCTGAAGATATTATCTTCAAAAACTTTTCTATAGTTAAACACGAAGCGGAAAAAAGATTTGAACATCTTCAAATCTTATATGGTGGAGAATTGTACTATACAAGTGATATGTTAGAAAAACTGAAGTTAAAGCAAATTCCAACTTTAAACAATACGAAATTTGCTTTAATTGAATTTTCTATGCAAACTTCTTGGAAAGATATTCATACAGCTTTGTCAAATGTTTTAATGCTTGGTATTACACCAGTC…
VFG006027(gb|WP_002916998)	SSA_RS07420	glycosyltransferase family 2 protein	Capsule (VF0144) - Immune modulation (VFC0258)	Streptococcus sanguinis SK36	TTGAAAGTTTTAATGATAATTCCTGCTTATAATGAGGAAGAAAGTATTTTAAATACGGTTATGAGCATTGTAGAATATCGGAAGAAAGTTGATTTTGACTTAGACTATGTAGTTATCAATGATGGGTCAGTTGACAGAACCAAGGATATTTTGGACAGCCATCATCTGAATGCTATTCATTTGGTTATGAATTTAGGGATTGGCGGAGCTGTTCAGACGGGTTATAAGTATGCTCTTGAGAAGGATTATGATGTGGCCGTACAGTTTGATGGAGATGGTCAGCATGATATTGAGTCGCTGGATGCTTTGCTGGAGCCTATTCGTCGTCAACAGGCTGATTTGGTTGTTGGTTCTCGTTTTATCGGTGACAAGTCTTCGGAATTTCAGACGACTTTTATG…
VFG006028(gb|YP_001197944)	SSU05_0578	sialic acid synthase	Capsule (VF0144) - Immune modulation (VFC0258)	Streptococcus suis 05ZYH33	ATGGTTTATATTATTGCAGAAATTGGTTGTAATCACAACGGTGATGTTCATCTAGCACGGAAAATGGTAGAAGTTGCCGTTGATTGTGGTGTGGATGCCGTTAAATTTCAGACATTTAAGGCAGATTTGTTGATTTCAAAATACGCACCAAAGGCAGAATACCAAAAAATTACAACAGGAGAGTCAGATTCTCAGCTCGAAATGACTCGTCGTTTGGAATTGAGCTTTGAAGAGTATCTTGATTTGCGTGATTACTGTCTTGAAAAGGGAGTTGATGTGTTTTCGACACCTTTTGATGAGGAATCATTGGACTTCTTGATTAGCACAGATATGCCCGTTTATAAGATTCCATCTGGTGAGATTACCAATCTTCCCTATTTGGAAAAAATTGGTCGTCAA…
VFG006029(gb|YP_001200139)	SSU98_0581	O-antigen and teichoic acid export protein	Capsule (VF0144) - Immune modulation (VFC0258)	Streptococcus suis 98HAH33	ATGTCTAAAAAATCAATAGTTGTCTCAGGTCTCGTCTATACGATTGGAACCATCCTCGTTCAGGGATTAGCCTTCATTACCCTCCCCATCTATACTCGTGTCATTTCTCAGGAAGTATATGGGCAGTTTAGCTTGTATAATTCGTGGGTGGGGCTAGTTGGTCTCTTTATCGGTCTACAGTTAGGTGGGGCTTTTGGCCCGGGATGGGTACACTTCCGCGAGAAATTTGATGATTTCGTATCCACCTTGATGGTCTCTTCTATCGCTTTCTTTTTACCAATTTTTGGGCTATCTTTTCTCCTCAGTCAGCCCCTATCGCTCCTATTTGGTTTGCCTGATTGGGTCGTTCCGCTTATCTTTTTGCAAAGTTTTATGAGTGTTGTGCAAGGATTTTTTACG…
VFG006030(gb|WP_041827043)	STR_RS05265	LCP family protein	Capsule (VF0144) - Immune modulation (VFC0258)	Streptococcus thermophilus CNRZ1066	ATTAGTTCGCGTACGAATCGTAAGCAAAAGCATACGAGTAATGGATCGTGGGGGATGGTCAACGTTGGGTTGACCATCCTGTATGCTATTTTAGCATTGGTCTTATTATTCACCATGTTCAATTATAATTTCCTATCCTTTAGGTTTTTGAACATCATTATCACCATTGGTTTGTTGGTAGTTCTTGCTATTAGCATCTTCCTTCAGAAGACTAAGAAATTACCACTAGTGACAACGGTTGTACTGGTTATCTTCTCGCTAGTTTCTCTGGTTGGTATTTTTGGTTTTAAACAAATGATTGACATCACTAACCGTATGAATCAGACAGCAGCATTTTCTGAAGTAGAAATGAGCATCGTGGTTCCTAAGGAAAGTGACATCAAAGATGTGAGCCAGCTT…
VFG006031(gb|WP_011226045)	STU_RS14630	sugar transferase	Capsule (VF0144) - Immune modulation (VFC0258)	Streptococcus thermophilus LMG 18311	GTGAAAGAAAAACAAGAAATTCATCGCATTGAAATTGGTATTATACAGTTGGTTGTGGTTGTTTTCGCAGCCATGGTAGCTAGTAAAATACCTTATACAGAGATTACCCAAGGAAGCATTGTCCTTTTAGGTGTCGTACATGTAGTGTCTTTCTATATCAGTAGTTATTATGAAAATCTTAAGTATAGAGGCTACTTGGATGAACTCATTGCAACTGTCAAATATTGTTTCATATTTGCTCTAATTGTAACTTTCCTCTCGTTTTTTGCAGATGGAAGTTTTTCTATCTCACGTCGCGGACTTCTTTATGTTACTCTGATTTCAGGTGTTCTCTTATACGTTACAAATACTGTTCTTAAGTATTTCCGCTCTTCTATCTATACACGTCGTAAAAGTAAC…
VFG006032(gb|WP_011226149)	STER_RS06030	dTDP-4-dehydrorhamnose 3,5-epimerase family protein	Capsule (VF0144) - Immune modulation (VFC0258)	Streptococcus thermophilus LMD-9	ATGACTGAACAATTTTTTGGAAAAGAACTAGCTGTACGTAAGAGTGAAGCCATTCCAGGCTTGCTTGAATTTGATATTCCAGTACATGGAGACAACCGAGGTTGGTTTAAGGAAAACTTCCAAAAAGAAAAAATGTTGCCACTTGGTTTTCCAGAATCATTCTTTACAGAAGGAAAATTGCAAAACAACGTTTCTTTTTCACGTAAAAATGTTTTGCGTGGTTTGCACGCTGAGCCTTGGGATAAATACATCTCAGTAGCAGATGAAGGAAAGGTTCTTGGAGCATGGGTTGACCTTCGTGAAGGCGAAACTTTTGGGAATACTTACCAAACAGTTATTGATGCCTCAAAAGGAATCTTTGTTCCTCGTGGTGTTGCTAACGGTTTCCAAGTTTTGTCT…
VFG006033(gb|WP_000064993)	SAK_RS06330	LCP family protein	Capsule (VF0274) - Immune modulation (VFC0258)	Streptococcus agalactiae A909	ATGTCTAATCATTCGCGCCGTCAACAAAAGAAACACTCACATACACCTCTACGGGTGATTAATTTATTTCTTTTGGTGATTTTTATTTTGTTAAGTGTAGTCTCATTATTTCTTATGTATCGTCACCATTTTTTGGCATTTAGACACCTGAACGTCATTTATGGAGTTGTAATTGTTTTAATCATTTTAGCAAGTTTATTTCTTTGTATCAAGAATAAAGCTAGAATTTTTACAACTATAATTTTAGTATTAGCTTCTATTTTCGTTGCTACTACTTTATATGGATTTAAGTCAACCATTGATTTGACAAATAATCTAAATAAAACTGCTTCATACTCTGAAATTGAGATGAGTGTAATTGTACCAAAAGATTCTAAAATAACCAATATAGAAGCTGTC…
VFG006034(gb|WP_000064997)	GBS_RS06610	LCP family protein	Capsule (VF0274) - Immune modulation (VFC0258)	Streptococcus agalactiae NEM316	ATGTCTAATCATTCGCGCCGTCAACAAAAGAAACACTCACATACACCTCTACGGGTGATTAATTTATTTCTTTTGGTGATTTTTATTTTGTTAAGTGTAGTCTCATTATTTCTTATGTATCGTCACCATTTTTTGGCATTTAGACACTTGAACGTCATTTATGGAGTTGTAATTGTTTTAATCATTTTAGCAAGTTTATTTCTTTGTATTAAGAATAAAGCTAGAATTTTTACAACTATAATTTTAGTACTAGCTTCTATTTTCGTTGCTACTACTTTATATGGATTTAAGTCAACCATTGATTTGACAAATAATCTAAATAAAACTGCTTCATACTCTGAAATTGAGATGAGTGTAGTTGTACCAAAAGATTCTAAAATAACCAATATAGAAGCTGTC…
VFG006036(gb|WP_011837191)	SSA_RS07425	glycosyltransferase	Capsule (VF0144) - Immune modulation (VFC0258)	Streptococcus sanguinis SK36	ATGTCTAAACCAGCTATTTCAGTTATTATTCCAGTTTATAATGCACAAGACGGGATTAAACGCTGTGTAGATTCTCTTTTGAATCAATCATTTAAGAATCTTGAAATTATTCTTCTGAACGATGGTTCGAAAGATAACTCTTTAAATATTTTAAAAGAATATGAATTGAAGTATAGTTTTGTAAGAGTAATTGACAAACAAAATGAAGGAGTTGCAGTAACTAGAAATAAGGGGATTCTTCTAGCTGAGGGAGAATATATTATGTTCATGGATAATGATGATTTTGTTGATAGTGATTACATTGAAACTTTTTATCAGGCTATACATGAGAAAAATCTAGACTTGGTTATTGGTGGGTACAAACGTGTCAATCAGGATAACCAGATTATCTTTAGTCAA…
VFG006037(gb|YP_001197945)	SSU05_0579	UDP-N-acetylglucosamine 2-epimerase	Capsule (VF0144) - Immune modulation (VFC0258)	Streptococcus suis 05ZYH33	ATGAAAAAAATTTGTTTTGTGACAGGCTCTCGTGCCGAATATGGGATTATGCGTCGCTTATTGAGCTATCTACAGGATGATCCAGAAATGGAGCTGGATCTTGTAGTGACAGCCATGCATCTAGAAGAAAAATATGGGATGACGGTCAAAGACATCGAAGCGGACAAGCGTAGGATTGTCAAGCGGATTCCATTGCATTTGACGGATACGTCTAAGCAGACAATCGTCAAATCTTTAGCGACCTTGACAGAGCAACTCACGGTTCTTTTTGAAGAAGTCCAGTATGACTTGGTGTTGATTCTGGGGGATCGCTATGAGATGCTACCAGTTGCCAATGCTGCGTTGCTTTATAATATTCCTATTTGCCATATTCATGGTGGTGAAAAAACCATGGGAAAT…
VFG006040(gb|WP_011226046)	STU_RS14635	tyrosine-protein kinase	Capsule (VF0144) - Immune modulation (VFC0258)	Streptococcus thermophilus LMG 18311	ATGCCTTTATTAAAGTTAGTTAAATCAAAAGTAGACTTTGCTAAAAAGACGGAAGAGTATTATAACGCTATTCGCACAAATATTCAATTTTCTGGTGCTCAGATTAAAGTGATTGCGATTAGCTCTGTTGAAACTGGTGAAGGAAAATCAATGATATCTGTTAACTTGGCGATTTCATTTGCTAGTGTTGGGCTCCGAACACTTCTGATTGATGCGAATACGCGTAATTCTGTTTTGTCGGGTACATTTAAATCAAATGAGCCTTATAAAGGTCTTTCAAATTTCCTTTCAGGAAATGCCGATCTAAATGAAACGATTTGCCAAACTGATATTTCTGGTTTAGATGTTATTGCATCTGGTCCTGTTCCACCTAATCCAACAAGTCTTTTGCAAAATGAT…
VFG006041(gb|WP_011681286)	rfbA	glucose-1-phosphate thymidylyltransferase RfbA	Capsule (VF0144) - Immune modulation (VFC0258)	Streptococcus thermophilus LMD-9	ATGAAAGGTATTATTCTTGCAGGCGGTTCAGGGACACGTTTGTATCCACTGACACGTGCTGCATCCAAACAACTGATGCCGATTTACGATAAACCAATGATTTACTACCCATTGTCAACGCTTATGTTGGCTGGAATCAAGGAAATCCTCATCATTTCAACATCACAGGACCTTCCACGTTTTGAAGAACTCCTTGGCGATGGTTCAGAGTTTGGTATTTCCCTTTCCTACGCTGTACAACCAAGTCCAGATGGCTTGGCTCAAGCCTTTATCATAGGCAAAGACTTCATCGGTGATGACAGTGTTGCTCTTGTGCTCGGGGACAACATTTTCCATGGCAATGGTCTTTCTGTAATGCTTCAACGTGCTGAAGCTAAGGAAAAAGGCGCAACAGTCTTT…
VFG006042(gb|WP_001222601)	SAK_RS06335	LysR family transcriptional regulator	Capsule (VF0274) - Immune modulation (VFC0258)	Streptococcus agalactiae A909	ATGAGAATTCAACAATTACAATATGTTATTAAGATTGTAGAAACTGGTAGCATGAATGAAGCCGCTAAACAACTCTACATTACCCAACCTTCACTTTCAAACGCTGTTAGGAACCTTGAGACTGAGATGGGGATCCAAATTTTTATTCGAAATCCAAAAGGAATAACGTTAACAAAAGATGGTATGGAATTTCTGTCATATGCGCGACAAATTCTAGAACAAACAGCACTTCTTGAAGAGCGTTATAAGGGTGATAATACAAGTCGTGAGCTGTTCAGCGTTTCTTCACAACACTATGCATTTGTGGTTAACGCTTTTGTAGCTCTCTTTAATGGCACAGACATGACCCAATACGAACTTTTTTTACGTGAAACTAGGACTTGGGAAATTATTGATGAT…
VFG006043(gb|WP_011837192)	SSA_RS07430	glycosyltransferase family 2 protein	Capsule (VF0144) - Immune modulation (VFC0258)	Streptococcus sanguinis SK36	ATGAAATTTTCAATTATTATACCTGCCTATAATGTAGCGGATTATTTAGAAAAATGTGTTAAGAGTGTCTTAATTCAAGAATTTAAAGATTATGAAATTTTAATCATAAATGATGGGTCAACTGACGCTACTGCAATAGTCGCTGATAAATTGTCTGTGGAGAATACCAATAAAGTTAGGGTGTTAAATCAAACAAATGGTGGAGCTTCAAAAGCAAGAAATACAGGTATTGAGTCTGCCCGGGGAGAGTACTTATTGTTTTTAGATGGTGATGACTTTTGGAGTGATCAACACTTTTTGAATCAACTTGACGAAATAACTACAGAATGCATTTATGATGTTATCATTTTTGGCTACGGTTATTTTTATGATGATAGAATTTTAGATTTCCCTATATCT…
VFG006044(gb|YP_001197946)	SSU05_0580	acetyltransferase	Capsule (VF0144) - Immune modulation (VFC0258)	Streptococcus suis 05ZYH33	ATGATAGATAGGGGAGAAAGTTTGATGAAAAAAGTAGCCTTTCTAGGAGCGGGTACCTTTTCAGATGGTGTCCTTCCTTGGTTGGATAGAAGTCGATATGAACTCATTGGATATTTTGAAGATAAACCGATCAGTGACTATCGTGGCTATCCTGTATTTGGTCCCTTGCAAGATGTCCTAACCTATTTGGATGATGGAAAAGTAGATGCTGTCTTCGTCACTATAGGTGACAATGTCAAGCGCAAGGAAATCTTTGACTTGCTTGCCAAAGATCATTATGATGCTTTGTTCAACATCATTAGCGAGCAAGCCAATATTTTTTCCCCAGATAGTATCAAGGGACGAGGGGTTTTCATAGGTTTTTCAAGTTTTGTAGGAGCCGATTCCTATGTCTATGAC…
VFG006046(gb|WP_011226149)	STR_RS05880	dTDP-4-dehydrorhamnose 3,5-epimerase family protein	Capsule (VF0144) - Immune modulation (VFC0258)	Streptococcus thermophilus CNRZ1066	ATGACTGAACAATTTTTTGGAAAAGAACTAGCTGTACGTAAGAGTGAAGCCATTCCAGGCTTGCTTGAATTTGATATTCCAGTACATGGAGACAACCGAGGTTGGTTTAAGGAAAACTTCCAAAAAGAAAAAATGTTGCCACTTGGTTTTCCAGAATCATTCTTTACAGAAGGAAAATTGCAAAACAACGTTTCTTTTTCACGTAAAAATGTTTTGCGTGGTTTGCACGCTGAGCCTTGGGATAAATACATCTCAGTAGCAGATGAAGGAAAGGTTCTTGGAGCATGGGTTGACCTTCGTGAAGGCGAAACTTTTGGGAATACTTACCAAACAGTTATTGATGCCTCAAAAGGAATCTTTGTTCCTCGTGGTGTTGCTAACGGTTTCCAAGTTTTGTCT…
VFG006047(gb|WP_011226047)	STU_RS14640	capsular polysaccharide biosynthesis protein	Capsule (VF0144) - Immune modulation (VFC0258)	Streptococcus thermophilus LMG 18311	ATGAATCAAGATAACACTAAAAGTGATGAAATCGACGTACTAGCATTGCTACATAAACTTTGGACGAAGAAGCTTTTGATTCTTTTCACAGCTTTTTATTTCGCTGCTTTCAGTTTCTTAGGTACTTATTTCTTTATCCAACCAACATATACATCAACAACGCGTATCTATGTTGTTAATCAGGCAACAGATAATAATAATCTTTCTGCTCAAGATTTGCAAGCTGGTACCTATTTGGCAAATGACTATAAAGAGATTATTACATCAAATGATGTATTATCAGAAGTTATTAAAGATGAAAAATTGAATTTGAGTGAGGCAGAACTGTCTAAAATGGTTTCAGTTAATATTCCTACTGATACTCGTCTTATTTCAATTTCTGTTAATGCTAAAACTGGT…
VFG006048(gb|WP_011681434)	STER_RS07045	alpha-L-Rha alpha-1,3-L-rhamnosyltransferase	Capsule (VF0144) - Immune modulation (VFC0258)	Streptococcus thermophilus LMD-9	ATGGAACGTTTACTTTTATATGTTCATTACAATAAGTTTAATTTTATTAGTGGGCATGTACTCTATCAATTAGAAAAAATTCGTCCCTTGTATTCACGGGTGGTCTTTATCTCCAATAGTCATCTACCAGAAGATGTGAAGGACCATTTGTCCAATCAACACTTGGTGGATGATATCCTTGAACGTCAGAATAGTGGTTTTGACTTCGCTGCGTGGCGGGATGGAATGAAGACAGTTGGCTTTGACCAACTGGCTCACTTTGATTCAGTTACCCTCATGAATGATACCTGCTTTGGACCTCTTTGGGATCTAGAACCAATCTATGAGCGGTTTGAAAATGAAAATGAAGTGGATTTCTGGGGAATGACCAATTACCGGAAAAACAAGGATTTTAACGAG…
VFG006049(gb|WP_002895005)	SSA_RS07435	lipopolysaccharide biosynthesis protein	Capsule (VF0144) - Immune modulation (VFC0258)	Streptococcus sanguinis SK36	ATGAAAGAGAGTTTGATTATATTGAAAGTGGTATCGCCACAAAAGATTTTCTTTTGGAATATTCTTGGCAGCCTGTCTTCAGCAGCTGTATCTGTTATTTTATTATTTATAGTTACTCGGACTTTATCTAGTGAGTCAGCTGACTTATATAGTTTTTCTTATGCAATTGCGAATTTACTAGTTATTGTTGCGGGGTTTCAAGTTCGAGATTTTCAAGCAACAGATATTAAAGAAAAATATTCTTTTGATGCATATTTGACTACTAGATTTCTAACTAATATTTTAATGATATTAATTTTATTAGGTTATTTAATTTTAAATTCTTCTACTCATGAAAATTTTTGGATTATATTTTGGGTATCTTTTTTCAGAGTTAGCGAAGCGCTGTCTGATGTATTT…
VFG006050(gb|YP_001197947)	SSU05_0581	CMP-N-acetylneuraminic acid synthetase	Capsule (VF0144) - Immune modulation (VFC0258)	Streptococcus suis 05ZYH33	TTGATGGAACCAATTTGTCTGATTCCTGCTCGGTCAGGATCAAAAGGTTTACCAAATAAAAACATGTTATTTTTAGATGGTGTACCGATGATTTTCCATACCATTCGAGCTGCGATTGAGTCTGGATGTTTTAAGAAAGAAAATATATATGTCAGTACTGATTCAGAGGTTTACAAGGAAATTTGTGAAACAACTGGGGTTCAAGTCCTCATGCGTCCAGCTGACTTGGCGACAGATTTTACAACCTCTTTTCAACTGAACGAACATTTTTTACAAGATTTTTCTGATGACCAAGTATTTGTTCTCCTGCAAGTTACGTCCCCATTAAGATCGGGAAAACATGTCAAGGAGGCGATGGAGTTATATGGGAAAGGTCAAGCTGACCACGTTGTTAGCTTT…
VFG006052(gb|WP_011226150)	rfbA	glucose-1-phosphate thymidylyltransferase RfbA	Capsule (VF0144) - Immune modulation (VFC0258)	Streptococcus thermophilus CNRZ1066	ATGAAAGGTATTATTCTTGCAGGTGGTTCAGGAACACGTTTGTATCCACTGACACGTGCTGCATCCAAACAACTGATGCCGATTTACGATAAACCAATGATTTACTACCCATTGTCAACGCTTATGTTGGCTGGAATCAAGGAAATCCTCATCATTTCAACATCACAGGACCTTCCACGTTTTGAAGAACTCCTTGGCGATGGTTCAGAGTTTGGTATTTCCCTTTCCTACGCTGTACAACCAAGTCCAGATGGCTTGGCTCAAGCCTTTATCATAGGCGAAGACTTCATCGGTGATGACAGTGTTGCTCTTGTTCTCGGGGATAACATTTTCCATGGCAATGGTCTTTCTGCAATGCTTCAACGTGCTGAAGCTAAGGAAAAAGGCGCAACAGTCTTT…
VFG006053(gb|WP_011226048)	STU_RS14645	tyrosine protein phosphatase	Capsule (VF0144) - Immune modulation (VFC0258)	Streptococcus thermophilus LMG 18311	GTGATTGACGTTCACTCACATATTGTTTTTGATGTTGATGATGGTCCTGAAACTTTAGAAGAAAGTTTAGACCTCATTGGTGAAAGTTACGCCCAGGGGGTACGTAAGATTGTTTCAACATCCCATCGTCGTAAGGGGATGTTTGAGACTCCAGAGGATAAAATTTTTGCAAACTTTTCTAAGGTAAAAGCAGAAGCAGAAGCACTTTATCCAGACTTAACTATTTATTATGGAGGTGAACTTTATTACACCTTAGACATTGTGGAGAAACTTGAAAAGAATCTCATTCCGCGCATGCACAACACTCAATTTGCTTTAATTGAGTTTAGTGCTCGCACATCTTGGAAAGAAATTCATAGTGGGCTTAGTAATGTTTTGCGAGCGGGGGTAACGCCTATT…
VFG006054(gb|WP_041827753)	STER_RS07050	glycosyltransferase family 4 protein	Capsule (VF0144) - Immune modulation (VFC0258)	Streptococcus thermophilus LMD-9	ATGAAAATTTTATTTGTTTCTCCTGTTGGAGCCATGTTTAGTGGAGCAGAAGTATCGATTGTGAACCTGATGAAATTGTTAGTTCAGCAAGGTCATGAAGTTTACAATGTAATACCGGATAATGCTCCACACATCGATAAAGACTATCTCCGTCATATGGATACCACTGGAATTAAACTATTTCAGTTAAAAACCAATCAGTGGTGGTGGCCTGAATCTAAAACGCTGGATATTTCCGATTTAGAAATCCAAGCTTCTCAACAAAAGAATATTGATGAAGTAAGAGAAATCATTCAGAATGAACAGATTGAACTGGTTATTTCGAATACAGTAAATGTGTTTCAGGGAGCTATCGCAGCTGCATGTGAAAAGGTGAGACATTTTTATATTATTCATGAA…
VFG006055(gb|WP_002902064)	SSA_RS10860	glycosyltransferase family 2 protein	Capsule (VF0144) - Immune modulation (VFC0258)	Streptococcus sanguinis SK36	ATGATTTCTGTCGTGATGGCGACCTATAATGGGGCGGAGTTTATTTTGGAGCAACTAGACTCTATCCGCACTCAAAAGCTGAAGCCTGATCAGGTCATTATCTGTGATGACTGTTCGACAGATCAGACAGTGGTACTAATCAAGGATTACATCACCAAGCATCAACTGACGGATTGGCAGCTGCTTGAAAATCAGGAAAATTTGGGTCATTATCGAACTTTTATAAAATTAGCGAGTTTGGCTGAGCATGATATTGTTTTTTTCGCTGATCAGGATGATAAATGGTTGCCTGATAAAACAGCTGCCTTGCAGAAAGTACTGTTAGAAACAGGTGCTGCTATGGTGTATGGCCAGTCTTACTTGATTGATCAAAATGGTCAGGTCATCAAGGAACCTAAG…
VFG006056(gb|YP_001200143)	SSU98_0585	CMP-N-acetylneuraminic acid synthetase	Capsule (VF0144) - Immune modulation (VFC0258)	Streptococcus suis 98HAH33	TTGATGGAACCAATTTGTCTGATTCCTGCTCGGTCAGGATCAAAAGGTTTACCAAATAAAAACATGTTATTTTTAGATGGTGTACCGATGATTTTCCATACCATTCGAGCTGCGATTGAGTCTGGATGTTTTAAGAAAGAAAATATATATGTCAGTACTGATTCAGAGGTTTACAAGGAAATTTGTGAAACAACTGGGGTTCAAGTCCTCATGCGTCCAGCTGACTTGGCGACAGATTTTACAACCTCTTTTCAACTGAACGAACATTTTTTACAAGATTTTTCTGATGACCAAGTATTTGTTCTCCTGCAAGTTACGTCCCCATTAAGATCGGGAAAACATGTCAAGGAGGCGATGGAGTTATATGGGAAAGGTCAAGCTGACCACGTTGTTAGCTTT…
VFG006057(gb|WP_011227426)	STR_RS06885	alpha-L-Rha alpha-1,3-L-rhamnosyltransferase	Capsule (VF0144) - Immune modulation (VFC0258)	Streptococcus thermophilus CNRZ1066	ATGGAACGTTTACTTTTATATGTTCATTACAATAAGTTTAATTTTATTAGTGGGCATGTACTCTATCAATTAGAAAAAATTCGTCCCTTGTATTCACGGGTGGTCTTTATCTCCAATAGTCAGCTACCAGAAGATGTGAAGGACCATTTGTCCAATCAACAGTTGGTGGATGATATTCTTGAGCGCCAAAATAGTGGCTTTGACTTCGCTGCTTGGCGGGATGGAATGAAGACAGTCGGCTTTGATCAACTGTCTCACTTTGATTCTGTTACCCTCATGAATGATACCTGCTTTGGACCGCTTTGGGATTTAGAATCCATTTATCAGCAGTTTGAAAATGATCTTGAAGTAGATTTCTGGGGAATGACCAATTACCGGAAAGACAAGGATTTTAACGAG…
VFG006058(gb|WP_011226049)	STU_RS14650	LCP family protein	Capsule (VF0144) - Immune modulation (VFC0258)	Streptococcus thermophilus LMG 18311	ATGAGTTCGCGTACGAATCGTAAGCAAAAATGTACGGGTAATAGATCGTGGGGGATGGTCAACGTTGGATTGACCATTCTGTATGCTATTTTAGCATTGGTCTTATTATTCACCATGTTCAATTATAATTTCCTATCCTTTAGGTTTTTGAACATCATTATCACCATTGGTTTGTTGGTAGTTCTTGCTATTAGCATCTTCCTTCAGAAGACTAAGAAATCACCACTAGTGACAACGGTTGTACTGATTATCTTCTCGCTAGTTTCTCTGGTTGGTATTTTTGGTTTTAAACAAATGATTGACATCACTAACCGTATGAATCAGACGGCAGCATTTTCTGAAGTAGAAATGAGCATCGTGGTTCCTAAGGAAAGTGACATCAAAGATGTGAGCCAGCTT…
VFG006059(gb|WP_011681436)	STER_RS07055	ABC transporter ATP-binding protein	Capsule (VF0144) - Immune modulation (VFC0258)	Streptococcus thermophilus LMD-9	ATGACAGATAAACAAATTGCAGTAAAAGTAGACCATGTCAGTAAGTACTTTAAGTTGCCAACAGAGGCAACCAATAGTCTTCGAACTGCCCTGGTCAATCGCTTCAAAGGAATCAAAGGCTACAAAGAGCAACACGTCCTCAAGGACATTTCTTTTGAGGTAGAAAAAGGAGACTTTTTCGGGATCCTCGGAAGAAATGGTTCTGGGAAATCAACCCTCTTAAAAATTATTTCTGAAATCTATGTACCGGAAAAAGGTACTGTCACTATCGATGGGAAACTGGTGTCTTTTATCGAGCTTGGTGTGGGTTTTAACCCAGAGCTTACTGGACGTGAAAATGTCTACATGAATGGAGCTATGCTGGGCTTCTCAACAGCTGAAATTGATGCCATGTACGAT…
VFG006060(gb|WP_002902063)	SSA_RS10865	glycosyltransferase	Capsule (VF0144) - Immune modulation (VFC0258)	Streptococcus sanguinis SK36	ATGTCTGTCTATCAGAAGGAGAATCCGGATTTCTTAAGAAAGAGCCTAAATAGCGTTCTTATAGAGCAGAGCCGCAAGCCAGATGAGCTTGTCCTTGTAGAGGATGGGCCGCTGACAGAAGAGCTTTATCAGACGATTCAAGATTTCAAGGAAACATTTCCAGAGATGAAAGTTCTACCCTTAAAGGAAAATGTCGGATTGGGAGAAGCTTTGCATCGAGGAGTTGAGGCTTGTTCTTATGATTGGATTGCTAGAATGGATACAGATGACATTGCGACACCGGACCGTTTCCAGCAACAAGTGGACTATATTGAGCAGCATCCGCAGTTAGATGTTCTTGGTGGCAATATCATAGAATTTGATTCGGAACCAGATCAAATAGTGGCAGAGAAACAAATG…
VFG006061(gb|WP_041827077)	STR_RS06890	glycosyltransferase family 4 protein	Capsule (VF0144) - Immune modulation (VFC0258)	Streptococcus thermophilus CNRZ1066	ATGAAAATTTTATTTGTTTCTCCTGTTGGAGCCATGTTTAGTGGAGCAGAAGTATCGATTGTGAACCTGATGAAATTGTTAGTTCAGCAAGGTCATGAAGTTTACAATGTAATACCGGATAATGCTCCACACATCGATAAAGACTATCTCCGTCATATGGATACCACTGGAATTAAACTATTTCAGTTAAAAACCAATCAGTGGTGGTGGCCTGAATCTAAAACGCTGGATATTTCCGATTTAGAAATCCAAGCTTCTCAACAAAAGAATATTGATGAAGTAAGAGAAATCATTCAGAATGAACAGATTGAACTGGTTATTTCGAATACAGTAAATGTGTTTCAGGGAGCTATCGCAGCTGCATGTGAAAAGGTGAGACATTTTTATATTATTCATGAA…
VFG006062(gb|WP_002947383)	rfbB	dTDP-glucose 4,6-dehydratase	Capsule (VF0144) - Immune modulation (VFC0258)	Streptococcus thermophilus LMG 18311	ATGACTGAATATAAAAACATCGTCGTAACTGGTGGTGCAGGTTTCATTGGTTCAAACTTCGTACACTATGTCTACAATAATCATCCGGATGTTCATGTGACTGTCCTTGACAAACTCACATACGCTGGTAACCGTGCCAACATTGAAGAAATCCTTGGTGACCGTGTTGAATTAGTTGTTGGTGATATTGCTGATGCTGAATTGGTAGACAAATTGGCTGCTAAAGCGGATGCCATCGTTCACTATGCGGCTGAAAGCCACAATGACAATTCATTGAACGACCCATCGCCATTTATCCACACTAACTTCATTGGTACATACACACTCTTGGAGGCTGCTCGTAAATACGATATTCGTTTCCACCATGTATCAACAGATGAAGTCTATGGTGACCTTCCA…
VFG006063(gb|WP_011681437)	STER_RS07060	ABC transporter permease	Capsule (VF0144) - Immune modulation (VFC0258)	Streptococcus thermophilus LMD-9	ATGTTTGACGTTTTTAATCAGAAAAATCGAATTTTATTAAGAGAATTAATCAAAACAGACTTTAAATTACGCTACCAAGGATCAGCGATTGGTTATCTTTGGTCGATTTTAAAACCCCTGATGACCTTTACGATCATGTATATTGTCTTCATTCGATTCTTACGCTTAGGTGGAGATGTTCCCCATTTCCCAGTTGCCCTCTTGTTGGCCAATGTAATCTGGGGCTTCTTCTCAGAAGCCACATCTATGGGGATGGTGTCGATCGTTAGTCGAGGCGACCTATTGCGGAAGTTGAACTTCTCAAAACACATCATTGTCTTATCTGCAATTTCAGGAGCAGCGATTAACTTTGTCATTAACCTTGTTGTCGTGTTGATTTTTTCATTCTTTAATGGGGTG…
VFG006064(gb|WP_002902062)	SSA_RS10870	NAD-dependent epimerase/dehydratase family protein	Capsule (VF0144) - Immune modulation (VFC0258)	Streptococcus sanguinis SK36	ATGAAAAGAATATTAATTACGGGAGAGGGTAGCTATATCGGCCGGAGCTTTAAGAGGTATGTTTCTTCACGAGAGGATGTTCAGGTTGATGAGTTGGATGTTCGCGGAGAAACCTGGAAGGAGAAAGATTTTTCGTCTTTTGATGTAATTTTGCATTTGGCGGCGATTGTCCATATCTCCAACCCATCAAAAGAAATGGAGTCGGAATATAATCAAGTCAATACTCAGCTACCGTATGAATTGGCTCAAAAGGCTAAACGCGAAGGTGTCAAACAGTTTATCTTTATGAGCAGTATGAGTGTCTATGGGGAAGTTTTGGGAGACCGGGTTATCACAAAAGACACACAAGAGCGTCCTGATTCCTTTTATGGCAAAAGCAAGCTAGCTGCTGAACAACTT…
VFG006065(gb|WP_011227428)	STR_RS06895	ABC transporter ATP-binding protein	Capsule (VF0144) - Immune modulation (VFC0258)	Streptococcus thermophilus CNRZ1066	ATGACAGATAAACAAATTGCAGTAAAAGTAGACCATGTCAGTAAGTACTTTAAGTTGCCAACAGAGGCAACCAATAGTCTTCGAACTGCCCTGGTCAATCGCTTCAAAGGAATCAAAGGCTACAAAGAGCAGCACGTCCTCAAGGATATTTCTTTTGAGGTAGAAAAAGGAGACTTTTTCGGGATCCTCGGAAGAAATGGTTCTGGGAAATCAACCCTCTTAAAAATTATTTCTGAAATCTATGTACCGGAAAAAGGTACTGTCACTATCGATGGGAAACTGGTGTCTTTTATCGAGCTTGGTGTGGGTTTTAACCCAGAGCTTACTGGACGTGAAAATGTCTACATGAATGGAGCTATGCTGGGCTTCTCGACAGCTGAAATTGATGCCATGTACGAT…
VFG006066(gb|WP_011226149)	STU_RS15260	dTDP-4-dehydrorhamnose 3,5-epimerase family protein	Capsule (VF0144) - Immune modulation (VFC0258)	Streptococcus thermophilus LMG 18311	ATGACTGAACAATTTTTTGGAAAAGAACTAGCTGTACGTAAGAGTGAAGCCATTCCAGGCTTGCTTGAATTTGATATTCCAGTACATGGAGACAACCGAGGTTGGTTTAAGGAAAACTTCCAAAAAGAAAAAATGTTGCCACTTGGTTTTCCAGAATCATTCTTTACAGAAGGAAAATTGCAAAACAACGTTTCTTTTTCACGTAAAAATGTTTTGCGTGGTTTGCACGCTGAGCCTTGGGATAAATACATCTCAGTAGCAGATGAAGGAAAGGTTCTTGGAGCATGGGTTGACCTTCGTGAAGGCGAAACTTTTGGGAATACTTACCAAACAGTTATTGATGCCTCAAAAGGAATCTTTGTTCCTCGTGGTGTTGCTAACGGTTTCCAAGTTTTGTCT…
VFG006067(gb|WP_011681438)	STER_RS07065	glycosyltransferase family 2 protein	Capsule (VF0144) - Immune modulation (VFC0258)	Streptococcus thermophilus LMD-9	ATGAAAGTAAATATCTTGTTGTCCACCTATAATGGTGAGCAGTATCTAAAAGAGCAGGTCAAAAGTATCCAAGACCAGACCTATCGGGACTGGCAACTCTTGATCCGAGATGATGGATCAACCGATGGTACGGTAGAGATCATTCAAGAGTTGGTGGCGCAGGATGAGCGCATTCGCTTTATCAATCAAGGTGCTATCGAAAATCTTGGTGTCATCAAGAGCTTCCATGCCCTCTTGAAATATGAAAAAGCAGATCTTTATTGCTTCAGTGACCAAGATGATGTTTGGCTTCCTGAAAAAATTACTCTTCAAGTAGCAGAAGCGGCCAAGCACCCTCAAGAAGTACCTTTGCTAGTCTACACAGATTTAAAAGTAGTCGATGAAAACTTGAACGTGCAG…
VFG006068(gb|WP_002902061)	SSA_RS10875	sugar transferase	Capsule (VF0144) - Immune modulation (VFC0258)	Streptococcus sanguinis SK36	ATGTATAAATTTTTTAAACGAACATTAGATATAGTCTTGTCATTCATAGGAATGATTGTCTTATCACCATTTTTTCTGCTTCTAGTACTCGCTATTAAATTGGATTCAAAAGGACCAGTTTTGTTCAAACAGAAGCGGGTCGGCCTGCATAAAAAACACTTCTATATTTTGAAATTCAGAACGATGCGAATTGACACCCCTAAAGATACCCCAACTCATTTACTGGAAAATCCTGAGCAATGGATTACAAAGGTTGGGAAGTTTCTTAGGAAGACGTCTCTGGATGAGTTGCCTCAGATTTGGAATATTTTTGTCGGTGACATGAGTATCATAGGTCCAAGACCGGCTCTTTGGAATCAGTATGATTTGATTGAAGAGCGAGACCGCTATGGAGCTAAT…
VFG006069(gb|WP_011227429)	STR_RS06900	ABC transporter permease	Capsule (VF0144) - Immune modulation (VFC0258)	Streptococcus thermophilus CNRZ1066	ATGTTTGACGTTTTTAATCAGAAAAATCGAATTTTATTAAGAGAATTAATCAAAACAGACTTTAAATTACGCTACCAAGGATCAGCGATTGGTTATCTTTGGTCGATTTTAAAACCCCTGATGACCTTTACGATCATGTATATTGTCTTCATTCGATTCTTACGCTTAGGTGGAGATATTCCCCATTTCCCAGTTGCCCTCTTGTTGGCCAATGTAATCTGGGGCTTCTTCTCAGAAGCCACATCTATGGGGATGGTGTCGATCGTTAGTCGAGGCGACCTATTGCGGAAGTTGAACTTCTCAAAACACATCATTGTCTTATCTGCAATTTCAGGAGCAGCGATTAACTTTGTCATTAACCTTGTTGTCGTGTTGATTTTTTCATTCTTTAATGGGGTG…
VFG006070(gb|WP_011226150)	rfbA	glucose-1-phosphate thymidylyltransferase RfbA	Capsule (VF0144) - Immune modulation (VFC0258)	Streptococcus thermophilus LMG 18311	ATGAAAGGTATTATTCTTGCAGGTGGTTCAGGGACACGTTTGTATCCACTGACACGTGCTGCATCCAAACAACTGATGCCGATTTACGATAAACCAATGATTTACTACCCATTGTCAACGCTTATGTTGGCTGGAATCAAGGAAATCCTCATCATTTCAACATCACAGGACCTTCCACGTTTTGAAGAACTCCTTGGCGATGGTTCAGAGTTTGGTATTTCCCTTTCCTACGCTGTACAACCAAGTCCAGATGGCTTGGCTCAAGCCTTTATCATAGGCGAAGACTTCATCGGTGATGACAGTGTTGCTCTTGTGCTCGGGGACAACATTTTCCATGGCAATGGTCTTTCTGCAATGCTTCAACGTGCTGAAGCTAAGGAAAAAGGCGCAACAGTCTTT…
VFG006071(gb|WP_011681439)	STER_RS07070	glycosyltransferase family 1 protein	Capsule (VF0144) - Immune modulation (VFC0258)	Streptococcus thermophilus LMD-9	ATGCAACACGTTTTTATTATCGGAAGTCGTGGACTTCCGGCTCAATATGGTGGTTTCGAGACCTTCGTGGACCAATTGGTCTCCAATCGAGTATCACCGAATATCAAGTACCATGTTGCTTGCCTTTCTAATGATCAAGCCTACTATCATTTTGACTACAAGGGTGTAGATTGTTTTACGATTAAAGCACCCAAACTTGGGCCTGCGCGGGTCATTGCCTATGATATGATGGCCATCAATTATGCCTTGAAGGTCATTAAGAAACAAGGAATTGAAAAACCTATTTTTTATATTTTGGGCAATACCATCGGGGCCTTTGTGGCGCCTTTTGTACGCAAGATTCATAAGATGGGCGGCCAATTCTATATCAATCCAGATGGACTGGAGTGGAAGCGGGCC…
VFG006072(gb|WP_002902060)	SSA_RS10880	polysaccharide biosynthesis protein	Capsule (VF0144) - Immune modulation (VFC0258)	Streptococcus sanguinis SK36	ATGACAAGAGCGAGAAAAAGAGTCATCTTAATTATTGTTGATATTATTTTGCTCAGTATAAGTCAGGGGATTTCAAAATTCTTCTTAGCAAAATATGTCGGGATAACGGATTTATCTTTTGTCTCTATTTTAATGGGGATTATTGTATTGTATTTGACATTTGCAACACTGTCGAATGTCTTTTCTACCATTACAAGGTATACAGATTACAAAACAATGTTTCGAGTGGGGGGCTCAATTTTGGGAGCTTACTTGATTGTATACGTTGTAGAGAAAATCTTTTACGAATCCACAAACAGTAGATATATTGTCCTTTCTATGCTGCTATCATTTTTGTTGGTTATTGCTTCAAGGCTGACCTGGCGGGAGATTCATGAATTCGTGCAGCACCCTTCAGCC…
VFG006073(gb|WP_011227430)	STR_RS06905	glycosyltransferase family 2 protein	Capsule (VF0144) - Immune modulation (VFC0258)	Streptococcus thermophilus CNRZ1066	ATGAAAGTAAATATCTTGTTGTCCACCTATAATGGTGAGCAGTATCTAAAAGAGCAGGTCAAAAGTATCCAAGACCAGACCTATCGGGACTGGCAACTCTTGATCCGAGATGATGGATCAACCGATGGTACGGTAGAGATCATTCAAGAGTTGGTGGCGCAGGATGAGCGCATTCGCTTTATCAATCAAGGTGCTATCGAAAATCTTGGTGTCATCAAGAGCTTCCATGCCCTCTTGAAATATGAAAAAGCAGATCTTTATTGCTTCAGTGACCAAGATGATGTTTGGCTTCCTGAAAAAATTACTCTTCAAGTAGCAGAAGCGGCCAAGTACCCTCAAGAAGTACCTTTGCTAGTCTACACAGATTTAAAAGTAGTCGATGAAAACTTGAACGTGCAG…
VFG006074(gb|WP_011226325)	STU_RS16230	rhamnan synthesis F family protein	Capsule (VF0144) - Immune modulation (VFC0258)	Streptococcus thermophilus LMG 18311	ATGAAACGTCTATTGCTTTATGTTCATTTCAATAAATATGATCATATTAGTCGACATGTATTTTATCAACTTGAACATATGAGACCATTGTTTGATAAATTAGTTTTTATTTCAAATAGTCGTCTTAGTGAAAGTGAAGTACAAAAACTTCGTGATAAGCACCTGATTGATGATTTTATCCAACGTGAGAATAAAGGTTACGATTTTGCTGCTTGGCATGATGGTATGGAATTTGTTGGATTTGAAAACTTGAAACAGTACGATTCTGTTACTGTTATGAATGATACTTGTTTTGGCCCACTCTGGGACATGGCACCAATCTATGATAACTATGAATCAAATCCAAATGTAGATTTTTGGGGTATGACTAATCATCAAGGAATCAAAGCTGGTGATATT…
VFG006075(gb|WP_011681440)	STER_RS07075	glycosyltransferase family 2 protein	Capsule (VF0144) - Immune modulation (VFC0258)	Streptococcus thermophilus LMD-9	ATGAAAGATAATCATACTTGGGTGATTTGCGCTTATGGAAAAAGTGATTATCTAGAGGCTTGTATTCAATCTTTGAAAAATCAAACTCTCCAATCACAAATTATCTGTTATAGTTCAACACCACTTGATTCGATTAAGGACCTTTGTCAGCGTTATGCTATCCCATTTTATACGAAACAAGGTGGAGGAATTGGCAAGGATTGGAATAACGCCATCTCTTTTGTAGAAACGAAATATGCTACCATCGCCCATCAGGATGACTATTATGAGCCAAGTTATGCAGAAAAAGTATTGTCCAAGATGGAAAAAACTAGTGATGTCCTAATTGGATATTCTGATTATTTTGAAGAAAAAAATGGTCTTAAGATCCCTGCAAATACAAACCTCAAGATTAAAACC…
VFG006076(gb|WP_011837623)	SSA_RS10885	tyrosine-protein kinase	Capsule (VF0144) - Immune modulation (VFC0258)	Streptococcus sanguinis SK36	ATGGCAACCTTAGAATTAGTTAGGAAAAAAAGGAACCTTGTCAAACTAACCGAGGAATACTACAATGCTCTAAGTACTAATGTACAGCTGAGTGGCGCCAATATCAAGATGGTCGAAATAAGCTCGGTGACGGCAAATGAAGGAAAGTCTACAACCTCAGTGAATCTCGCGGCCGCCTTTGCCAGAGCTGGTCATAAGACCTTGATGATCGATGCGGATATCCGCAACTCAGTCATGTCTGGTGTGTTTAGCAGTCAGAGAAAAGTATCAGGACTGACGGACTATCTGTCAGGACAGGCTGCCCTGCATGAAGTCATCAACGATACAGATCTGGACAACCTGGATGTGATCTTATCTGGTCCAGTATCACCTAATCCGACGGGGCTTTTGCAAAGCAAG…
VFG006077(gb|WP_011227431)	STR_RS06910	glycosyltransferase family 1 protein	Capsule (VF0144) - Immune modulation (VFC0258)	Streptococcus thermophilus CNRZ1066	ATGCAACACGTTTTTATTATCGGAAGTCGTGGACTTCCGGCTCAATATGGTGGTTTCGAGACCTTCGTGGACCAATTGGTCTCCAATCGAGTATCACCGAATATCAAGTACCATGTTGCTTGCCTTTCTAATGATCAAGCCTACTATCATTTTGACTACAAGGGTGTAGATTGTTTTACGATTAAAGCACCCAAACTTGGGCCTGCGCGGGTCATTGCCTATGATATGATGGCCATCAATTATGCCTTGAAGGTCATTAAGAAACAAGGAATTGAAAAACCTATTTTTTATATTTTGGGCAATACCATCGGGGCCTTTGTGGCGCCTTTTGTACGCAAGATTCATAAGATGGGCGGTCAATTCTATATCAATCCAGATGGACTGGAGTGGAAGCGGGCC…
VFG006078(gb|WP_002948022)	STU_RS16235	glycosyltransferase	Capsule (VF0144) - Immune modulation (VFC0258)	Streptococcus thermophilus LMG 18311	ATGAAAGTATCGATTATTTGTACTAATTATAATAAGGGGGATTGGGTACGAGAGGCTATAGATAGCTTTCTCAATCAAGAAACAAATTTTGATTTTGAGATTATTATCATTGATGATGCTTCAACAGATCATTCGTATGAGATTATTCAAGAGTATCAAAATAAGTTTCCTGAGAAAGTTAGAACTTTTCGTAACGAAGTGAATCTAGGTATTACTAAAACTTGGAAAAAAATTTGCCGAGAAGCTAAAGGTCAATACATCGCAAGATGTGATAGTGATGATTTTTGGACTGACCCATTAAAACTTCAAAAGCAAGTTGATTTGTTGGATGCTTCAAGCGATTCACTTTGGTCAAATACCGAATTTGATATGGTAGACCTAGACGGGAATCTTATCCAA…
VFG006079(gb|WP_011681442)	STER_RS07085	glycosyltransferase family 2 protein	Capsule (VF0144) - Immune modulation (VFC0258)	Streptococcus thermophilus LMD-9	ATGAGAGTTTTAATGATAATTCCTGCTTACAATGAGGAGGAAAGTATTTTTGACACGGTAACGAGTATCTTGAGTTACCGCAAGAAAGTTGATTTTGATTTGGACTATGTGGTTATCAATGACGGATCAACAGATAAGACAAAACAGATTCTGGAAGATAATCATTTTAATGCTGTTAACCTTGTGATGAATCTTGGGATTGGTGGTGCGGTTCAAACAGGCTACAAATATGCACTAGAGCATGACTATGATGTAGCAGTTCAATTTGATGGCGATGGCCAGCATGATATTGAATCCTTGTCAGATTTACTAGAGCCAATTCGAAAAAATGAAGCAGACCTAGTTATTGGTTCTCGTTTTGTTGGTGATGTTAAGTCTGAATTTCAAACAACTTTTATG…
VFG006080(gb|WP_002894051)	SSA_RS10890	capsular polysaccharide biosynthesis protein CpsC	Capsule (VF0144) - Immune modulation (VFC0258)	Streptococcus sanguinis SK36	ATGGAAAAACAAGAAAAGCAAATCGTAGAAATCGATATTCTGTCCTTGCTGAGAGCCCTGTGGCTGAAGAAATTCACCATCGTATTGGGAGCGGTGCTCTTTTCTTTGCTGGCTTTTGGCTACAGCGTCTTTATTGCTAAGAAAATGTATCAGAGCACCACACGCATCTATGTGGTTAGCCGTCAGAACGAAACGCAGGCAGCTTTGACTAATCAGGACTTGCAGGCAGGGTCTTACCTCGTTAAGGACTTTAAGGAAATCATTCTGTCACAGGCGGTTCTATCACAGGCAATTAGTGAGCTGAAACTGCAAACGTCACCAAGAGAGCTGACGCGTCACATCACCGTTTCCGTTCCGGCGGATACTCGTATCGTTTCGATTACGGTTAAGGATGACAAT…
VFG006081(gb|WP_014621820)	rfbD	dTDP-4-dehydrorhamnose reductase	Capsule (VF0144) - Immune modulation (VFC0258)	Streptococcus thermophilus CNRZ1066	ATGATTCTAGTAACAGGTGCAAATGGTCAACTCGGAACTGAACTTCGTCACCTTCTTGACGAGCGTAACGAAGAGTATGTAGCAGTAGATGTGGCAGAAATGGACATCACTGATGCTGACAAAGTAGATGAAGTGTTTGCGGAAGTAAAACCAACCCTGGTCTATCACTGTGCTGCCTACACAGCTGTTGATGCTGCTGAAGATGAAGGCAAAGAACTTGACTATGCTATTAACGTGACTGGTACTGAAAATGTCGCTAAGGCTGCAGAAAAACATGGTGCAACGCTTGTTTATATTTCAACGGACTACGTTTTTAATGGTGAAAAACCAGTCGGTCAAGAGTGGGAAGTTGATGATAAACCAGATCCACAGACAGAGTATGGTCGTACAAAACGCATG…
VFG006082(gb|WP_011226326)	STU_RS16240	ABC transporter ATP-binding protein	Capsule (VF0144) - Immune modulation (VFC0258)	Streptococcus thermophilus LMG 18311	ATGACAGAAAAGAAAATTGCAGTTAAAGTGGACCATGTAAGTAAGTTTTTCAAATTACCAGTTGAGTCTACTCAAAGTCTTCGAACGGCCTTAGTAAATAGATTTAAAGGAATCAAAGGCTATAAAGAACAACATGTTTTGAAGGATATTGACTTCGAAGTTGAAGAAGGAGATTTCTTTGGAATCGTAGGACGAAATGGTTCAGGAAAATCAACATTACTAAAAATTATTTCTCAGATTTATGTTCCTGAGCAAGGAACAGTTACCGTAAATGGTAAAATGGTCTCATTTATTGAGCTTGGTGTCGGATTTAATCCAGAATTAACTGGACGTGAGAATGTTTATATGAATGGAGCCATGCTTGGCTTTACGACAGCAGAAGTTGATGCCATGTATGAT…
VFG006083(gb|WP_011681443)	STER_RS07090	glycosyltransferase	Capsule (VF0144) - Immune modulation (VFC0258)	Streptococcus thermophilus LMD-9	ATGTCTAATCCAACCGTTTCAGTCATAATTCCTGTATATAATGCACAAGAGGGAATTAAACAATGTATGGATTCTCTTCTAAATCAATCATTTACAGATTTTGAGATTATTCTGTTAAATGATGGCTCTACAGATAATAGTTTAGAAGTTATTAAAAAGTATGCAGCTGATAATGATTTTATCCGAGTAATTGATAAAGAAAATGAGGGAGTTGCTAAAACCAGAAATAAGGGTATACAACTTGCTAATGGAAAGTACATTGTATTTATCGATAATGACGATTTTGTTGATTCAGATTATTTAGAGCGTTTTTATAATGAAATAGATCAAGAACAACTAGATATTGTTCTTGGTGGTTATAAGCGTGTTAATCAGGAAATGAAGACACTTTTTAAGCAA…
VFG006084(gb|WP_002948020)	STU_RS16245	ABC transporter permease	Capsule (VF0144) - Immune modulation (VFC0258)	Streptococcus thermophilus LMG 18311	ATGTTAGACTTTTTTAGTCAGAAAAATCGTATTTTATTACGAGAAATGGTTAAAACCGATTTTAAATTGCGCTATCAAGGTAGTTTAATCGGTCATTTGTGGTCTATTTTGAAACCACTTATGCTCTTTACAATCATGTACCTAGTGTTTGTTCGCTTCTTGCGTTTTGATGACGGAACACCGCATTATGCTATCGGTCTCTTAATCGGTATGGTTACATGGGGTTTCTTTTCAGAAGCGACAAGTATGGGAATGATGTCAATCGTATCTAGGGGCGACTTGTTACGAAAATTGAATTTTTCGAAAGAGATTATCGTTATTTCATCTGTTGTTGGAGCTTCAATTAACTATGTGATTAACCTCCTTGTTGTCTTTGTTTTTGCCTTGATCAACGGTGTT…
VFG006085(gb|WP_011681444)	STER_RS07095	glycosyltransferase family 2 protein	Capsule (VF0144) - Immune modulation (VFC0258)	Streptococcus thermophilus LMD-9	ATGAAATTTTCAATTATAGTTGCTGCATATAATGTGGCAGAGTATTTAGAAGAATGTATAGAAAGTCTTGTAAGTCAAAACTTCCCCGATTCTGAATATGAAGTTCTTATAGTTGATGATGGTTCTACAGATGGCCGAACAGGAATGATTTGTGATCAATTAACATCTGAATTTGAGGTAGTTAGAACCATTCATCAAGAAAATGGCGGATTATCTTCAGCGAGAAATACTGGAATTAAATATTCTAAGGGAGGTTATTTGTTGTTTGTTGATGGTGATGACTTTTGGAGTAATCCAGACTTTCTTGATAAATTATCGAAGAACATTGATAAATTTCGAAGTGATGTAATTATATTTTCTTATAATAAATACTATGGATTAGATGATAGCGTCAGGGTT…
VFG006086(gb|WP_011226328)	STU_RS16250	glycosyltransferase family 2 protein	Capsule (VF0144) - Immune modulation (VFC0258)	Streptococcus thermophilus LMG 18311	ATGAAAGTAAATATCTTACTGTCAACCTACAATGGTGAGCAGTTTTTAGCGGAACAAGTAAAAAGTATTCAAGAGCAAACCTATCAGGAATGGCAACTTCTCATTCGTGATGACGGTTCATCAGATGGAACAGTGGAAGTTATTAAACAGTTAGCCGCTCAAGATTCACGTATTCACTTTATTAATGAGAATCAAGTTGAGAATGTTGGTGTTATCAAAAGTTTTCACGCCCTACTTAAGCATAGTGAGGCAGATCTATACTGTTTCAGTGACCAGGATGATTTTTGGCTTCCTGAAAAAATTTCACTTCAAGTGGCAGAAGCCAAAAAGTATTCACAGGATAAACCTCTACTCATTTATACTGATTTAAAGGTAGTGGATGAAAATTTATCTGTCCTC…
VFG006087(gb|WP_011681445)	STER_RS07100	oligosaccharide flippase family protein	Capsule (VF0144) - Immune modulation (VFC0258)	Streptococcus thermophilus LMD-9	TTGAAAAAAGTAACTGCCCAAAAGGTATTTTTCTGGAATATTTTAGGAAGTATGTCTTCAGCTGCTGTTTCAGTTATACTTCTTTTTATTGTTACACGTGCTTTAAATAGTGCTTCAGCGGATACCTATAGTTTTGCCTATGCGATTGCGAATCTCTTTGTTATTGTAGCAAGTTTTCAAGTTAGAGATTTCCAAGCGACAGATATAAGAGAGAAGTATTCTTTTGATACTTATTTCGTAACAAGGATTATTTCAAACGTTGCAATGGTTCTTCTTTTAGTGATGTATTTAATTTTTAATACAAATACTCACTCAAATCTAGGGATAATTTTTTGGGTATCTTTTTTCCGTGTTAGTGAAGCTTTATCGGATGTTTTTCAAGGATTATTTCAGCAGAAG…
VFG006088(gb|WP_041828290)	STU_RS16255	glycosyltransferase family 1 protein	Capsule (VF0144) - Immune modulation (VFC0258)	Streptococcus thermophilus LMG 18311	ATGCAACACGTATTCATTATTGGAAGCCGTGGACTTCCAGCAAAATATGGTGGTTTTGAGACCTTTGTAGAGCAATTAGTCTCCAACCAAATGTCATCCCAAGTTAAATACCATGTTGCCTGCCTTTCTGATGAAAAGGCCTATGAGCATTTTGAGTATAAGGGTGTCGATTGTTTCACAATTAAGGCACCCAAATTAGGACCTGCTCGCGTTATTGCATATGATATGATGGCTATCAACTATGCCTTAAAGAAAATCTGTGAGCAAAATATAAAAGAACCGATTTTCTATGTTTTAGGAAATACTATAGGTGCTTTTGTAGCTCCCTTTGCTCGCAAGATTCATAAACTTGATGGCAAATTTTACATTAATCCAGATGGTTTGGAGTGGAAACGAGCT…
VFG006089(gb|WP_011681446)	rfbD	dTDP-4-dehydrorhamnose reductase	Capsule (VF0144) - Immune modulation (VFC0258)	Streptococcus thermophilus LMD-9	ATGATTCTAGTAACAGGTGCAAATGGCCAACTCGGAACTGAACTTCGTCACCTACTTGATGAACGTAACGAAGAGTATGTAGCAGTAGATGTGGCAGAAATGGACATCACAGATGCCGAAAAAGTAGATGAAGTGTTTGCGGAAGTAAAACCAACCTTGGTTTATCACTGTGCTGCTTACACAGCTGTTGATGCTGCTGAAGATGAAGGCAAAGAGCTTGACTACGCTATTAACGTGACTGGTACTGAAAATGTCGCTAAGGCTGCAGAAAAACATGGTGCAACGCTTGTTTATATTTCAACGGACTACGTTTTTAATGGTGAAAAACCAGTCGGTCAAGAGTGGGAAGTTGATGATAAACCAGATCCACAGACAGAGTATGGTCGTACAAAACGTATG…
VFG006090(gb|WP_011226330)	STU_RS16260	glycosyltransferase family 2 protein	Capsule (VF0144) - Immune modulation (VFC0258)	Streptococcus thermophilus LMG 18311	ATGACTTACGATTTGACTGTAATTATTCCAGTTTATAATACTGAAAAATATCTACGAAGATGTTTGGAAAGTATTGTGAATCAAGATGATATCGAACAGTGTTCCATTAAAGTAATTTGTATAAATGATGGGAGTACTGATGAATCTCGAAAAATAATAGAAGAATTTGTTGAGAAATATTCTTATATAGAGATTTTTAATAAAGAAAATGGTGGGTTAGCCGATGTTAGAAATACTGGACTACAGTTTATAAACGATAGTCTTTATACTGTATCACTTGATTCAGATGACTTTTGGGATAAATCCTTTTTAACAGAGTTTAACAAATATAAATCAAGTAACTATGATTTAATATTTTTCGATATCAATTTAGTAGACTGTGATGGAAATCCGGTAAAA…
VFG006091(gb|WP_011226331)	STU_RS16265	lipopolysaccharide biosynthesis protein	Capsule (VF0144) - Immune modulation (VFC0258)	Streptococcus thermophilus LMG 18311	ATGAGTAAAAAAAATCAGCTTCCAGATGCAAAAACGATATATTTTTGGAATTTGCTAGGAAATTTAGCAGCATCAGGTGTGTCGGTTTTATATCTTTTAATCGTTACTCGATTGACTGCGACGTCTGTTGCTGACCAATTTAGTTTGGTATGGTCTATCGGGACTCTCTGGGTAGTTATCGGTCTTTTTCAAGTTCGAAATTATCATGGAACAGATGTAAGGCAAAAGCATTCGTTTAGAGCATATTTTCAAGCCCGTATTTTGACAATACTTGCCATGATAGTAACACTGTTACCTTATTTAAAGATAATAGGAGGTAACAGATATCCCTCGTCGGTTATCCTAATGGCGTTCCTAATGATTCTATATCGAGCTTGGGATGCAGTTTCTGATCTTTTT…
VFG018649(gb|WP_012000310)	fbp54	fibronectin-bing protein Fbp54	FBPs (VF0243) - Adherence (VFC0001)	Streptococcus gordonii str. Challis substr. CH1	ATGTCTTTCGACGGATTTTTTTTACATCACATGACTGAGGAGTTGCGCCACGAATTAGTAGGCGGCCGCATCCAGAAGATTAATCAACCTTTTGAACAGGAGCTAGTTTTACAGATTCGCAGCAATCGCAAAAGCCTCAAGCTGCTCCTATCAGCCCACTCGGTCTTTGGACGCGTCCAATTAACAGATACTACGTTTGAAAATCCAGCAGTTCCAAATACCTTTATCATGGTGATGCGCAAATACCTGCAGGGTGCTGTCATTGAAGCAATCCAGCAAGTGGAGAATGACCGAATTTTAGAAATCAGTGTTTCTAATAAGAACGAAATCGGCGATAGCGTAGCTGTGACACTAGTCATCGAAATCATGGGTAAACATAGCAATATCATTCTCTTGGAT…
VFG018650(gb|WP_012000702)	lmb	laminin-binding surface protein	Lmb (VF0275) - Adherence (VFC0001)	Streptococcus gordonii str. Challis substr. CH1	ATGAAAATTAAAAGAATACTTCGTTTAATAGCTCTTGTGATAGTAGGGATCTCACTTGTAGCTTGCACAAAAAAGGAATCGAGTCCACCTCAGAGTCACAAAGGGCTCAAAATAGTGACAAGTTTTTATCCTATCTATTCTATGGTGAAGGAAGTCTCGGGTGACTTGAATGATGTCCGAATGATCCAATCAAGTTCTGGGATTCATGAGTTCGAACCCTCTGCCAGTGATGTGGCAGCTATTTATGACGCTGATATTTTTGTTTACCACTCAAGAACGTTAGAATCTTGGGCGGGTAGTCTAGACCCGAGCTTAGAAAAGTCTAAGGTTCAAGTGGTTGAAGCTAGTGAGGGGATGCAGTTAGAAAAGGTATCGGGCTTAGAAGATGTTTCTGCTGAT…
VFG018651(gb|WP_012130562)	cpbA	hypothetical protein	Collagen binding protein (VF1039) - Adherence (VFC0001)	Streptococcus gordonii str. Challis substr. CH1	ATGAACAAAAGAATTAGAACTTGGCTTCACGTCATTATTCTTTGTTTGGGAGTGGTTTTGCCATCATTAACTCCTCTTGCCCAAGTGCAGGCGGCCGAATTTAATGATGTCATTACTGAGATGAGTCTCAAAAATTCTTCTGGAGGAGACTTAACACAAGGCATTGATATTTGGCAAGATTTTCGCGTTTACGCAAAGTTTGTATTGCCTGATAACCAAGTACATCAAGGAGATACGACGACAATCACCTTGCCGCCAGAGTATGCTTTTGCGAACTCTTCAGCCATTGAGCTTAAGGACGAGTCAGGTAATCTTGTTGCAAATGGATTTTTGGATTCTGCAAACAAAACGATTACCTTAACATATACAAATTATGTTGAGCAAAAATCTGGTGTCCGT…
VFG018652(gb|WP_006154814)	plr/gapA	type I glyceraldehyde-3-phosphate dehydrogenase	Streptococcal plasmin receptor/GAPDH (VF1042) - Adherence (VFC0001)	Streptococcus gordonii str. Challis substr. CH1	ATGGTAGTTAAAGTTGGTATTAACGGTTTCGGTCGTATCGGTCGTCTTGCATTCCGTCGTATCCAAAACGTAGAAGGTGTTGAAGTTACTCGCATCAACGACCTTACAGATCCTGTAATGCTTGCACATCTGTTGAAATATGACACAACTCAAGGTCGTTTCGACGGTACTGTTGAAGTAAAAGAAGGTGGATTCGAAGTTAACGGTAAATTCGTTAAAGTTTCTGCTGAACGTGACCCAGAACAAATCGACTGGGCTAACGACGGTGTAGAAATCGTTCTTGAAGCAACTGGTTTCTTTGCTACTAAAGCAGCTGCTGAAAAACACTTGCATGCTGGTGGTGCTAAGAAAGTTGTTATCACTGCTCCTGGTGGATCAGATGTTAAAACAGTCGTATTT…
VFG018653(gb|WP_011999747)	sspA	antigen I/II family LPXTG-anchored adhesin	Antigen I/II (AgI/II) family of oral streptococcal adhesins (VF1043) - Adherence (VFC0001)	Streptococcus gordonii str. Challis substr. CH1	ATGAACAAAAGAAAAGAAGTTTTTGGTTTTCGTAAAAGTAAAGTCGCTAAGACTTTATGTGGAGCTGTCTTAGGGGCAGCTTTGATTGCTATTGCAGATCAGCAAGTTTTGGCTGATGAAGTTACAGAAACAAATAGTACAGCAAATGTAGCAGTCACTACAACTGGGAATCCAGCTACTAATCTGCCTGAAGCACAGGGAGAAGCGACTGAAGCAGCAAGCCAAAGTCAAGCACAGGCCGGTTCTAAAGAGGGTGCCCTGCCAGTAGAAGTATCAGCTGATGATTTAAATCAAGCAGTGACGGATGCCAAAGCAGCAGGTGTCAATGTTGTACAAGATCAAACAAGCGATAAAGGTACAGCCACAACTGCCGCAGAAAATGCACAAAAGCAAGCTGAA…
VFG018654(gb|WP_011999748)	sspB	antigen I/II family LPXTG-anchored adhesin	Antigen I/II (AgI/II) family of oral streptococcal adhesins (VF1043) - Adherence (VFC0001)	Streptococcus gordonii str. Challis substr. CH1	ATGCAAAAAAGAGAAGTATTCGGTTTTCGTAAAAGTAAAGTCGCTAAGACTTTATGCGGAGCTGTCTTAGGGGCGGCTTTGATTGCTATTGCAGATCAGCAAGTTTTGGCTGATGAAGTTACAGAAACAAATAGTACAGCAAATGTAGCAGTTACTACAACTGGGAATCCAGCTACTAATCTGCCTGAAGCACAGGGAGAAGCGACTGAAGCAGCAAGCCAAAGTCAAGCACAGGCCGGTTCTAAAGATGGTGCTCTGCCAGTAGAAGTATCTGCTGATGATTTAAATAAAGCAGTGACGGATGCCAAAGCAGCAGGTGTCAATGTTGTACAAGATCAAACAAGCGATAAAGGTACAGCCACAACTGCCGCAGAAAATGCGCAAAAGCAAGCTGAAATC…
VFG018655(gb|WP_012000309)	cshA	LPXTG-anchored fibrillar adhesin CshA	Cell surface hydrophobicity proteins (VF1049) - Adherence (VFC0001)	Streptococcus gordonii str. Challis substr. CH1	ATGGGAAAAGATTTGTTTAATCCACACCTGCGTAAGTTTTCTATTCGAAAACTAAACGTCGGTGTTTGTTCTGTGCTCTTGTCAACCCTTATACTATTAGGGGCAGCAACGCAGGTTAGCGCTGATGAAACAAGCGCTTCTGGTGTTCAAAACGAGGTTGCTCGAGCTGACCTTGCTGAATCACCAGCAACTGCTACAGCACCAGTAGCTTCTGAAGCTTCACAAAATGCAGAAACTACTGTAGCAGCCACAGCTACTGAGGCACCTCAGACAGCTGAGAATACTGCACCTACAAACTCAGCTTCAGAGTCTACTGAGAAACCGATGGATGAGCAACCAGTAGCTTCTGAAACACCTCAGCCTTCAGTTGAGAAACCGGTCCTTCCTACAGAAGTTAAG…
VFG018656(gb|WP_012000554)	cshB	LPXTG-anchored fibrillar adhesin CshB	Cell surface hydrophobicity proteins (VF1049) - Adherence (VFC0001)	Streptococcus gordonii str. Challis substr. CH1	ATGGGAAAAGATTTATTTAATACTCACCTGAGTAAGTTTTCAATTCGAAAACTAAACATTGGTGTTTGTTCTGTACTCTTGTCGACCTTGATTCTTTTAGGGACAGCTTTACAAGTTAGTGCTGAAGAAACTAGTACCAGTGGATTCCAAAATGAGATTAGTAAAGCAGACGTAACCGAGTCGCCAGTAATTTCTGACGAATCAACAACTTATCAACAGGTTCAAAATACAGAAAAAACGGAATCTGTACCTGATTCTGAAAAGTCACAATCCGCTGATAATCCTATTCAAAGAAATTCAGGATTGGAAGGAGTAGAGAAAACTACTGACTCTATTCAAGCTAAAAGTACTGATGATATTAAATCAACCGTTGTTCAGCAAGGATCAACTGAATCGCAG…
VFG018657(gb|WP_012000387)	hsa	accessory Sec-dependent serine-rich glycoprotein adhesin	Serine-rich surface glycoproteins (VF1050) - Adherence (VFC0001)	Streptococcus gordonii str. Challis substr. CH1	ATGTTTTTTAAACGTCAAAAGGGACAATACCACGAAGTTGAACGTGTTACGCGTTTTAAACTGATTAAGTCTGGAAAACACTGGCTTCGTGCGGCTACATCTCAATTTGGTCTTTTAAGATTAATGAAGGGTGCTGATATTTCATCAGTTGAGGTGAAGGTAGCTGAGGAGCAGTCTGTAGAAAAGGGTGGACTTAATTACCTGAAAGGAATTATAGCTACGGGAGCTGTGCTTGGTGGAGCGGTTGTTACAAGCTCTTCTGTTTATGCTGAAGAAGAACAAGCCCTCGAAAAAGTAATTGATACACGGGACGTTCTAGCAACTAGGGGAGAAGCAGTTTTAAGCGAAGAAGCAGCAACTACTTTGTCATCTGAAGGAGCAAATCCAGTGGAATCCTTG…
VFG018658(gb|WP_041789547)	gtfG	KxYKxGKxW signal peptide domain-containing protein	Streptococcal glucosyltransferases (VF1051) - Exoenzyme (VFC0251)	Streptococcus gordonii str. Challis substr. CH1	ATGATGGAGAAAAAAGTTCATTATAAAATGCATAAGGTTAAGAAGAACTGGGTAGCGATTGCTGTTACCTCTCTGGCCCTTCTTGTGGCTCCAAAGGCCTTGGGGCTTGAATCAGGTGTGATCTATGCGGATGATGCTAATCAAGTGACCAATGTAAAAGAACAGTCCGCTGTTCAGAGCAAGGACTCGGAGCAAACTACTTCAGACAAAGCAACGGATTCTTCGCAACTGGAAGTAAAAGAACAGGCTTCTTCTAGCAAAGAAACCTATCAAGCTAGTGCGGCAACCAATCCAACAGCTAACGAACAGACGACGCAACAGGATAAAGAAGTTGAAACTTCAAGAACTGACTCCAGACATGAATTGACTCAGAAAACGAGTGATGACTCTTCTGAAAAG…
VFG018659(gb|WP_011999768)	cppA	proteinase	C3-degrading protease (VF1054) - Exoenzyme (VFC0251)	Streptococcus gordonii str. Challis substr. CH1	ATGACACGAAATCATCAAACGATTAAGACTGTACCAGTACTAAAAACGAACAATCGTCGTTTAAACTTAGAATTTTATTGTCAGACATTAGGGATGAAAAACCTGTTGGAAGAGGGCCCAGGTGTCAGTTTGGGAGATCAGACAAAGAGTGAAAGATTAGTGATTGAAGAATCACCAGGTGCACGTTCTCGTAAGGTTGTTGGCCCTAAAAAACTAGCTCAGATTACTATAAAAGTTGAAGAGCCCAAAGAAATTGAATCCTTGCTAGGACAAGCGCATCCTGTTTTACAGGTCTACCAAGGTGAGAAGGGCTATGCTTTCAAGGCTGTTTCCCCAGAGGGAGATATTTTCTTAGTTCATGCTGAGGATGATTCTAAAAGACTCCGTGCTCTAGAGAAG…
VFG018660(gb|WP_012131081)	htrA/degP	S1C family serine protease	Serine protease (VF1055) - Exoenzyme (VFC0251)	Streptococcus gordonii str. Challis substr. CH1	ATGAAAAACTCTTCAAATTTCTTTAAAAAAACATTGCAAGTTTTCATTGTTTTGTTAGTTGGTTTTATAGGTGGTGTTGCTGGAACATGGGGATTTTCTTATTTTTCAACACCTCATTCAGCCACAAATAATAATCAGAAAACAGCGACTACAGTAACAACATCCTATAAAAATAGTAATTCTACAACAGAGGCTGTTGATAAAGTAAAAGATGCGGTTGTCTCTGTCATTACATATTCTGAATCTAATTCAGATGCTATTTTCGACAACAATAATTCAGGAAATGAAAATGATCAGGTAGCTAGCGAAGGATCTGGTGTTATCTATAGAAAAGATAAGGATTATGCTTACTTAGTTACCAATACACACGTTATCAATGGAGCAAAAAAAGTTGATATC…
VFG018661(gb|WP_011999924)	tig/ropA	trigger factor	Trigger factor (VF1056) - Stress survival (VFC0282)	Streptococcus gordonii str. Challis substr. CH1	ATGTCTGTATCATTTGAAAAAAAAGAAACAAATCGTGGAGTTTTGACTTTCACTATTAGTCAAGAACAAATCAAACCAGAATTGGACCGTGTGTTTAACTCAGTAAAGAAAACAATCAATGTACCAGGTTTCCGTAAAGGTCATCTTCCACGTCCTGTTTTCAACCAAAAATTTGGTGAAGAAGCGCTTTACCAAGATGCTTTAAACAACTTACTTCCAAATGCTTATGAAGCTGCTGTGAAAGAAGCTGGTATCGAAGTTGTAGCACAACCAAAAATCGATGTCGTTTCAATGGAAAAAGGTCAAGATTGGACTATTTCTGCTGAAGTTGTTACAAAACCAGAAGTAAAATTAGGTGCTTACAAAGACCTTGAAGTATCTGTAGAAGTTTCAAAAGAA…
VFG018662(gb|WP_012130507)	eno	phosphopyruvate hydratase	Streptococcal enolase (VF1060) - Exoenzyme (VFC0251)	Streptococcus gordonii str. Challis substr. CH1	ATGTCAATTATTACTGATGTTTACGCTCGCGAAGTCCTAGACTCACGCGGTAACCCAACACTTGAAGTAGAAGTTTATACTGAATCAGGTGCATTCGGACGTGGAATGGTTCCTTCAGGAGCTTCTACAGGTGAACACGAAGCAGTTGAACTTCGTGATGGCGACAAATCTCGTTACGGTGGTCTTGGTACACAAAAAGCAGTTGATAACGTAAACAATGTTATCGCTGAAGCTATCATCGGTTACGATGTTCGTGACCAACAAGCTATCGACCGTGCAATGATCGCTCTTGATGGTACTCCTAACAAAGGTAAATTGGGTGCAAACGCAATCCTTGGTGTGTCTATCGCTGTAGCTCGTGCTGCTGCTGACTACCTTGAAATCCCTCTTTACAGCTAC…
VFG018663(gb|WP_012130837)	psaA	manganese ABC transporter, manganese-binding adhesion liprotein	PsaA (VF0151) - Nutritional/Metabolic factor (VFC0272)	Streptococcus gordonii str. Challis substr. CH1	ATGAAAAAATGTCGTTATTTAGTTTTGCTTTTAGTGGCTATTGTAGGGCTAGTGGCCTGCTCTAGTCAAAAAAGCAGTTCTGACTCTAGCTCTTCCAAGCTAAATGTCGTTGCAACCAATTCAATTATCGCAGATATCACAAAAAATATCGCTGGCGATAAAATCAATCTGCACAGTATTGTCCCTGTCGGTCAGGATCCGCACGAATACGAACCTCTGCCCGAAGATGTCAAAAAGACTTCTAAGGCTGATCTTATTTTCTACAACGGTATCAACCTTGAAACAGGTGGTAATGCTTGGTTCACTAAATTGGTAGAAAATGCCCAGAAGAAAGAAAACAAGGACTACTATGCTGTCAGTGAAGGCGTTGATGTCATTTACCTAGAAGGCCAAAATGAA…
VFG018664(gb|WP_012000426)	rfbA	glucose-1-phosphate thymidylyltransferase RfbA	Capsule (VF0144) - Immune modulation (VFC0258)	Streptococcus gordonii str. Challis substr. CH1	ATGAAAGGTATTATTCTTGCAGGTGGATCTGGGACTCGCTTATACCCATTGACACGTGCGGCATCTAAACAACTTATGCCAATTTACGATAAGCCAATGATCTATTATCCATTATCTACACTGATGTTGGCTGGAATTAAAGATATCTTGATTATCTCAACTCCAACTGATCTTCCTCGATTTGAGGATCTGCTGGGCGATGGCTCTGAATTTGGTATTAAGCTCTCTTATGCAGAGCAACCTAGTCCAGATGGATTGGCGCAAGCCTTTATCATTGGGGCTGATTTCATCGGAGATGATCGAGTAGCGCTAATTCTTGGGGATAATATTTACCATGGACCTGGTTTAAGTAAGATGCTTCAGAAAGCAGCTGCTAAAGAAAAAGGGGCAACTGTTTTT…
VFG018665(gb|WP_012000427)	SGO_RS04955	dTDP-4-dehydrorhamnose 3,5-epimerase family protein	Capsule (VF0144) - Immune modulation (VFC0258)	Streptococcus gordonii str. Challis substr. CH1	ATGACGGAACAATTTTTTGATAAGGAATTAGCAGCACGTGAGGTTCCTGGAATTCCAGGAATGCTGGAGTTCGATATCCCTGTTCGTGGAGACAACCGAGGCTGGTTTAAGGAGAATTTCCAAAAGGAAAAAATGCTGCCGTTAGGCTTTCCTGAAAGCTTTTTTGTAGAAGGAAAACTGCAAAATAATGTCAGCTTTTCTCGTAAAAATGTCTTGCGTGGCCTTCATGCTGAACCATGGGATAAGTATATTTCAGTCGCTGATGACGGTAAGGTGCTGGGTTCTTGGGTAGACCTGCGTGAGGGTGAGACCTTTGGAAATACCTATCAGACAGTGATCGATGCCAGTAAGGGTATTTTTGTGCCACGTGGTGTAGCCAACGGCTTCCAAGTCCTTTCT…
VFG018666(gb|WP_012000428)	rfbB	dTDP-glucose 4,6-dehydratase	Capsule (VF0144) - Immune modulation (VFC0258)	Streptococcus gordonii str. Challis substr. CH1	ATGACTGAATACAAAAAAATTATCGTGACAGGTGGAGCTGGTTTTATCGGTTCTAACTTTGTCCACTATGTTTACAATAACTTTCCAGACGTCCATGTGACAGTGCTGGACAAGCTGACCTACGCAGGTAATCGTGCCAATATTGAAGAGATTTTAGGCGATCGCGTTGAGTTGGTTGTTGGAGATATTGCTGATGCAGCCTTGGTTGATAAGCTGGCAGCTGAAGCGGATGCTATCGTTCACTATGCGGCAGAAAGCCACAATGATAACTCGCTCAATGACCCGAGCCCATTTATCCACACCAACTTTATCGGAACTTACACACTCTTGGAAGCAGCTCGTAAATACGACATTCGTTTCCACCATGTATCGACTGACGAAGTCTATGGGGATTTGCCT…
VFG018667(gb|WP_012000437)	rfbD	dTDP-4-dehydrorhamnose reductase	Capsule (VF0144) - Immune modulation (VFC0258)	Streptococcus gordonii str. Challis substr. CH1	ATGATTTTAATCACAGGTTCAAATGGTCAGCTTGGAACAGAACTTCGTCATCTTTTAGATGAGCGTAATGAGGACTATGTTGCAGTTGATGTTGCCGAAATGGATATTACAAATGCTGAAAAGGTTGAAAAGGTCTTTGCAGAAGTTAAACCAACCTTAGTTTATCACTGTGCGGCTTATACAGCAGTTGATGTAGCAGAGGATGAAGGAAAAGAGCTTAATTATGCCATCAATGTGACTGGAACTGAAAATGTAGCAAAAGCGGCTGAAGCACACGGAGCGACATTAGTTTATATTTCTACGGACTATGTCTTTGATGGCCAAAAGCCTGTCGGTGAAGAATGGGAAGTAGATGATCAACCAGATCCTAAAACAGAATACGGCCGTACCAAGCGTATG…
VFG018668(gb|WP_012000438)	SGO_RS05010	glycosyltransferase family 1 protein	Capsule (VF0144) - Immune modulation (VFC0258)	Streptococcus gordonii str. Challis substr. CH1	ATGCAACATGTCTTTATTATTGGAAGCCGAGGCCTTCCTGCAAAATACGGGGGCTTTGAAACCTTTGTAGAAAAATTAGTTGAACATCAAGTATCTTCTCAGTTGCAATATCATGTTGCCTGTTTGTCTGAGCATGAGACAGGACAGCATACCATGTATAAAGGTGTTGATTGTTTTAGTATTAAAGCGCCTAAATTAGGTCCAGCTAGAGTGATTGCTTATGACATGATGGCTATTCGCTATGCTCTAAAAATGATCAAAAAACAAAAAATTGAGTCACCTGTTTTCTACATCTTAGGAAATACGATTGGTGCCTTTATTGCACCTTTTGCCAAAATGATTCATAAAGCAGGCGGGACATTTTTTATCAATCCAGACGGTCTTGAGTGGAAACGGGCT…
VFG018669(gb|WP_012000439)	SGO_RS05015	glycosyltransferase family 2 protein	Capsule (VF0144) - Immune modulation (VFC0258)	Streptococcus gordonii str. Challis substr. CH1	ATGAAAGTAAATATCTTGTTGTCCACCTACAATGGTGAGCAATACCTGAAAGAGCAGGTTGAAAGTATCCAGCAACAAACCTATCAAAATTGGCAACTTTTTATCCGAGACGATGGCTCATCAGATGGAACTGTTGCAGTTATTCAAGGATTGGTAGCTCAGGATCCACGTATTCACTTTATCAATGAAAATCAGATTGAAAATTTTGGAGTCATAAAGAGTTTTCACACTCTCTTAAAATATGAGAAAGCAGACCTTTACTGCTTTAGTGACCAAGATGATGTCTGGCTGCCTGATAAGATTGCGCTTCAAGTGGCAGAAGCTGAGAAATACCCTCAGGATAAGCCATTATTGCTTTATACAGATTTAAAAGTAGTGGATGAAAAACTGGCTGTTCAG…
VFG018670(gb|WP_012000440)	SGO_RS05020	ABC transporter permease	Capsule (VF0144) - Immune modulation (VFC0258)	Streptococcus gordonii str. Challis substr. CH1	ATGTTTGACGTTTTTAGTCAGAAAAATCGAATTTTATTACGAGAGTTAATTAAAACGGACTTTAAATTACGCTATCAAGGATCAGCGATAGGCTATCTTTGGTCTATTTTGAAGCCCTTGATGACTTTTAGTATTATGTATATCGTCTTCATCCGTTTCTTGCGCTTAGGTGGAGACGTTCCTCATTTCCCAGTTGCTCTGTTATTAGCCAATGTTATTTGGGGATTTTTCTCAGAAGCAACTTCTATGGGGATGGTATCGGTTGTTAGTCGTGGTGATCTTTTGCGTAAGCTAAACTTTTCAAAGCATATTATTGTCTTGTCAGCTATTTCAGGTGCAGCCATTAATTTCGCTATCAATTTAGTCGTGGTCTTGATTTTCTCACTCTTTAATGGAGTG…
VFG018671(gb|WP_012000441)	SGO_RS05025	ABC transporter ATP-binding protein	Capsule (VF0144) - Immune modulation (VFC0258)	Streptococcus gordonii str. Challis substr. CH1	ATGACAGATAAACAAATTGCAGTAAAAGTAGACCATGTCAGCAAGTTCTTTAAGTTACCTACGGAGGCAACTAACAGTCTTCGTACTGCTATGGTCAATCGCTTTAAAGGAATTAAAGGTTATAAAGAACAGCACGTCCTTAATGATATTTCCTTTGAAGTGGAAAAAGGAGACTTTTTCGGAATCTTGGGTAGAAATGGTTCTGGGAAGTCGACCCTCTTAAAAATCATTTCTGAAATTTACGTACCTGAAAAAGGTTCCGTTACAATCGATGGAAAGTTAGTTTCTTTCATTGAGCTTGGAGTCGGTTTTAATCCTGAACTAACAGGTCGTGAAAATGTTTATATGAATGGTGCAATGCTGGGCTTCTCAACAGCTGAAATTAACGCCATGTATGAT…
[truncated: 244 more rows]
