# Supplementary material for: Geographic diversity of the Streptococcus equi subsp. equi accessory genome: implications for vaccines and global surveillance
Source: Front Vet Sci. 2025 Nov 28;12:1721958. doi: 10.3389/fvets.2025.1721958 (PMC12698419; doi:10.3389/fvets.2025.1721958)
Supplement: Supplementary file 2 [file Data_Sheet_2.csv]

Sample_ID	accession_number	Country	Continent	geo_loc	Collection_Date	isolation_source	Host_disease	host_tissue_sampled
AQSNo.1	DRR454812	Japan	Asia	Japan	2010	nasal swab
AQSNo.2	DRR454813	Japan	Asia	Japan	2010	nasal swab
AQSNo.3	DRR454814	Japan	Asia	Japan	2010	nasal swab
AQSNo.4	DRR454815	Japan	Asia	Japan	2011	nasal swab
AQSNo.5	DRR454816	Japan	Asia	Japan	2011	nasal swab
AQSNo.6	DRR454817	Japan	Asia	Japan	2013	nasal swab
AQSNo.7	DRR454818	Japan	Asia	Japan	2015	nasal swab
AQSNo.8	DRR454819	Japan	Asia	Japan	2015	nasal swab
AQSNo.9	DRR454820	Japan	Asia	Japan	2011	nasal swab
AQSNo.10	DRR454821	Japan	Asia	Japan	2011	nasal swab
AQSNo.11	DRR454822	Japan	Asia	Japan	2017	nasal swab
AQSNo.12	DRR454823	Japan	Asia	Japan	2017	nasal swab
AQSNo.13	DRR454824	Japan	Asia	Japan	2018	nasal swab
AQSNo.14	DRR454825	Japan	Asia	Japan	2018	nasal swab
AQSNo.15	DRR454826	Japan	Asia	Japan	2018	nasal swab
AQSNo.16	DRR454827	Japan	Asia	Japan	2019	nasal swab
AQSNo.17	DRR454828	Japan	Asia	Japan	2019	nasal swab
AQSNo.18	DRR454829	Japan	Asia	Japan	2019	nasal swab
AQSNo.19	DRR454830	Japan	Asia	Japan	2019	nasal swab
Arg0003	ERR4076220	Argentina	South America		2013	equine
Arg0009	ERR4076221	Argentina	South America		2014	equine
Arg0011	ERR4076222	Argentina	South America		2013	equine
Arg0012	ERR4076223	Argentina	South America		2013	equine
Arg0021	ERR4076224	Argentina	South America		2013	equine
Arg0090	ERR4076225	Argentina	South America		2012	equine
Arg0098	ERR4076226	Argentina	South America		2011	equine
Arg0101	ERR4076227	Argentina	South America		2012	equine
Arg0103	ERR4076228	Argentina	South America		2015	equine
Arg0106	ERR4076230	Argentina	South America		2015	equine
Arg0107	ERR4076231	Argentina	South America		2014	equine
Arg0108	ERR4076232	Argentina	South America		2014	equine
Arg0109	ERR4076233	Argentina	South America		2013	equine
Arg0218	ERR4076234	Argentina	South America		2013	equine
Aus0047	ERR4076236	Australia	Oceania		2008	equine
AusCruise	ERR4076240	Australia	Oceania		2017	equine
AusGlaston	ERR4076241	Australia	Oceania		2014	equine
AusLouab	ERR4076243	Australia	Oceania		2014	equine
AusLouns	ERR4076244	Australia	Oceania		2014	equine
AusMissyf	ERR4076245	Australia	Oceania		2014	equine
AusMissys	ERR4076246	Australia	Oceania		2015	equine
AusPenn	ERR4076247	Australia	Oceania		2015	equine
AusSkyright	ERR4076248	Australia	Oceania		2014	equine
AusSparkyC	ERR4076249	Australia	Oceania		2016	equine
AusSparkyH	ERR4076250	Australia	Oceania		2016	equine
AusTeddy	ERR4076254	Australia	Oceania		2015	equine
AusVirgil	ERR4076255	Australia	Oceania		2016	equine
AusWeown	ERR4076256	Australia	Oceania		2015	equine
AusZadiym	ERR4076257	Australia	Oceania		2015	equine
AusZola	ERR4076258	Australia	Oceania		2015	equine
Bel101200	ERR4076259	Belgium	Europe		2010	equine
BelKemels	ERR4076260	Belgium	Europe		2012	equine
BelLedZep	ERR4076261	Belgium	Europe		2012	equine
BelVanLoo	ERR4076263	Belgium	Europe		2012	equine
Fr29759	ERR4076266	France	Europe		2011	equine
Fr32025	ERR4076267	France	Europe		2011	equine
Fr32801	ERR4076268	France	Europe		2011	equine
Fr33296	ERR4076269	France	Europe		2011	equine
Fr34934	ERR4076270	France	Europe		2011	equine
Fr36348	ERR4076271	France	Europe		2011	equine
Fr36916	ERR4076272	France	Europe		2011	equine
Fr38278	ERR4076273	France	Europe		2011	equine
Fr39320	ERR4076274	France	Europe		2011	equine
Fr49082	ERR4076275	France	Europe		2011	equine
Fr51443	ERR4076276	France	Europe		2013	equine
Fr51445	ERR4076277	France	Europe		2013	equine
Fr53007	ERR4076278	France	Europe		2011	equine
Ger0033	ERR4076279	Germany	Europe		2015	equine
Ger0095	ERR4076280	Germany	Europe		2014	equine
Ger0122	ERR4076281	Germany	Europe		2015	equine
Ger0123	ERR4076282	Germany	Europe		2014	equine
Ger0137	ERR4076283	Germany	Europe		2014	equine
Ger0143	ERR4076284	Germany	Europe		2014	equine
Ger5046	ERR4076285	Germany	Europe		2014	equine
Ger5107	ERR4076286	Germany	Europe		2014	equine
Ger5116	ERR4076287	Germany	Europe		2014	equine
Ger5117	ERR4076288	Germany	Europe		2014	equine
Ger501714	ERR4076289	Germany	Europe		2014	equine
Ger509715	ERR4076290	Germany	Europe		2015	equine
IrePusD	ERR4076291	Ireland	Europe		2012	equine
Is23593	ERR4076292	Israel	Asia		2008	equine
Is35416	ERR4076293	Israel	Asia		2010	equine
Is132770	ERR4076300	Israel	Asia		2012	equine
Jpn0001	ERR4076305	Japan	Asia		1992	equine
Jpn0002	ERR4076306	Japan	Asia		1993	equine
Jpn0004	ERR4076307	Japan	Asia		1994	equine
Jpn0014	ERR4076308	Japan	Asia		1995	equine
Jpn0017	ERR4076309	Japan	Asia		1996	equine
Jpn0076	ERR4076310	Japan	Asia		1998	equine
Jpn0080	ERR4076311	Japan	Asia		1999	equine
Jpn0084	ERR4076312	Japan	Asia		1999	equine
Jpn0084b	ERR4076313	Japan	Asia		2007	equine
Jpn0087	ERR4076314	Japan	Asia		2000	equine
Jpn0090	ERR4076315	Japan	Asia		2000	equine
Jpn0092	ERR4076316	Japan	Asia		2001	equine
Kwt10799	ERR4076317	Kuwait	Asia		2009	equine
NL01423	ERR4076318	Netherlands	Europe		2010	equine
NL01613	ERR4076319	Netherlands	Europe		2009	equine
NL02125	ERR4076320	Netherlands	Europe		2010	equine
NL04497	ERR4076321	Netherlands	Europe		2013	equine
NL05520	ERR4076322	Netherlands	Europe		2010	equine
NL05799	ERR4076323	Netherlands	Europe		2009	equine
NL06408	ERR4076324	Netherlands	Europe		2013	equine
NL08816	ERR4076326	Netherlands	Europe		2013	equine
NL10126	ERR4076327	Netherlands	Europe		2010	equine
NL11029	ERR4076328	Netherlands	Europe		2010	equine
NL12085	ERR4076329	Netherlands	Europe		2013	equine
NL12332	ERR4076330	Netherlands	Europe		2010	equine
NL12623	ERR4076331	Netherlands	Europe		2013	equine
NL13451	ERR4076332	Netherlands	Europe		2014	equine
NLArnica	ERR4076333	Netherlands	Europe		1995	equine
NZAS270a	ERR4076334	New Zealand	Oceania		2010	equine
NZAS296b	ERR4076335	New Zealand	Oceania		2010	equine
Pl0008	ERR4076337	Poland	Europe		2017	equine
Pl0114	ERR4076338	Poland	Europe		2017	equine
Pl0775	ERR4076339	Poland	Europe		2016	equine
Pl0778	ERR4076340	Poland	Europe		2016	equine
Pl0969	ERR4076341	Poland	Europe		2016	equine
Pl0971	ERR4076342	Poland	Europe		2016	equine
Pl0977	ERR4076343	Poland	Europe		2016	equine
Pl0979	ERR4076344	Poland	Europe		2016	equine
Pl1055	ERR4076345	Poland	Europe		2016	equine
Pl1076	ERR4076346	Poland	Europe		2016	equine
Pl1093	ERR4076347	Poland	Europe		2016	equine
Sab5415	ERR4076348	Saudi Arabia	Asia		2015	equine
Sab5416	ERR4076349	Saudi Arabia	Asia		2015	equine
Sp0190	ERR4076350	Spain	Europe		2014	equine
SpE16	ERR4076351	Spain	Europe		2006	equine
Sw32134	ERR4076352	Sweden	Europe		2015	equine
Sw54731	ERR4076353	Sweden	Europe		2015	equine
UAE0014	ERR4076354	United Arab Emirates	Asia		2014	equine
UAE0015_1	ERR4076355	United Arab Emirates	Asia		2014	equine
UAE0015_5	ERR4076358	United Arab Emirates	Asia		2014	equine
UAE0025	ERR4076359	United Arab Emirates	Asia		2010	equine
UAE0071_02	ERR4076361	United Arab Emirates	Asia		2014	equine
UAE0071_08	ERR4076362	United Arab Emirates	Asia		2014	equine
UAE0120_03	ERR4076364	United Arab Emirates	Asia		2014	equine
UAE0120_11	ERR4076366	United Arab Emirates	Asia		2014	equine
UAE0120_14	ERR4076368	United Arab Emirates	Asia		2014	equine
UAE0120_15	ERR4076369	United Arab Emirates	Asia		2014	equine
UAE0120_17	ERR4076370	United Arab Emirates	Asia		2014	equine
UAE0120_20	ERR4076371	United Arab Emirates	Asia		2014	equine
UAE0120_22	ERR4076372	United Arab Emirates	Asia		2014	equine
UAE0183_02	ERR4076374	United Arab Emirates	Asia		2014	equine
UAE0183_03	ERR4076375	United Arab Emirates	Asia		2014	equine
UAE0183_11	ERR4076377	United Arab Emirates	Asia		2014	equine
UAE0183_16	ERR4076378	United Arab Emirates	Asia		2014	equine
UAE0233	ERR4076382	United Arab Emirates	Asia		2014	equine
UAE0233_04	ERR4076383	United Arab Emirates	Asia		2014	equine
UAE0233_18	ERR4076386	United Arab Emirates	Asia		2014	equine
UAE0292_04	ERR4076387	United Arab Emirates	Asia		2014	equine
UAE0292_13	ERR4076388	United Arab Emirates	Asia		2014	equine
UAE0334	ERR4076390	United Arab Emirates	Asia		2014	equine
UAE0359_02	ERR4076391	United Arab Emirates	Asia		2014	equine
UAE0359_04	ERR4076393	United Arab Emirates	Asia		2014	equine
UAE0359_08	ERR4076394	United Arab Emirates	Asia		2014	equine
UAE0367_01	ERR4076395	United Arab Emirates	Asia		2014	equine
UAE0374	ERR4076397	United Arab Emirates	Asia		2014	equine
UAE0396_02	ERR4076398	United Arab Emirates	Asia		2014	equine
UAE0396_03	ERR4076399	United Arab Emirates	Asia		2014	equine
UAE0405	ERR4076401	United Arab Emirates	Asia		1997	equine
UAE0408_01	ERR4076402	United Arab Emirates	Asia		2014	equine
UAE0409_02	ERR4076403	United Arab Emirates	Asia		2014	equine
UAE0488_04	ERR4076413	United Arab Emirates	Asia		2014	equine
UAE0498_02	ERR4076416	United Arab Emirates	Asia		2014	equine
UAE0517	ERR4076418	United Arab Emirates	Asia		2014	equine
UAE0534	ERR4076419	United Arab Emirates	Asia		2014	equine
UAE0550	ERR4076420	United Arab Emirates	Asia		2014	equine
UAE0568_01	ERR4076421	United Arab Emirates	Asia		2014	equine
UAE0568_02	ERR4076422	United Arab Emirates	Asia		2014	equine
UAE0697	ERR4076425	United Arab Emirates	Asia		2014	equine
UAE0915_09	ERR4076426	United Arab Emirates	Asia		2014	equine
UAE0915_10	ERR4076427	United Arab Emirates	Asia		2014	equine
UAE0915_17	ERR4076428	United Arab Emirates	Asia		2014	equine
UAE0922a	ERR4076429	United Arab Emirates	Asia		2000	equine
UAE0922b	ERR4076430	United Arab Emirates	Asia		2000	equine
UAE0990_6	ERR4076431	United Arab Emirates	Asia		2000	equine
UAE1053_1	ERR4076433	United Arab Emirates	Asia		2014	equine
UAE1053_6	ERR4076435	United Arab Emirates	Asia		2014	equine
UAE1087_25	ERR4076438	United Arab Emirates	Asia		2014	equine
UAE1461	ERR4076441	United Arab Emirates	Asia		2002	equine
UAE1474a	ERR4076442	United Arab Emirates	Asia		2007	equine
UAE1813	ERR4076445	United Arab Emirates	Asia		2013	equine
UAE1842	ERR4076446	United Arab Emirates	Asia		2013	equine
UAE1959	ERR4076447	United Arab Emirates	Asia		2011	equine
UAE2088	ERR4076448	United Arab Emirates	Asia		2011	equine
UAE3122a	ERR4076449	United Arab Emirates	Asia		2014	equine
UAE3124sk2	ERR4076451	United Arab Emirates	Asia		2014	equine
UAE3125	ERR4076452	United Arab Emirates	Asia		2014	equine
UAE5389	ERR4076455	United Arab Emirates	Asia		2015	equine
UAE6047	ERR4076458	United Arab Emirates	Asia		2016	equine
UAE6134	ERR4076460	United Arab Emirates	Asia		2016	equine
UAE8575	ERR4076461	United Arab Emirates	Asia		2015	equine
UAE8577	ERR4076462	United Arab Emirates	Asia		2015	equine
UAE8578	ERR4076463	United Arab Emirates	Asia		2015	equine
UAE8579	ERR4076464	United Arab Emirates	Asia		2015	equine
UAE8581	ERR4076466	United Arab Emirates	Asia		2015	equine
UAE8582	ERR4076467	United Arab Emirates	Asia		2015	equine
UAE12371a	ERR4076469	United Arab Emirates	Asia		2009	equine
UAE12371b	ERR4076470	United Arab Emirates	Asia		2009	equine
UAE12421a	ERR4076471	United Arab Emirates	Asia		2007	equine
UAE12459b	ERR4076472	United Arab Emirates	Asia		2009	equine
UK300124	ERR4076473	United Kingdom	Europe		2013	equine
UK300203	ERR4076474	United Kingdom	Europe		2013	equine
UK300527	ERR4076475	United Kingdom	Europe		2013	equine
UK300661	ERR4076476	United Kingdom	Europe		2013	equine
UK301004	ERR4076478	United Kingdom	Europe		2013	equine
UK301207	ERR4076479	United Kingdom	Europe		2013	equine
UK301282	ERR4076480	United Kingdom	Europe		2013	equine
UK301283	ERR4076481	United Kingdom	Europe		2013	equine
UK301329	ERR4076482	United Kingdom	Europe		2013	equine
UK301406	ERR4076483	United Kingdom	Europe		2013	equine
UK301550	ERR4076484	United Kingdom	Europe		2013	equine
UK301691matt	ERR4076485	United Kingdom	Europe		2013	equine
UK301691shiny	ERR4076486	United Kingdom	Europe		2013	equine
UK301962	ERR4076487	United Kingdom	Europe		2013	equine
UK301963	ERR4076488	United Kingdom	Europe		2013	equine
UK305898	ERR4076489	United Kingdom	Europe		2013	equine
UK306732	ERR4076490	United Kingdom	Europe		2013	equine
UK308096	ERR4076491	United Kingdom	Europe		2013	equine
UK308646	ERR4076493	United Kingdom	Europe		2013	equine
UK400124	ERR4076494	United Kingdom	Europe		2014	equine
UK400167	ERR4076495	United Kingdom	Europe		2014	equine
UK400200	ERR4076497	United Kingdom	Europe		2014	equine
UK400947	ERR4076500	United Kingdom	Europe		2014	equine
UK401127	ERR4076501	United Kingdom	Europe		2014	equine
UK401222	ERR4076502	United Kingdom	Europe		2014	equine
UK401257	ERR4076504	United Kingdom	Europe		2014	equine
UK401302	ERR4076505	United Kingdom	Europe		2014	equine
UK401589	ERR4076507	United Kingdom	Europe		2014	equine
UK401627	ERR4076508	United Kingdom	Europe		2014	equine
UK401689	ERR4076509	United Kingdom	Europe		2014	equine
UK401719	ERR4076510	United Kingdom	Europe		2014	equine
UK401778	ERR4076511	United Kingdom	Europe		2014	equine
UK401821	ERR4076512	United Kingdom	Europe		2014	equine
UK402034	ERR4076515	United Kingdom	Europe		2014	equine
UK402167	ERR4076516	United Kingdom	Europe		2014	equine
UK402313	ERR4076517	United Kingdom	Europe		2014	equine
UK402969	ERR4076520	United Kingdom	Europe		2014	equine
UK403028	ERR4076521	United Kingdom	Europe		2014	equine
UK403124	ERR4076524	United Kingdom	Europe		2014	equine
UK403226	ERR4076525	United Kingdom	Europe		2014	equine
UK403319	ERR4076526	United Kingdom	Europe		2014	equine
UK403424	ERR4076527	United Kingdom	Europe		2014	equine
UK403476	ERR4076529	United Kingdom	Europe		2014	equine
UK403633	ERR4076531	United Kingdom	Europe		2014	equine
UK403635	ERR4076532	United Kingdom	Europe		2014	equine
UK403636	ERR4076533	United Kingdom	Europe		2014	equine
UK403660	ERR4076534	United Kingdom	Europe		2014	equine
UK403804	ERR4076536	United Kingdom	Europe		2014	equine
UK403842	ERR4076537	United Kingdom	Europe		2014	equine
UK404079	ERR4076538	United Kingdom	Europe		2014	equine
UK404270	ERR4076540	United Kingdom	Europe		2014	equine
UK404643	ERR4076541	United Kingdom	Europe		2014	equine
UK404919	ERR4076543	United Kingdom	Europe		2014	equine
UK404956	ERR4076544	United Kingdom	Europe		2014	equine
UK405196	ERR4076547	United Kingdom	Europe		2014	equine
UK406006	ERR4076551	United Kingdom	Europe		2014	equine
UK406646	ERR4076552	United Kingdom	Europe		2014	equine
UK408350	ERR4076555	United Kingdom	Europe		2014	equine
UK408377	ERR4076556	United Kingdom	Europe		2014	equine
UK408567	ERR4076557	United Kingdom	Europe		2014	equine
UK409111	ERR4076558	United Kingdom	Europe		2014	equine
UK409283	ERR4076559	United Kingdom	Europe		2014	equine
UK409775	ERR4076560	United Kingdom	Europe		2014	equine
UK409989	ERR4076561	United Kingdom	Europe		2014	equine
UK500213	ERR4076562	United Kingdom	Europe		2015	equine
UK500626	ERR4076563	United Kingdom	Europe		2014	equine
UK501771	ERR4076565	United Kingdom	Europe		2015	equine
UK501958	ERR4076567	United Kingdom	Europe		2015	equine
UK502305	ERR4076569	United Kingdom	Europe		2015	equine
UK502449	ERR4076570	United Kingdom	Europe		2015	equine
UK502892	ERR4076571	United Kingdom	Europe		2015	equine
UK600252	ERR4076573	United Kingdom	Europe		2016	equine
UK600657	ERR4076574	United Kingdom	Europe		2016	equine
UK600935	ERR4076575	United Kingdom	Europe		2016	equine
UK601761	ERR4076576	United Kingdom	Europe		2016	equine
UK603404	ERR4076577	United Kingdom	Europe		2016	equine
UK603405	ERR4076578	United Kingdom	Europe		2016	equine
UK603657	ERR4076581	United Kingdom	Europe		2016	equine
UK604116	ERR4076583	United Kingdom	Europe		2016	equine
UK604332	ERR4076584	United Kingdom	Europe		2016	equine
UK604374	ERR4076585	United Kingdom	Europe		2016	equine
UK604779	ERR4076586	United Kingdom	Europe		2016	equine
UK604947	ERR4076587	United Kingdom	Europe		2016	equine
UK607122	ERR4076589	United Kingdom	Europe		2016	equine
UK607239	ERR4076591	United Kingdom	Europe		2016	equine
UK607708	ERR4076593	United Kingdom	Europe		2016	equine
UK608142	ERR4076595	United Kingdom	Europe		2016	equine
UK608306	ERR4076596	United Kingdom	Europe		2016	equine
UKAppleby	ERR4076597	United Kingdom	Europe		2012	equine
USA01_06	ERR4076598	USA	North America		1965	equine
USA01_09	ERR4076599	USA	North America		1965	equine
USA01_10	ERR4076600	USA	North America		1980	equine
USA01_12	ERR4076601	USA	North America		1980	equine
USA01_13	ERR4076602	USA	North America		1981	equine
USA01_24	ERR4076603	USA	North America		1975	equine
USA01_25	ERR4076604	USA	North America		1976	equine
USA01_33	ERR4076605	USA	North America		1981	equine
USA01_55	ERR4076607	USA	North America		1983	equine
USA01_73	ERR4076608	USA	North America		1983	equine
USA02_08	ERR4076609	USA	North America		1976	equine
USA02_20	ERR4076610	USA	North America		1996	equine
USA02_34	ERR4076611	USA	North America		1993	equine
USA02_36	ERR4076612	USA	North America		1993	equine
USA03_30	ERR4076613	USA	North America		2004	equine
USA03_67	ERR4076614	USA	North America		1997	equine
USA05_40	ERR4076617	USA	North America		2003	equine
USA05_43	ERR4076618	USA	North America		2004	equine
USA05_51	ERR4076621	USA	North America		2003	equine
USA05_61	ERR4076622	USA	North America		2002	equine
USA05_66	ERR4076623	USA	North America		2002	equine
USA05_74	ERR4076625	USA	North America		2007	equine
USA05_80	ERR4076626	USA	North America		2004	equine
USA06_60	ERR4076628	USA	North America		1999	equine
USA06_79	ERR4076629	USA	North America		2009	equine
USA07_01	ERR4076630	USA	North America		2010	equine
USA07_02	ERR4076631	USA	North America		2010	equine
USA07_04	ERR4076632	USA	North America		2010	equine
USA07_05	ERR4076633	USA	North America		2010	equine
USA07_09	ERR4076634	USA	North America		2010	equine
USA07_16	ERR4076635	USA	North America		2009	equine
USA07_22	ERR4076636	USA	North America		2009	equine
USA07_32	ERR4076637	USA	North America		2010	equine
USA08_01	ERR4076639	USA	North America		1998	equine
USA08_02	ERR4076640	USA	North America		1998	equine
USA08_10	ERR4076642	USA	North America		1998	equine
USA08_22	ERR4076644	USA	North America		1989	equine
USA08_56	ERR4076646	USA	North America		1996	equine
USA08_62	ERR4076647	USA	North America		2005	equine
USA08_74	ERR4076648	USA	North America		1998	equine
USA08_75	ERR4076649	USA	North America		1999	equine
USA08_77	ERR4076650	USA	North America		1997	equine
USA09_02	ERR4076653	USA	North America		2013	equine
USA09_05	ERR4076654	USA	North America		2014	equine
USA09_07	ERR4076656	USA	North America		2013	equine
USA09_09	ERR4076657	USA	North America		2014	equine
USA09_10	ERR4076658	USA	North America		2013	equine
USA09_12	ERR4076659	USA	North America		2009	equine
USA09_14	ERR4076660	USA	North America		2014	equine
USA09_15	ERR4076661	USA	North America		2009	equine
AusPenny	ERR4076663	Australia	Oceania		2016	equine
WA99164PPY30046	SRR18311080	USA	North America	USA: WA	2020/6/15	nasal swab	upper respiratory infection	nasal swab
TN37220PPY30067	SRR18311085	USA	North America	USA: TN	2020/9/18	Ln	Strangles	LN
TN37220PPY30028	SRR18311087	USA	North America	USA: TN	2020/6/5	nasal	Not collected	Nasal
SD57007PPY30576	SRR18311088	USA	North America	USA: SD	2020/10/12	abdominal fluid	Requested identification and susceptibility testing	abdominal fluid
PA19348PPY30017	SRR18311091	USA	North America	USA: PA	2020/2/26	wound		Wound
NY14853PPY30045	SRR18311095	USA	North America	USA: NY	2020/1/30	Nasal Pharyngeal	Strangles	Nasal Pharyngeal
NY14853PPY30040	SRR18311096	USA	North America	USA: NY	2020/1/27	Abscess	Strangles	Abscess
NE68583PPY30236	SRR18311098	USA	North America	USA: NE	2020/11/4	nasal swab	Strangles	Nasal Swab
NE68583PPY30193	SRR18311099	USA	North America	USA: NE	2020/9/14	Abscess Swab	Lymphadenitis	Abscess swab
NE68583PPY30187	SRR18311100	USA	North America	USA: NE	2020/9/8	nasal swab	Pneumonia	Nasal Swab
ND58102PPY30322	SRR18311102	USA	North America	USA: ND	2020/9/17	Abscess	Abscess	Abscess
MO65211PPY30926	SRR18311109	USA	North America	USA: MO	2020/7/15	Retropharyngeal Swab	Retropharyngeal abscess	Retropharyngeal swab
MI48910PPY30110	SRR18311110	USA	North America	USA: MI	2020/4/21	lymph node	Strangles	Lymph Node
MI48910PPY30086	SRR18311111	USA	North America	USA: MI	2020/3/31	nasal	Strangles	Nasal
MI48910PPY30051	SRR18311112	USA	North America	USA: MI	2020/3/5	Abscess	Strangles	Abscess
CO80526PPY20216	SRR18311116	USA	North America	USA: CO	2019/3/9	Abscess	ABSCESS	ABSCESS
KS66506PPY30079	SRR18311120	USA	North America	USA: KS	2020/4/24	nasal swab	Pneumonia	NASAL SWAB
IA50014PPY30324	SRR18311121	USA	North America	USA: IA	2021/1/6	nasal swab	Nasal discharge	Nasal swab
IA50014PPY30308	SRR18311122	USA	North America	USA: IA	2020/5/3	throat swab	Throat Pyrexia	Throat swab
IA50014PPY30307	SRR18311123	USA	North America	USA: IA	2020/5/3	cerebrospinal fluid	Strangles with CNS signs	Cerebrospinal fluid
CA95616PPY20209	SRR18311138	USA	North America	USA: CA	2019/5/8	Abscess Under Jaw	Abscess under jaw	Abscess under jaw
CA95616PPY30285	SRR18311142	USA	North America	USA: CA	2020/12/14	Abscess Swab	Throat latch swellings	Abscess Swab
CA95616PPY30281	SRR18311143	USA	North America	USA: CA	2020/12/4	nasal swab	Submandibular swelling and purulent nasal discharge	Nasal Swab
CA95616PPY30201	SRR18311144	USA	North America	USA: CA	2020/9/30	nasal swab	Purulent nasal discharge	Nasal swab
CA95616PPY30137	SRR18311145	USA	North America	USA: CA	2020/6/10	nasal swab	Fever\, cough\, nasal discharge	Nasal swab
CA95616PPY20023	SRR18311149	USA	North America	USA: CA	2019/1/7	Abscess Material	Draining abscess under jaw with fever	Abscess material
WA99164PPY20242	SRR18311150	USA	North America	USA: WA	2020/1/8	Submandibular	Abscess	Submandibular
WA99164PPY20186	SRR18311151	USA	North America	USA: WA	2019/8/9	Abscess	Abscess	Abscess
WA99164PPY20153	SRR18311152	USA	North America	USA: WA	2019/6/17	Exudate	Abscess	exudate
SD57007PPY20579	SRR18311153	USA	North America	USA: SD	2019/12/20	nasal swab	Requested Aerobic Culture	NASAL SWAB
PA17110PPY20010	SRR18311155	USA	North America	USA: PA	2019/4/4	Guttural Pouch Wash	Strangles	Guttural pouch wash
OH43068PPY20075	SRR18311156	USA	North America	USA: OH	2019/5/31	nasal swab	Strangles suspect. High fever 103.7\, and nasal discharge	Nasal Swab
NY14853PPY20192	SRR18311158	USA	North America	USA: NY	2019/5/8	Nasal Pharyngeal Wash	Strangles	Nasal pharyngeal wash
NE68583PPY20091	SRR18311162	USA	North America	USA: NE	2019/4/25	nasal swab	Rhinitis/Pneumonia	Nasal swab
LA70803PPY28200	SRR18311166	USA	North America	USA: LA	2019/5/20	Abscess	Strangles	Abscess
IN47907PPY20609	SRR18311167	USA	North America	USA: IN	2019/12/17	Sinus Swab	Inflammatory airway disease	sinus swab
FL34741PPY20067	SRR18311169	USA	North America	USA: FL	2019/8/23	nasal swab	Sinus infection	Nasal Swab
FL34741PPY20060	SRR18311170	USA	North America	USA: FL	2019/8/6	nasal swab	Sinus infection	Nasal Swab
TN37220PPY40069	SRR25004118	USA	North America	USA: TN	2021/6/16	lymph node	Abscess	Lymph Node
SD57007PPY40581	SRR25004121	USA	North America	USA: SD	2021/9/17	nasal swab	not collected	nasal swab
SD57007PPY40578	SRR25004123	USA	North America	USA: SD	2021/6/22	Abscess Swab		abscess swab
PA17110PPY40022	SRR25004127	USA	North America	USA: PA	2021/6/22	nasal swab	Strangles	NASAL SWAB
PA17110PPY40011	SRR25004129	USA	North America	USA: PA	2021/6/11	nasal	Strangles	NASAL
PA17110PPY40006	SRR25004130	USA	North America	USA: PA	2021/4/26	Neck Abcess	Strangles	NECK ABCESS
PA17110PPY40005	SRR25004131	USA	North America	USA: PA	2021/4/16	nasal	Strangles	NASAL
NY14853PPY40173	SRR25004132	USA	North America	USA: NY	2021/6/8	Guttural Pouch	Strangles	Guttural Pouch
CA95616PPY40114	SRR25004133	USA	North America	USA: CA	2021/4/19	Abscess Swab	Submandibular abscess	Abscess swab
NY14853PPY40172	SRR25004134	USA	North America	USA: NY	2021/6/4	Guttural Pouch	Strangles	Guttural Pouch
NY14853PPY40123	SRR25004135	USA	North America	USA: NY	2021/4/27	nasal	Strangles	Nasal
NY14853PPY40086	SRR25004136	USA	North America	USA: NY	2021/3/12	Wound Swab	Infection	Wound Swab
NE68583PPY40247	SRR25004137	USA	North America	USA: NE	2021/12/6	nasal swab	Sinusitis	Nasal Swab
NE68583PPY40130	SRR25004138	USA	North America	USA: NE	2021/6/4	lung	Pneumonia	Lung
ND58102PPY40229	SRR25004139	USA	North America	USA: ND	2021/10/7	nasal	STRANGLES	NASAL
ND58102PPY40171	SRR25004141	USA	North America	USA: ND	2021/7/29	Abscess	Strangles	Abscess
ND58102PPY40137	SRR25004143	USA	North America	USA: ND	2021/6/27	nasal	Sinusitis	Nasal
MS39208PPY40222	SRR25004145	USA	North America	USA: MS	2021/8/18	Lymph Node Swab	Submandibular abscess	lymph node swab
MS39208PPY40041	SRR25004148	USA	North America	USA: MS	2021/2/5	Neck Abscess	Neck abscess dermatitis	Neck abscess
WI53706PPY40116	SRR25004149	USA	North America	USA: WI	2021/5/20	Abscess	Open	Abscess
WA99164PPY40135	SRR25004151	USA	North America	USA: WA	2021/11/18	wound	Infection	wound
WA99164PPY40078	SRR25004152	USA	North America	USA: WA	2021/8/19	Abscess	infection	abscess
WA99164PPY40074	SRR25004153	USA	North America	USA: WA	2021/7/23	Abscess	respiratory infection	abscess
WA99164PPY40035	SRR25004154	USA	North America	USA: WA	2021/4/6	Abscess	infection	abscess
WA99164PPY40034	SRR25004155	USA	North America	USA: WA	2021/4/6	Guttural Pouch	respiratory infection	Guttural pouch
MO65211PPY40916	SRR25004157	USA	North America	USA: MO	2021/4/20	Abscess Swab	skin infection	Abscess swab
MO65211PPY40904	SRR25004158	USA	North America	USA: MO	2021/3/5	nasal swab	respiratory tract infection	Nasal swab
MI48910PPY40103	SRR25004159	USA	North America	USA: MI	2021/8/9	Ln	Upper resp. infection	LN
CA95616PPY40107	SRR25004161	USA	North America	USA: CA	2021/6/14	Abscess Swab	Retrobulbar abscess	Absess swab
MI48910PPY40084	SRR25004162	USA	North America	USA: MI	2021/7/19	nasal	Upper resp. infection	Nasal
MI48910PPY40063	SRR25004163	USA	North America	USA: MI	2021/5/18	nasal	Upper resp. infection	Nasal
MI48910PPY40062	SRR25004164	USA	North America	USA: MI	2021/5/18	nasal	Upper resp. infection	Nasal
MI48910PPY40048	SRR25004166	USA	North America	USA: MI	2021/4/17	nasal	Upper resp. infection	Nasal
LA70803PPY40056	SRR25004169	USA	North America	USA: LA	2021/4/22	nasal swab	Rhinitis	Nasal swab
LA70803PPY40045	SRR25004170	USA	North America	USA: LA	2021/4/9	Transtracheal Wash	Pneumonia	Transtracheal wash
AL36849PPY40194	SRR25004172	USA	North America	USA: AL	2021/11/23	Guttural Pouch Wash	Strangles	guttural pouch wash
KY42240PPY40133	SRR25004173	USA	North America	USA: KY	2021/8/6	Abscess	pus filled pockets under mandibular jaw	Abscess
KY42240PPY40065	SRR25004175	USA	North America	USA: KY	2021/4/1	Abscess	Lymph node abscess	Abscess
KY42240PPY40064	SRR25004176	USA	North America	USA: KY	2021/3/1	Guttural Pouch	Strangles Suspect	Guttural Pouch
KY40511PPY40095	SRR25004180	USA	North America	USA: KY	2021/6/1	Abscess	Abdominal abscess	Abscess
IN47907PPY40153	SRR25004185	USA	North America	USA: IN	2021/8/11	Mandibular Lymph Node	strangles	mandibular lymph node
IN47907PPY40129	SRR25004186	USA	North America	USA: IN	2021/7/15	Tracheal Wash	bronchopneumonia	tracheal wash
IN47907PPY40127	SRR25004187	USA	North America	USA: IN	2021/7/1	Guttoral Pouch Fluid	strangles	guttoral pouch fluid
IL61802PPY40180	SRR25004188	USA	North America	USA: IL	2021/10/7	Pus	Pinnacle Vaccine Reaction	Pus
IL61802PPY40132	SRR25004189	USA	North America	USA: IL	2021/7/29	Abdominal Abscess		Abdominal Abscess
IL61802PPY40100	SRR25004190	USA	North America	USA: IL	2021/6/18	nasal swab	Strangles	Nasal Swab
IL61802PPY40085	SRR25004191	USA	North America	USA: IL	2021/6/9	Abscess	Vaccine Reaction	Abscess
IL61802PPY40044	SRR25004193	USA	North America	USA: IL	2021/4/15	brain	Suppurative Meningoencephalitis	Brain
AL36849PPY40080	SRR25004194	USA	North America	USA: AL	2021/3/20	Gutteral Pouch Fluid	Strangles	gutteral pouch fluid
IL61802PPY40037	SRR25004195	USA	North America	USA: IL	2021/4/12	Culture Material		Culture Material
IA50014PPY40307	SRR25004196	USA	North America	USA: IA	2021/9/11	Guttural Pouch	Empyema	Guttural pouch
IA50014PPY40304	SRR25004197	USA	North America	USA: IA	2021/5/17	Cheek Abscess	Strangles	Cheek abscess
GA30602PPY40261	SRR25004199	USA	North America	USA: GA	2021/7/17	Guttural Pouch	Strangles	Guttural Pouch
GA30602PPY40251	SRR25004201	USA	North America	USA: GA	2021/6/4	nasal swab	Strangles	Nasal Swab
GA30602PPY40250	SRR25004202	USA	North America	USA: GA	2021/6/2	Abscess	Vaccine Abcess	Abscess
GA30602PPY40248_2	SRR25004203	USA	North America	USA: GA	2021/4/12	lymph node	Strangles	Lymph Node
FL34741PPY40054_2	SRR25004206	USA	North America	USA: FL	2021/8/12	nasal swab	Infection	Nasal Swab
FL34741PPY40039	SRR25004207	USA	North America	USA: FL	2021/6/12	Abscess	Infection	Abscess
FL34741PPY40034	SRR25004208	USA	North America	USA: FL	2021/5/22	Guteral Pouch	Infection	Guteral Pouch
FL34741PPY40025	SRR25004209	USA	North America	USA: FL	2021/4/16	nasal swab	Infection	Nasal Swab
CO80526PPY40300	SRR25004211	USA	North America	USA: CO	2021/4/26	Abscess	Abscess	Abscess
WI53706PPY40315	SRR25004215	USA	North America	USA: WI	2021/12/2	lung	severe bacterial bronchopneumonia	Lung
CA95616PPY40118	SRR25004216	USA	North America	USA: CA	2021/3/24	Muscle Swab	Abscess right cervical muscles following vaccination	Muscle swab
KY40511CY230032	SRR26832433	USA	North America	USA: KY	2022/2/16	Abscess swab	Abdominal abscess\, Streptococcus equi
KS66506PPY50095	SRR26832435	USA	North America	USA: KS	2022/4/5	NASAL LAVAGE FLUID	STRANGLES
IN47907PPY50048	SRR26832436	USA	North America	USA: IN	2022/3/17	guttoral pouch wash	strangles
IA50014PPY50303	SRR26832437	USA	North America	USA: IA	2022/5/17	spleen	Metastatic strangles - bronchopneumonia and pleuritis
IA50014PPY50301	SRR26832438	USA	North America	USA: IA	2022/1/24	Gutural pouch	Strangles
WI53706PPY50284	SRR26832439	USA	North America	USA: WI	2022/11/10	nasopharyngeal swab	strangles
WI53706PPY50283	SRR26832440	USA	North America	USA: WI	2022/10/26	nasal swab	strangles
WI53706PPY50164	SRR26832441	USA	North America	USA: WI	2022/8/11	Abscess	strangles
FL34741PPY50059	SRR26832442	USA	North America	USA: FL	2022/8/19	nasal swab	Infection
WA99164PPY50064	SRR26832443	USA	North America	USA: WA	2022/8/10	Gutteral pouch	Respiratory infection
WA99164PPY50019	SRR26832444	USA	North America	USA: WA	2022/3/10	Gutteral pouch	Respiratory infection
NY14853PPY50132	SRR26832445	USA	North America	USA: NY	2022/1/25	nasal	Respiratory infection
NY14853PPY50058	SRR26832446	USA	North America	USA: NY	2022/3/29	nasal	Infection
ND58102PPY50108	SRR26832447	USA	North America	USA: ND	2022/3/28	throat	Strangles
ND58102PPY50033	SRR26832448	USA	North America	USA: ND	2022/1/27	lymph node	Strangles
MS39208PPY50144	SRR26832449	USA	North America	USA: MS	2022/4/15	Wound swab	Strangles (wound/abscess under chin)
MS39208PPY50015	SRR26832450	USA	North America	USA: MS	2022/1/12	lymph nodes	Respiratory Infection - Strangles
MO65211PPY50909	SRR26832452	USA	North America	USA: MO	2022/3/30	Guttural pouch lavage	respiratory tract infection
FL34741PPY50011	SRR26832453	USA	North America	USA: FL	2022/2/24	Abscess Drainage	Infection
MO65211PPY50901	SRR26832454	USA	North America	USA: MO	2022/1/3	surgical incision	throat abscess
MI48910PPY50037	SRR26832455	USA	North America	USA: MI	2022/4/9	Submandibular	Abscess
KY42240PPY50042	SRR26832458	USA	North America	USA: KY	2022/2/17	Nostril	Swollen jaw line and yellow drainage from nostrils
KY42240PPY50013	SRR26832459	USA	North America	USA: KY	2022/1/19	lymph node	Strangles suspect
KY40511PPY50071	SRR26832460	USA	North America	USA: KY	2022/6/1	Guttural Pouch	Guttural Pouch infection
KY40511PPY50045	SRR26832461	USA	North America	USA: KY	2022/4/5	Retropharyngeal Abscess	Chronic lymphadenitis\, Streptococcus equi;
KY40511CY230126	SRR26832462	USA	North America	USA: KY	2023/9/27	Nasal Lavage	Strangles
KY40511CY230081	SRR26832463	USA	North America	USA: KY	2023/6/9	liver	Mesenteric abscess and peritonitis
FL34741CY230040	SRR26832464	USA	North America	USA: FL	2023/5/8	Abscess	Infection
FL34741CY230035	SRR26832465	USA	North America	USA: FL	2023/4/29	Abscess	Infection
GA30602PPY50237	SRR27211937	USA	North America	USA: GA	2022/1/14	Guttural Pouch	Strangles
CA95616PPY50073	SRR27211938	USA	North America	USA: CA	2022/10/4	Mandibular abscess swab	Ventral mandible swelling
CA95616PPY50072	SRR27211939	USA	North America	USA: CA	2022/9/1	Abscess Swab - rib region	Right rib abscess
CA95616PPY50071	SRR27211940	USA	North America	USA: CA	2022/6/3	nasal swab	Purulent nasal discharge
CA95616PPY50069	SRR27211941	USA	North America	USA: CA	2022/3/15	nasal swab	culture requested; no hx
CA95616PPY50066	SRR27211942	USA	North America	USA: CA	2022/7/19	Pectoral Abscess Swab	Scrotal/Pectoral abscess
CA95616PPY50065	SRR27211943	USA	North America	USA: CA	2022/1/18	nasal swab	Suspect Strangles
AL36849PPY50235	SRR27211944	USA	North America	USA: AL	2022/11/1	nasal fluid	Strangles
NY14853PPY50162	SRR27211945	USA	North America	USA: NY	2022/8/26	Exudate	Infection
KY40511CY230044	SRR27211947	USA	North America	USA: KY	2023/4/3	Lymphnode Abscess Swab	Lymphangitis
GA30602PPY50238	SRR27211948	USA	North America	USA: GA	2022/3/18	lymph node	Strangles
AL36849PPY50214	SRR27211949	USA	North America	USA: AL	2022/9/30	guttural pouch wash	Strangles
AL36849PPY50186	SRR27211950	USA	North America	USA: AL	2022/8/17	abscess fluid	Strangles
IL61802PPY50071	SRR27961240	USA	North America	USA: IL	2022/3/17	nasal swab	Strangles
IL61802PPY50012	SRR27961241	USA	North America	USA: IL	2022/1/10	Abscess	Strangles
CO80526PPY50327	SRR27961242	USA	North America	USA: CO	2022/10/12	nasal	Upper respiratory infection
CO80526PPY50286	SRR27961244	USA	North America	USA: CO	2022/8/2	Abscess	Abscess
CO80526PPY50106	SRR27961245	USA	North America	USA: CO	2022/5/13	TransTrach wash	Pneumonia
CO80526PPY50097	SRR27961246	USA	North America	USA: CO	2022/3/11	Abscess	Abscess
PA16802CY230072	SRR27961247	USA	North America	USA: PA	2023/8/10	lymph node	Strep equi recovered
KY40511CY230162	SRR27961248	USA	North America	USA: KY	2023/12/6	Abscess	Vaccine Strain Infection
IA50014CY233036	SRR27961249	USA	North America	USA: IA	2023/9/26	abscess	eye abscess
IA50014CY233033	SRR27961250	USA	North America	USA: IA	2023/7/10	tracheal lavage	strangles
IA50014CY233032	SRR27961251	USA	North America	USA: IA	2023/4/4	abscess swab	guttural pouch empyema
IA50014CY233031	SRR27961252	USA	North America	USA: IA	2023/2/21	lymph node swab	fever\, nasal discharge\, enlarged lymph nodes
WA99164PPY50043	SRR27961253	USA	North America	USA: WA	2022/4/21	Abscess	Infection
PA17110PPY50053	SRR27961254	USA	North America	USA: PA	2022/5/24	Abcess	Abscess\, Strangles
PA17110PPY50035	SRR27961255	USA	North America	USA: PA	2022/4/6	nasal	Strangles
MS39208PPY50097	SRR27961256	USA	North America	USA: MS	2022/3/9	abscess swab	Vaccination site abscess
CO80526PPY50087	SRR27961257	USA	North America	USA: CO	2022/1/24	Abscess	Abscess
MO65211PPY50931	SRR27961258	USA	North America	USA: MO	2022/11/30	Guttural pouch	Respiratory tract infection
MO65211PPY50923	SRR27961259	USA	North America	USA: MO	2022/7/14	Tracheal wash swab	respiratory tract infection
MI48910PPY50096	SRR27961260	USA	North America	USA: MI	2022/8/3	Abscess	Abscess
LA70803PPY50054	SRR27961261	USA	North America	USA: LA	2022/7/21	Abscess swab	Strangles
LA70803PPY50052	SRR27961262	USA	North America	USA: LA	2022/7/2	Abscess swab	Strangles
KY42240PPY50199	SRR27961263	USA	North America	USA: KY	2022/12/15	Absecess	Swelling under jaw that is draining
KY42240PPY50147	SRR27961264	USA	North America	USA: KY	2022/9/16	Abscess	Large swelling under left side mandible
IL61802PPY50215	SRR27961265	USA	North America	USA: IL	2022/9/15	wound
IL61802PPY50191	SRR27961266	USA	North America	USA: IL	2022/8/9	Pharyngeal Abscess	Pneumonia
IL61802PPY50142	SRR27961267	USA	North America	USA: IL	2022/6/6	ABSCESS	INFECTION
AL36849PPY50047	SRR27961268	USA	North America	USA: AL	2022/2/4	nasal swab	Strangles
AL36832PPY50027	SRR27961269	USA	North America	USA: AL	2022/2/9	aspirate	Strangles suspect
IL61802CY230102	SRR28399111	USA	North America	USA: IL	2023/5/4	lymph node	Strangles
IL61802CY230013	SRR28399112	USA	North America	USA: IL	2023/1/13	Gutteral Pouch	Strangles
FL34741CY230078	SRR28399113	USA	North America	USA: FL	2023/12/21	Abscess	Infection
FL34741CY230077	SRR28399114	USA	North America	USA: FL	2023/12/7	nasal swab	Infection
CO80526CY230223	SRR28399115	USA	North America	USA: CO	2023/11/6	Abscess	Abscess
CO80526CY230195	SRR28399116	USA	North America	USA: CO	2023/7/7	Abscess	Abscess
CO80526CY230189	SRR28399117	USA	North America	USA: CO	2023/6/1	Guttural pouch	Guttural pouch empyema
CO80526CY230165	SRR28399118	USA	North America	USA: CO	2023/2/27	Abscess	Abscess
WA99164PPY50065	SRR28399119	USA	North America	USA: WA	2022/8/10	Abscess	Respiratory infection
NY14853CY230083	SRR28399120	USA	North America	USA: NY	2023/1/4	aspirate	Strangles
NY14853CY230058	SRR28399121	USA	North America	USA: NY	2023/4/14	Abscess	Strangles
NE68583PPY50186	SRR28399122	USA	North America	USA: NE	2022/8/22	Abscess Swab	Wound
NE68583PPY50179	SRR28399123	USA	North America	USA: NE	2022/7/27	nasal swab	Strangles
NE68583CY230109	SRR28399124	USA	North America	USA: NE	2023/4/26	Abscess Swab	Wound
NE68583CY230064	SRR28399125	USA	North America	USA: NE	2023/3/14	Abscess	Wound
IL61802PPY50269	SRR28399126	USA	North America	USA: IL	2022/12/29	nasal swab	Strangles
AL36849CY230187	SRR28399127	USA	North America	USA: AL	2023/7/10	guttural pouch fluid	Strangles
AL36849CY230086	SRR28399128	USA	North America	USA: AL	2023/5/24	guttural pouch fluid	Upper respiratory infection
WA99164CY230025	SRR28837040	USA	North America	USA: WA	2023/6/5	nasal swab	Infection
PA17110PPY50128	SRR28837041	USA	North America	USA: PA	2022/11/22	Gutteral pouch	Strangles
PA17110CY230087	SRR28837042	USA	North America	USA: PA	2023/5/22	nasal
PA17110CY230005	SRR28837043	USA	North America	USA: PA	2022/12/22	nasal swab	Strangles
NE68583PPY50130	SRR28837044	USA	North America	USA: NE	2022/5/8	nasal swab	Sinusitis
NE68583PPY50067	SRR28837045	USA	North America	USA: NE	2022/3/16	lymph node	Strangles
MS39208CY230022	SRR28837046	USA	North America	USA: MS	2023/1/19	Abscess	Gutteral pouch infection
CA95616CY240040	SRR28837047	USA	North America	USA: CA	2023/10/28	lymph node swab	Enlarged submandibular lymph node/Fever/Purulent nasal discharge
WA99164CY230080	SRR28837048	USA	North America	USA: WA	2023/11/14	Guttural Pouch	Strangles
WA99164CY230041	SRR28837049	USA	North America	USA: WA	2023/8/23	Abcess	Strangles
CA95616CY240039	SRR28837050	USA	North America	USA: CA	2023/8/4	Abscess Material	Abscess/ Under jaw
AL36832CY230159	SRR28837051	USA	North America	USA: AL	2023/11/16	Abscess	Strangles
AL36849PPY50090	SRR29164885	USA	North America	USA: AL	2022/4/26	gutteral pouch wash	Strangles
PA17110CY230164	SRR29680703	USA	North America	USA: PA	2023/10/5	lymph node	Strangles
OH43068CY230021	SRR29680704	USA	North America	USA: OH	2023/3/13	nasal swab	Requested testing to rule out strangles
OH43068CY230010	SRR29680705	USA	North America	USA: OH	2023/2/10	aspirate	Horse has swelling posterior to left eye\, vental to ear. Fluid filled needle aspirate of purlent material. Temp of 102F\, horse eating. Differential diagnoses: Strep equi equi vs. Strep equi zooepidemicus
NY14853CY230113	SRR29680706	USA	North America	USA: NY	2023/7/12	Abscess	Strangles
KY42240CY230098	SRR29680707	USA	North America	USA: KY	2023/4/24	pus	Strangles
KY42240CY230094	SRR29680708	USA	North America	USA: KY	2023/4/17	Abscess	multiple abscess
KS66506CY230049	SRR29680709	USA	North America	USA: KS	2023/2/14	PUS	STRANGLES
IL61802CY230252	SRR29680710	USA	North America	USA: IL	2023/12/15	Abscess
