# Supplementary material for: Geographic diversity of the Streptococcus equi subsp. equi accessory genome: implications for vaccines and global surveillance
Source: Front Vet Sci. 2025 Nov 28;12:1721958. doi: 10.3389/fvets.2025.1721958 (PMC12698419; doi:10.3389/fvets.2025.1721958)
Supplement: Supplementary file 3 [file Data_Sheet_3.csv]

Sample_ID/Assembly	accession_number	# contigs (>= 0 bp)	# contigs (>= 1000 bp)	# contigs (>= 5000 bp)	# contigs (>= 10000 bp)	# contigs (>= 25000 bp)	# contigs (>= 50000 bp)	Total length (>= 0 bp)	Total length (>= 1000 bp)	Total length (>= 5000 bp)	Total length (>= 10000 bp)	Total length (>= 25000 bp)	Total length (>= 50000 bp)	# contigs	Largest contig	Total length	Reference length	coverage	GC (%)	Reference GC (%)	N50	NG50	N90	NG90	auN	auNG	L50	LG50	L90	LG90	# misassemblies	# misassembled contigs	Misassembled contigs length	# local misassemblies	# scaffold gap ext. mis.	# scaffold gap loc. mis.	# unaligned mis. contigs	# unaligned contigs	Unaligned length	Genome fraction (%)	Duplication ratio	# N's per 100 kbp	# mismatches per 100 kbp	# indels per 100 kbp	Largest alignment	Total aligned length	NA50	NGA50	NA90
AQSNo.1	DRR454812	179	97	70	57	34	13	2118270	2089259	2019226	1928321	1555481	832889	118	115432	2104421	2253793	0.933724171	41.1	41.28	40174	39102	12111	4592	42937.6	40091.9	18	20	54	72	7	7	353304	1	0	0	2	17 + 7 part	86370	89.53	1	0	24.63	2.03	115432	2017733	37416	31432	8059
AQSNo.2	DRR454813	200	96	73	58	34	11	2105928	2071957	2009629	1903227	1535543	729581	120	136357	2089007	2253793	0.926885033	41.17	41.28	39074	38474	11732	4076	43558.8	40374	19	21	56	78	5	5	202551	1	0	0	1	2 + 7 part	30076	91.317	1	0	15.65	1.8	136357	2058146	38474	31136	10592
AQSNo.3	DRR454814	193	93	68	57	32	12	2098365	2064334	2001708	1923958	1525429	824887	121	136444	2083613	2253793	0.924491735	41.18	41.28	43104	39073	12161	3530	46532.4	43018.9	17	19	53	75	9	8	337281	1	0	0	1	3 + 7 part	30602	91.087	1	0	17.49	2.14	136444	2052095	38338	31307	10981
AQSNo.4	DRR454815	159	89	67	55	35	12	2108468	2084998	2034922	1953279	1646431	851636	105	151560	2096364	2253793	0.930149308	41.18	41.28	42304	39071	12205	5368	49458.4	46003.7	17	19	50	66	9	8	539774	1	0	0	1	4 + 7 part	33194	91.544	1	0	15.08	1.94	136539	2062740	38873	36047	11913
AQSNo.5	DRR454816	187	96	72	58	34	11	2107709	2076925	2013122	1916681	1546030	738907	117	136461	2091663	2253793	0.928063491	41.17	41.28	40167	38474	11915	4195	44047.3	40878.7	18	21	55	76	5	5	254548	1	0	0	1	4 + 7 part	32199	91.356	1	0	14.62	1.8	136461	2059097	38474	30486	10565
AQSNo.6	DRR454817	193	101	70	59	32	14	2104678	2073964	1994796	1908163	1475224	843997	121	81563	2087995	2253793	0.926436013	41.16	41.28	40179	38338	10984	3843	39920.8	36984.1	19	21	57	78	10	9	357648	3	0	0	1	10 + 10 part	61944	89.85	1	0	39.85	2.32	81563	2025192	36047	30261	8836
AQSNo.7	DRR454818	178	94	70	57	36	11	2112274	2085649	2030537	1939158	1626609	744630	113	136478	2098904	2253793	0.931276297	41.18	41.28	40657	39074	12161	5366	45078.2	41980.3	18	20	53	70	5	5	260222	1	0	0	1	5 + 7 part	33856	91.612	1	0	14.68	1.7	136478	2064682	38873	36047	10981
AQSNo.8	DRR454819	177	95	72	57	35	11	2108028	2079891	2022337	1916253	1587668	739017	114	136565	2093143	2253793	0.928720162	41.17	41.28	40794	39074	11732	4593	44462.5	41293.2	18	20	55	74	5	5	254684	1	0	0	1	4 + 7 part	32199	91.424	1	0	14.7	1.65	136565	2060577	38873	36047	10565
AQSNo.9	DRR454820	175	93	71	57	36	11	2108094	2080614	2024172	1927671	1615349	738933	112	136461	2093743	2253793	0.92898638	41.17	41.28	40657	39083	11915	4929	44635.7	41465.9	18	20	54	72	5	5	254547	1	0	0	1	3 + 8 part	32247	91.444	1	0	14.85	1.75	136461	2061129	39074	36047	10981
AQSNo.10	DRR454821	191	96	73	58	34	11	2103155	2072702	2010741	1904145	1535713	729687	115	136461	2086393	2253793	0.925725211	41.18	41.28	39072	38471	11918	4195	43639.5	40398.2	19	21	56	77	5	5	202551	1	0	0	1	2 + 7 part	30076	91.194	1	0	14.69	1.61	136461	2055500	38471	31156	10565
AQSNo.11	DRR454822	169	97	69	57	32	13	2086695	2058629	1986589	1897254	1485281	823684	118	115436	2074488	2253793	0.920443004	41.19	41.28	40172	38473	12114	2958	42493.5	39112.8	18	20	55	80	8	8	307430	1	0	0	1	13 + 6 part	56002	89.507	1	0	21.11	1.98	115436	2017604	36047	31133	9172
AQSNo.12	DRR454823	182	95	71	57	33	13	2111097	2081154	2025989	1917676	1522027	787685	113	81587	2094266	2253793	0.929218433	41.19	41.28	40179	39102	12149	4593	40388.2	37529.4	19	21	54	72	8	7	397570	3	0	0	2	11 + 8 part	59466	90.222	1	0	45.49	2.61	81587	2033627	36047	33284	9664
AQSNo.13	DRR454824	158	92	69	56	33	14	2086924	2061529	2005532	1918674	1533416	884235	112	115434	2075752	2253793	0.921003837	41.19	41.28	40174	39097	12360	3853	43511.2	40073.9	18	20	52	75	10	10	433613	1	0	0	2	13 + 6 part	55399	89.588	1	0	23.92	2.48	115434	2019296	37416	31132	9172
AQSNo.14	DRR454825	178	100	71	58	31	13	2085335	2056945	1983397	1889855	1449277	823654	121	115388	2072005	2253793	0.919341306	41.19	41.28	40172	38471	10569	2474	42178.8	38776.7	18	20	56	83	7	7	290956	1	0	0	1	14 + 6 part	55189	89.45	1	0	20.88	1.79	115388	2015934	36047	30261	9172
AQSNo.15	DRR454826	127	87	66	55	36	13	2127001	2112258	2059713	1977158	1679524	863611	96	84167	2119283	2253793	0.940318388	41.16	41.28	43099	42300	12364	7504	44858.6	42181.4	18	19	49	61	8	7	400786	1	0	0	1	2 + 6 part	49745	91.836	1	0	8.51	2.13	81564	2069322	38339	37491	10104
AQSNo.16	DRR454827	126	89	64	54	36	11	2096156	2082816	2019413	1949878	1687149	796214	99	151445	2089929	2253793	0.927294122	41.18	41.28	42179	40174	12208	4725	49752.7	46135.4	17	19	49	66	8	7	471448	5	0	0	0	1 + 1 part	19817	91.86	1	0	16.57	2.03	136424	2070041	39074	37491	11732
AQSNo.17	DRR454828	125	84	64	54	36	13	2112505	2097761	2047831	1975722	1694471	878489	94	104411	2105501	2253793	0.934203363	41.2	41.28	43753	42299	12991	6546	46411.9	43358.1	17	19	47	61	9	8	499836	2	0	0	0	1 + 2 part	35359	91.86	1	0	8.36	1.98	81564	2070060	39083	37491	10565
AQSNo.18	DRR454829	122	84	66	55	36	12	2074946	2061801	2017289	1939187	1640382	795002	92	136398	2068059	2253793	0.91759048	41.23	41.28	42310	39100	12362	4194	46287.9	42473.3	18	20	49	69	7	7	337765	2	0	0	0	0 + 0 part	0	91.771	1	0	7.54	1.89	136398	2068055	38873	37494	12207
AQSNo.19	DRR454830	123	84	66	55	36	11	2075127	2061619	2017691	1937645	1638828	735799	93	136397	2068469	2253793	0.917772395	41.23	41.28	42310	39103	12362	4281	45929	42152.4	18	20	49	69	6	6	283552	2	0	0	0	0 + 0 part	0	91.785	1	0	7.59	1.84	136397	2068460	39083	37500	12207
Arg0003	ERR4076220	136	89	65	55	35	10	2076819	2059714	2000699	1924576	1613112	694625	101	136481	2069081	2253793	0.918043937	41.39	41.28	40174	38873	12343	2907	45918	42154.7	18	21	50	73	8	8	382113	4	0	0	0	1 + 1 part	7390	91.479	1	0	31.87	4.03	136481	2061217	38474	33424	12164
Arg0009	ERR4076221	147	92	68	57	37	11	2105267	2084996	2029026	1947585	1653951	716561	108	136393	2096396	2253793	0.930163507	41.19	41.28	40179	39097	12206	5368	44433.9	41330.8	19	21	52	68	7	7	343740	4	0	0	0	2 + 1 part	6735	92.738	1	0	32.74	3.59	136393	2089430	38336	36047	12164
Arg0011	ERR4076222	134	94	67	58	34	10	2072925	2059717	1990048	1922949	1539898	687030	103	136508	2066268	2253793	0.916795819	41.23	41.28	38873	36047	12343	3012	44385.6	40692.5	19	21	53	77	6	6	276390	0	0	0	0	0 + 0 part	0	91.686	1	0	8.86	1.98	136508	2066187	36047	31285	12207
Arg0012	ERR4076223	131	91	65	55	35	11	2074897	2062629	2001203	1928005	1623110	766165	98	136507	2067670	2253793	0.917417882	41.22	41.28	40189	38873	12343	3260	46762.2	42900.5	18	20	50	72	6	6	276465	0	0	0	0	0 + 0 part	0	91.759	1	0	8.56	2.03	136507	2067566	38873	36047	12207
Arg0021	ERR4076224	137	88	65	54	36	11	2076247	2058301	2006028	1926108	1658178	748296	102	136472	2069003	2253793	0.918009329	41.38	41.28	40794	39164	12343	2982	46452.8	42644.1	18	20	49	71	8	8	397728	4	0	0	0	1 + 1 part	7390	91.481	1	0	31.44	3.88	136472	2061232	38489	37632	12164
Arg0090	ERR4076225	132	89	68	54	35	11	2070301	2055354	2004104	1899215	1615505	744373	101	136419	2063084	2253793	0.91538309	41.22	41.28	40658	39102	12164	3261	45668.3	41804	18	20	51	74	7	7	345250	0	0	0	0	0 + 0 part	0	91.564	1	0	10.18	1.89	136419	2062944	38873	36047	11732
Arg0098	ERR4076226	155	91	66	57	36	11	2105708	2083176	2023311	1956585	1640032	727687	109	136395	2095986	2253793	0.929981591	41.19	41.28	40184	39102	12343	4592	45093.6	41936.2	19	21	51	68	7	7	326646	4	0	0	0	3 + 1 part	6628	92.725	1	0	30.83	3.83	136395	2089052	38515	37494	12164
Arg0101	ERR4076227	142	93	69	57	38	11	2106468	2087795	2030617	1942748	1656527	693591	107	113129	2098732	2253793	0.931199982	41.2	41.28	39102	38474	12206	5337	41966.8	39079.5	20	22	53	69	8	7	341597	4	0	0	0	1 + 1 part	7390	92.782	0.999	0	35.69	3.78	113045	2090027	36047	33285	12162
Arg0103	ERR4076228	138	94	67	57	35	11	2103551	2087380	2019680	1949735	1611470	720879	106	113179	2096647	2253793	0.930274874	41.21	41.28	40179	39102	12206	4592	43480.1	40448.4	19	21	52	69	7	7	343142	4	0	0	0	1 + 1 part	7390	92.718	1	0	32.89	3.97	113169	2088904	38474	36047	12164
Arg0106	ERR4076230	138	90	63	55	35	10	2071934	2054037	1987607	1931415	1622019	711716	103	113175	2064099	2253793	0.915833442	41.41	41.28	40174	39102	12364	2480	45721.6	41873.4	18	20	49	75	9	8	438942	4	0	0	0	1 + 1 part	7390	91.272	1	0	32.39	3.99	113044	2056189	37632	33284	12206
Arg0107	ERR4076231	148	94	65	56	35	10	2073828	2054440	1985799	1918384	1590885	669090	109	113193	2065693	2253793	0.916540694	41.39	41.28	40174	39102	12343	2341	43260.1	39649.6	19	21	51	78	8	8	385932	4	0	0	0	1 + 1 part	7390	91.353	1	0	33.82	4.28	113189	2057952	37632	32987	12164
Arg0108	ERR4076232	144	92	67	57	37	10	2106032	2087163	2029143	1956321	1654412	692218	106	136481	2097951	2253793	0.930853455	41.2	41.28	39165	38873	12206	5331	45330.7	42196.2	19	21	52	67	7	7	341486	4	0	0	0	1 + 1 part	7390	92.775	1	0	32.53	3.92	136481	2090329	37632	35584	12164
Arg0109	ERR4076233	153	101	69	57	35	10	2094266	2074309	2003868	1913837	1600863	702142	116	113087	2085943	2253793	0.925525547	41.28	41.28	39163	38873	11128	3261	44786.3	41450.8	18	20	54	75	8	7	415612	4	0	0	0	1 + 1 part	7390	92.256	0.999	0	33.64	4.19	113044	2077836	37590	33440	10984
Arg0218	ERR4076234	145	92	67	56	35	10	2102677	2082561	2022146	1937984	1611331	694148	108	136481	2094834	2253793	0.929470453	41.22	41.28	39246	38873	12206	4592	45430.1	42226	19	21	52	69	7	7	343619	4	0	0	0	1 + 1 part	7390	92.668	0.999	0	32.48	3.93	136481	2087219	37632	35684	12164
Aus0047	ERR4076236	135	102	74	60	36	8	2104166	2089843	2027905	1921442	1533516	511935	112	101765	2098308	2253793	0.931011854	41.31	41.28	37590	36816	10984	4725	38699.5	36029.6	21	23	57	75	7	7	370698	0	0	0	0	2 + 4 part	41376	91.263	1	0	14.2	2.29	69886	2056820	32246	31132	9809
AusCruise	ERR4076240	133	95	70	57	37	12	2123609	2107413	2051645	1956053	1659606	771446	107	101766	2117412	2253793	0.939488232	41.18	41.28	42217	40172	10984	6870	42805	40214.8	19	20	53	66	6	6	367442	0	0	0	0	3 + 3 part	41768	92.102	1	0	12.67	2.17	79154	2075634	38474	37590	10018
AusGlaston	ERR4076241	155	121	83	63	30	8	2094834	2081510	1989647	1846437	1323906	507870	130	102074	2089168	2253793	0.926956468	41.36	41.28	36311	31320	8999	3216	36375.5	33718.5	21	24	67	93	7	7	349150	0	0	0	0	2 + 4 part	41685	90.827	1	0	15.48	2.3	69886	2047471	29907	25851	7269
AusLouab	ERR4076243	148	120	81	68	35	7	2093315	2080896	1998006	1896534	1405303	440984	130	104352	2089092	2253793	0.926922748	41.37	41.28	31136	30248	10546	2867	35193.2	32621.4	23	25	67	90	7	7	367360	0	0	0	0	2 + 3 part	43818	90.76	1	0	14.08	2.25	69886	2045171	29036	28035	9048
AusLouns	ERR4076244	127	99	73	58	35	10	2093329	2080245	2021617	1909234	1548643	658140	109	101762	2088722	2253793	0.92675858	41.37	41.28	39100	37590	10578	4725	41170.4	38155.1	19	21	56	75	8	7	374033	0	0	0	0	2 + 4 part	41376	90.855	1	0	15.05	2.54	69883	2047125	35049	32198	8120
AusMissyf	ERR4076245	143	112	77	62	33	8	2082384	2068752	1992298	1874264	1419818	514401	123	101765	2078146	2253793	0.922066046	41.45	41.28	36073	32057	10017	2310	37720.6	34780.9	21	23	62	88	8	8	443270	0	0	0	0	2 + 4 part	41376	90.368	1	0	14.63	2.26	69886	2036656	29907	28035	8676
AusMissys	ERR4076246	134	98	69	58	36	11	2117836	2102991	2039643	1954346	1611475	711889	108	101766	2111522	2253793	0.936874859	41.23	41.28	40172	38873	12161	6629	41984.7	39334.4	19	21	53	68	6	6	370431	0	0	0	0	2 + 4 part	41376	91.863	1	0	14.35	2.32	71921	2070141	37590	36750	10017
AusPenn	ERR4076247	131	100	69	58	35	11	2120605	2107082	2027902	1947234	1586827	725056	110	104353	2115532	2253793	0.938654082	41.21	41.28	40174	38873	10984	4725	42500	39892.8	19	21	54	70	8	8	461220	0	0	0	0	2 + 3 part	43358	91.948	1	0	14.24	2.12	71868	2071933	37590	32433	9172
AusSkyright	ERR4076248	150	118	78	61	32	9	2086304	2074447	1990444	1860218	1358516	563126	125	86827	2080128	2253793	0.922945452	41.42	41.28	32355	31132	9436	2456	36327.4	33528.2	21	24	63	90	8	8	413419	0	0	0	0	2 + 5 part	40642	90.512	1	0	16.67	2.6	69886	2039469	29907	28390	7993
AusSparkyC	ERR4076249	131	97	68	56	36	12	2123422	2108941	2042795	1950375	1648599	786051	107	101765	2117418	2253793	0.939490894	41.18	41.28	43099	40174	10984	6629	43715.5	41070.3	18	20	52	66	7	7	459795	0	0	0	0	2 + 4 part	41376	92.131	1	0	14.89	2.5	71958	2075884	38474	37366	9809
AusSparkyH	ERR4076250	132	96	68	56	36	12	2123707	2108160	2042794	1954617	1638299	790082	107	101766	2117483	2253793	0.939519734	41.18	41.28	43099	39100	12208	6212	43432.3	40805.5	18	20	52	66	6	6	367523	0	0	0	0	2 + 4 part	41376	92.128	1	0	14.31	2.31	79267	2076092	38474	37338	10018
AusTeddy	ERR4076254	159	125	77	61	31	9	2085038	2070425	1966389	1848178	1350199	584170	135	89636	2078957	2253793	0.922425884	41.43	41.28	32198	31296	9075	2147	37300.8	34407.2	21	23	64	96	8	8	425667	0	0	0	0	2 + 5 part	40902	90.41	1	0	17.62	2.45	71937	2037554	29907	25892	7507
AusVirgil	ERR4076255	152	99	66	56	37	12	2121288	2101363	2017549	1941953	1650059	767265	115	101679	2112512	2253793	0.937314119	41.17	41.28	42136	39100	12161	4593	42400.1	39742.2	19	21	53	69	6	6	358066	0	0	0	0	2 + 3 part	40525	91.931	1	0	12.93	2.12	79363	2071983	38474	37494	9809
AusWeown	ERR4076256	154	119	82	62	31	9	2080910	2065963	1982874	1825730	1351426	559333	130	101765	2075178	2253793	0.920749155	41.45	41.28	32195	31340	9137	2257	36527.6	33632.7	21	24	67	96	7	7	365258	0	0	0	0	2 + 4 part	41376	90.243	1	0	14.95	2.61	69886	2033790	29907	28035	7966
AusZadiym	ERR4076257	140	110	78	61	31	8	2087716	2074367	1998878	1873127	1347733	528217	120	86827	2082966	2253793	0.924204663	41.42	41.28	32355	31298	9809	3259	37263.1	34438.7	21	24	62	86	8	8	421841	0	0	0	0	2 + 4 part	43255	90.512	1	0	13.34	2.06	71937	2039688	29907	28390	8004
AusZola	ERR4076258	166	120	82	65	31	8	2090887	2075039	1975137	1852381	1298430	486812	129	104266	2082118	2253793	0.923828408	41.34	41.28	32198	31136	9578	3188	34794.8	32144.5	22	25	68	96	9	9	392512	0	0	0	0	1 + 3 part	42512	90.515	1	0	14.56	2.01	69800	2039509	29907	25292	6809
Bel101200	ERR4076259	149	102	70	60	34	8	2084552	2067855	1989095	1916765	1489375	571209	113	136496	2075601	2253793	0.920936838	41.41	41.28	36952	35893	12340	3261	42525.6	39163.4	20	22	56	81	2	2	57081	0	0	0	0	0 + 0 part	0	92.122	1	0	1.35	0.92	136496	2075601	36952	35893	12164
BelKemels	ERR4076260	152	114	81	62	32	8	2076018	2063538	1987191	1837127	1362340	502618	120	104412	2068499	2253793	0.917785706	41.46	41.28	34786	31757	9677	2540	36370.4	33380.2	21	24	65	93	5	5	296514	2	0	0	0	1 + 2 part	35432	90.203	1	0	10.58	1.92	69888	2032831	30310	29147	8693
BelLedZep	ERR4076261	183	125	75	62	31	8	2093144	2072629	1947135	1852901	1326422	491417	136	82109	2081801	2253793	0.923687757	41.39	41.28	32198	31444	8559	2285	35302.1	32608.2	22	24	65	98	5	5	191692	1	0	0	1	5 + 9 part	43811	90.404	1	0	12.81	2.16	72050	2037725	30994	28393	7507
BelVanLoo	ERR4076263	141	113	72	58	31	10	2067537	2058548	1957440	1853735	1405246	632049	118	104410	2062605	2253793	0.915170559	41.4	41.28	38471	33284	9809	2220	39132	35812.5	20	22	59	94	7	7	348812	2	0	0	0	5 + 3 part	46507	89.443	1	0	10.42	2.18	69886	2015880	32246	31133	8059
Fr29759	ERR4076266	154	105	77	61	31	9	2110673	2093193	2027119	1906684	1404732	614452	114	136494	2100686	2253793	0.932066964	41.3	41.28	36977	32247	10729	4725	41618.3	38791	20	22	60	78	1	1	31815	0	0	0	0	2 + 3 part	9671	92.789	1	0	3.11	1	136494	2090896	36977	32247	10569
Fr32025	ERR4076267	134	95	73	60	35	10	2087651	2075003	2025602	1927255	1535760	635071	102	104410	2080430	2253793	0.923079449	41.37	41.28	38471	36206	12161	4725	40377.2	37271.4	20	22	55	74	8	7	393481	3	0	0	0	1 + 2 part	35401	90.746	1	0	8.51	2	69886	2045028	35814	32195	10018
Fr32801	ERR4076268	165	98	70	58	36	10	2124715	2104080	2035490	1943707	1592075	647032	110	84006	2112257	2253793	0.937200976	41.25	41.28	38873	37587	12340	5373	40519.9	37975.3	20	22	55	69	1	1	31757	0	0	0	0	3 + 2 part	17711	92.93	1	0	1.62	1.05	84006	2094172	38873	37587	12164
Fr33296	ERR4076269	128	92	70	60	35	10	2085630	2073209	2019510	1942999	1531756	616013	98	105894	2078480	2253793	0.922214241	41.39	41.28	38933	37641	12340	4076	39968.7	36859.7	20	22	54	73	7	6	319106	2	0	0	0	0 + 2 part	34836	90.668	1	0	10.62	2.35	69887	2043610	36849	33285	10314
Fr34934	ERR4076270	149	104	70	56	32	8	2070117	2055045	1973667	1864861	1467719	569961	113	136495	2061348	2253793	0.914612833	41.49	41.28	38873	36975	10981	2448	43196.1	39507.7	19	22	56	86	2	2	103007	0	0	0	0	0 + 0 part	0	91.459	1	0	1.02	0.68	136495	2061145	38381	36975	10981
Fr36348	ERR4076271	132	96	73	60	35	10	2126009	2111726	2053441	1956475	1540604	614821	105	84190	2119319	2253793	0.940334361	41.19	41.28	39100	38873	11571	6874	39116.7	36782.8	21	22	56	69	8	7	314593	2	0	0	1	2 + 6 part	47630	91.878	1	0	11.44	2.27	69887	2071236	37609	33285	9609
Fr36916	ERR4076272	137	99	75	57	34	11	2099818	2085234	2027126	1892087	1530287	683406	108	84189	2092812	2253793	0.928573298	41.35	41.28	39100	38474	10018	4593	39821.3	36977	20	22	57	76	6	6	336082	1	0	0	2	1 + 7 part	45559	90.804	1	0	11.48	2.1	69886	2046610	37590	32297	8661
Fr38278	ERR4076273	139	106	80	63	34	8	2076055	2065212	2004612	1881066	1426379	516251	113	82700	2070502	2253793	0.91867443	41.44	41.28	34183	31817	10164	3025	36909.1	33907.5	21	24	62	87	5	5	304523	1	0	0	1	1 + 3 part	34999	90.316	1	0	8.5	2.06	71964	2034998	31408	31132	9095
Fr39320	ERR4076274	132	100	73	62	36	9	2091647	2079590	2018875	1940399	1499864	556103	107	104410	2085512	2253793	0.925334314	41.35	41.28	36816	32195	12340	4076	38195.9	35344	21	24	57	76	6	6	312321	2	0	0	0	1 + 2 part	35432	90.966	1	0	9.41	1.9	69886	2050079	32195	31132	10314
Fr49082	ERR4076275	149	98	68	56	35	9	2101843	2084142	2010523	1919644	1572618	620125	109	136494	2092252	2253793	0.928324828	41.3	41.28	39162	38873	12340	4018	43897.3	40750.9	19	21	53	73	2	2	103007	0	0	0	0	0 + 0 part	0	92.842	1	0	1.53	0.86	136494	2092183	39042	38381	12340
Fr51443	ERR4076276	147	110	76	60	33	7	2086417	2074016	1999500	1881340	1407136	457660	116	104410	2079029	2253793	0.92245783	41.38	41.28	32356	31777	10566	2777	37528.8	34618.7	21	24	60	84	7	7	364115	3	0	0	0	1 + 2 part	35446	90.676	1	0	8.66	2.06	69886	2043492	31196	29962	8498
Fr51445	ERR4076277	150	113	76	61	29	10	2077363	2065337	1973852	1856080	1321934	640538	119	104410	2070284	2253793	0.918577704	41.45	41.28	33284	31443	9809	2701	38460.4	35328.9	20	23	62	92	8	8	465326	3	0	0	0	1 + 2 part	35446	90.28	1	0	8.45	2.06	69886	2034694	29966	28032	8369
Fr53007	ERR4076278	127	99	71	59	32	11	2089043	2079808	2016934	1926813	1485802	713806	103	105689	2083203	2253793	0.924309819	41.35	41.28	40179	38873	12161	4076	41683.2	38528.2	19	21	55	74	9	8	462125	3	0	0	0	0 + 2 part	34578	90.912	1	0	11.62	2.29	69682	2048587	33284	31441	10017
Ger0033	ERR4076279	141	96	68	55	33	9	2086348	2071806	1996011	1895010	1510153	677323	104	136490	2077436	2253793	0.921751022	41.39	41.28	35228	33283	12164	3187	45639.6	42068.4	18	21	53	77	4	4	234898	0	0	0	0	0 + 0 part	0	92.072	1.001	0	23.59	3.08	136490	2077213	35228	33258	10981
Ger0095	ERR4076280	149	100	77	61	35	8	2079673	2060303	2006127	1889331	1470202	516106	115	89704	2071964	2253793	0.919323114	41.43	41.28	36904	32246	10993	2778	37437.5	34417.1	21	24	59	83	2	2	121461	1	0	0	0	0 + 0 part	0	91.949	1	0	5.07	0.92	72055	2071495	36904	32246	10993
Ger0122	ERR4076281	151	95	73	60	33	8	2072370	2051703	1995566	1899742	1463194	569531	109	136493	2062451	2253793	0.91510223	41.47	41.28	36963	33434	12164	2562	42537.9	38926.5	19	22	57	82	2	2	102961	1	0	0	0	0 + 0 part	0	91.527	1	0	3.15	0.82	136493	2062213	36880	33286	12164
Ger0123	ERR4076282	143	93	71	57	30	9	2089004	2069821	2018479	1908533	1441369	687336	106	136470	2080306	2253793	0.92302443	41.37	41.28	38384	36903	12164	4069	46165.6	42612	18	20	54	74	3	3	209413	0	0	0	0	0 + 0 part	0	92.328	1	0	3.7	0.82	136470	2080083	38384	36903	12164
Ger0137	ERR4076283	145	93	74	58	35	7	2086056	2066751	2021356	1898529	1543891	512967	106	136473	2077133	2253793	0.921616581	41.38	41.28	38873	36904	11043	4195	43007.2	39636.2	19	22	56	76	2	2	102975	0	0	0	0	0 + 0 part	0	92.189	1	0	4.09	0.91	136473	2077054	38384	36904	11043
Ger0143	ERR4076284	144	93	72	62	34	8	2083277	2063974	2010096	1933541	1498994	565297	108	136473	2075218	2253793	0.920766903	41.41	41.28	38873	33361	12021	3852	42652.1	39272.7	19	22	57	77	3	3	120479	0	0	0	0	0 + 0 part	0	92.084	1	0	4.34	1.06	136473	2074602	38873	33290	11334
Ger5046	ERR4076285	163	109	76	63	31	8	2069428	2049854	1967326	1867442	1363843	546872	123	113229	2060374	2253793	0.914180672	41.48	41.28	35976	31133	10705	2220	38898	35559.8	20	23	62	95	2	2	71912	0	0	0	0	0 + 0 part	0	91.402	1	0	10.44	1.07	113229	2059874	33366	28446	10672
Ger5107	ERR4076286	134	89	69	57	35	9	2081664	2067003	2013033	1919789	1552928	601706	98	136473	2073243	2253793	0.919890602	41.42	41.28	39131	37587	12340	4195	43140.2	39684.3	19	22	53	73	3	3	87170	0	0	0	0	0 + 0 part	0	92.03	0.999	0	7.14	1.3	136473	2073095	39131	37587	12340
Ger5116	ERR4076287	151	100	71	59	35	7	2100479	2083239	2010009	1913428	1524242	499971	110	113132	2090778	2253793	0.92767082	41.32	41.28	37587	36076	10901	4071	40665	37723.8	20	22	57	76	1	1	31757	0	0	0	0	0 + 0 part	0	92.803	0.999	0	4.07	1.05	113121	2090488	37587	36076	10901
Ger5117	ERR4076288	158	107	75	61	31	9	2063751	2044412	1962205	1853009	1362631	588021	121	89609	2055487	2253793	0.912012328	41.51	41.28	36683	31136	10569	2184	37936.8	34598.8	20	23	61	96	5	5	183207	0	0	0	0	0 + 0 part	0	91.24	1	0	5.94	0.83	83927	2055386	34053	29907	9809
Ger501714	ERR4076289	146	105	76	62	32	6	2075854	2061896	1988966	1876859	1378700	453240	113	136473	2068106	2253793	0.917611333	41.44	41.28	35437	31757	10828	2856	40421.5	37091.2	21	24	61	87	4	4	232112	0	0	0	0	0 + 0 part	0	91.796	0.999	0	5.51	1.02	136473	2067836	33240	29986	10725
Ger509715	ERR4076290	139	92	66	57	35	9	2081228	2061845	1991684	1923162	1566638	632695	106	136473	2073334	2253793	0.919930979	41.41	41.28	38873	37588	12364	3261	44394.3	40839.6	19	21	53	75	1	1	31757	0	0	0	0	0 + 0 part	0	92.03	1	0	2.46	0.92	136473	2073240	38873	37588	12364
IrePusD	ERR4076291	138	84	65	56	38	9	2092017	2072089	2025015	1955335	1656955	605483	97	136391	2082242	2253793	0.923883427	41.26	41.28	40182	38384	15195	4591	44112.1	40754.5	19	22	50	66	3	3	143365	0	0	0	0	0 + 0 part	0	92.419	1	0	1.01	1.1	136391	2082242	38873	37491	15025
Is23593	ERR4076292	132	100	73	59	30	9	2033207	2021489	1957362	1851520	1375483	637368	109	114087	2028543	2253793	0.90005737	41.49	41.28	36831	33604	10946	581	42320	38090.4	19	22	57	109	6	5	267193	1	0	0	0	0 + 0 part	0	90.025	1	0	10.55	1.92	114087	2028321	35552	29141	10669
Is35416	ERR4076293	158	120	77	62	36	6	2034215	2020192	1913793	1794868	1407968	374370	131	84007	2028689	2253793	0.90012215	41.45	41.28	34063	31753	9290	581	33762.8	30390.7	23	26	66	131	5	5	171675	1	0	0	0	0 + 0 part	0	90.051	1	0	10.5	1.82	84007	2028664	31136	28390	8894
Is132770	ERR4076300	146	112	72	62	32	7	2035659	2022751	1920438	1843725	1348978	456797	122	84006	2030422	2253793	0.900891076	41.47	41.28	35529	30560	10581	682	36189	32602.3	21	25	61	119	6	6	233038	1	0	0	0	0 + 0 part	0	90.117	1	0	9.9	2.07	84006	2030171	30560	29907	9733
Jpn0001	ERR4076305	174	92	70	56	34	11	2102232	2075620	2022819	1925276	1599211	755171	108	136419	2087160	2253793	0.926065526	41.19	41.28	40657	39074	12161	4592	45858.9	42468.4	18	20	52	72	5	5	254522	1	0	0	1	7 + 7 part	32665	91.181	1	0	16.16	1.9	136419	2054492	38873	37491	10615
Jpn0002	ERR4076306	175	92	69	55	34	11	2102465	2075094	2020132	1922667	1609770	765915	109	136420	2087298	2253793	0.926126756	41.19	41.28	40657	39074	11732	4592	46527.4	43090.3	18	20	52	71	5	5	254489	1	0	0	1	7 + 7 part	32665	91.192	1	0	16.01	1.75	136420	2054589	39074	37491	10615
Jpn0004	ERR4076307	158	92	67	54	34	11	2105394	2081201	2022400	1929120	1633724	784819	107	136507	2092661	2253793	0.9285063	41.19	41.28	42304	40174	12161	4592	47586.5	44184.3	17	19	50	69	5	5	254676	1	0	0	1	7 + 8 part	33701	91.368	1	0	19.72	2.04	136507	2058830	39071	38471	10619
Jpn0014	ERR4076308	155	94	71	59	34	9	2091027	2067645	2008705	1925228	1541125	617123	109	136497	2079314	2253793	0.922584283	41.31	41.28	39071	37514	11732	4195	43520.7	40151.5	19	22	55	76	7	7	295764	1	0	0	1	6 + 7 part	34886	90.717	1	0	23.63	2.4	136497	2044244	36838	35512	10615
Jpn0017	ERR4076309	157	100	71	59	34	8	2087708	2064827	1993520	1907412	1550938	592484	116	136498	2077561	2253793	0.921806484	41.33	41.28	38873	37587	11052	3043	44600.2	41112.8	19	21	56	80	7	6	294840	1	0	0	2	7 + 6 part	35115	90.575	1	0	30.27	3.58	136498	2041638	35554	33386	9809
Jpn0076	ERR4076310	175	93	71	56	34	10	2100706	2073322	2020570	1916750	1585251	694651	109	136508	2085085	2253793	0.925144856	41.22	41.28	40657	39074	11732	4593	45336.4	41942.7	18	20	53	73	5	5	262243	1	0	0	1	7 + 7 part	32665	91.094	1	0	16.91	2	136508	2052305	38873	36047	10615
Jpn0080	ERR4076311	162	92	72	56	31	11	2098767	2072887	2020155	1904261	1520525	790822	108	136496	2085435	2253793	0.92530015	41.24	41.28	42307	38873	10981	4725	47148.9	43626.8	17	19	54	74	7	6	325651	1	0	0	1	7 + 7 part	33970	91.024	1	0	18.43	2.05	136496	2051183	38471	36047	9809
Jpn0084	ERR4076312	171	92	70	56	35	11	2101780	2074051	2017757	1918611	1605754	728622	111	136420	2088282	2253793	0.926563353	41.18	41.28	40179	38873	11732	4530	44518.9	41249.5	19	21	53	73	5	5	254488	1	0	0	2	8 + 6 part	32894	91.201	1	0	16.45	1.9	136420	2054906	38873	36047	10615
Jpn0084b	ERR4076313	172	91	69	56	35	11	2104083	2077141	2024090	1931187	1618157	740544	107	136507	2088904	2253793	0.926839333	41.19	41.28	40657	39074	12161	4921	45368.3	42049.1	18	20	52	70	5	5	254627	1	0	0	1	7 + 7 part	32874	91.236	1	0	16.68	1.95	136507	2056019	38873	37587	10941
Jpn0087	ERR4076314	163	95	68	56	34	11	2104917	2081617	2014736	1930249	1605047	761068	108	136506	2091664	2253793	0.928063935	41.2	41.28	40657	39071	11732	4592	46149.9	42830.1	18	20	52	71	6	6	273628	1	0	0	1	6 + 7 part	34886	91.268	1	0	19.01	2.19	136506	2056609	38873	37587	10566
Jpn0090	ERR4076315	162	94	72	59	32	9	2102558	2078408	2022012	1931483	1505264	665286	108	136496	2089442	2253793	0.927078041	41.23	41.28	38954	38471	12161	4725	45468.6	42153	18	20	55	74	7	6	317734	1	0	0	1	7 + 7 part	34659	91.162	1	0	19.71	2.29	136496	2054431	36839	35554	10948
Jpn0092	ERR4076316	134	88	68	57	36	10	2072532	2057060	2008897	1928788	1607869	658245	101	136479	2065927	2253793	0.916644519	41.22	41.28	40182	38873	12340	3261	44053.8	40381.6	19	21	51	73	5	5	205247	1	0	0	0	0 + 0 part	0	91.681	1	0	8.42	1.6	136479	2065892	38873	36047	12161
Kwt10799	ERR4076317	140	100	72	61	35	9	2098698	2084191	2013325	1935639	1505429	578188	108	104410	2091125	2253793	0.927824782	41.29	41.28	38471	33284	12161	4346	39428.4	36582.6	20	22	57	76	7	7	389739	2	0	0	0	1 + 2 part	35429	91.213	1	0	8.51	1.7	69886	2055681	32195	31136	10018
NL01423	ERR4076318	171	105	71	59	35	10	2129085	2104887	2021215	1931205	1544067	630190	120	83979	2116381	2253793	0.939030781	41.25	41.28	38873	37591	11417	4406	39266.1	36872	20	22	57	73	1	1	31757	0	0	0	0	4 + 3 part	29083	92.61	1	0	2.54	1.01	83979	2086537	38384	37591	10981
NL01613	ERR4076319	127	88	70	58	36	11	2093002	2078345	2034368	1949662	1589782	698963	98	105816	2086393	2253793	0.925725211	41.34	41.28	40174	38873	12362	5371	41715.7	38617.3	19	21	52	69	8	7	390954	2	0	0	0	0 + 2 part	34836	91.019	1	0	10.58	2.39	69809	2051548	33285	32152	10314
NL02125	ERR4076320	145	89	69	59	35	8	2091526	2071163	2023138	1947876	1536906	563115	102	136495	2081222	2253793	0.923430856	41.36	41.28	38873	33480	13188	4406	43246	39934.6	19	22	53	71	1	1	31757	0	0	0	0	0 + 0 part	0	92.401	0.999	0	1.06	0.91	136495	2081222	38873	33480	13188
NL04497	ERR4076321	148	94	70	59	36	9	2107411	2088242	2029046	1942020	1564605	585982	106	136495	2097793	2253793	0.930783351	41.26	41.28	38873	37587	12340	5373	42073.7	39161.5	20	22	55	70	1	1	31757	0	0	0	0	0 + 0 part	0	93.094	1	0	1.1	0.81	136495	2097685	38873	37587	12340
NL05520	ERR4076322	170	98	73	59	34	9	2117185	2091711	2025226	1919047	1506930	584697	113	84005	2103284	2253793	0.933219688	41.33	41.28	38873	37587	10981	4880	39324.3	36698.2	20	22	57	74	3	2	102326	0	0	0	0	2 + 3 part	28392	92	1	0	1.93	0.82	84005	2073782	38384	36960	10231
NL05799	ERR4076323	127	88	67	57	37	12	2107635	2093944	2040118	1967929	1650754	755595	97	105807	2101109	2253793	0.932254648	41.23	41.28	42298	39100	12362	5374	42614.3	39727.4	19	21	51	65	8	7	390944	2	0	0	0	0 + 2 part	34836	91.686	1	0	9.73	1.84	69800	2066272	38471	33285	10566
NL06408	ERR4076324	151	99	69	55	34	11	2088459	2071488	1996187	1894525	1557825	733050	108	101179	2078505	2253793	0.922225333	41.35	41.28	40179	38471	10842	3248	42915.7	39578	18	21	53	77	9	8	517400	2	0	0	0	1 + 6 part	43243	90.318	1	0	18.18	3.29	71959	2034981	33284	32096	8119
NL08816	ERR4076326	191	103	70	58	36	10	2130472	2099905	2022986	1931101	1583039	653550	126	136417	2116710	2253793	0.939176757	41.18	41.28	38873	38384	11480	4299	42492.8	39908.2	20	21	56	72	1	1	31757	0	0	0	1	1 + 1 part	17485	93.116	1	0	3.05	0.95	136417	2098856	38873	38384	10981
NL10126	ERR4076327	173	97	72	58	35	10	2122305	2095308	2033735	1929668	1548713	630217	114	84006	2107911	2253793	0.935272671	41.3	41.28	38873	37587	11568	5373	39627.1	37062.1	20	22	56	72	2	2	48908	0	0	0	0	2 + 3 part	28392	92.213	1	0	1.88	0.87	84006	2078409	38873	37587	10981
NL11029	ERR4076328	175	96	71	58	36	10	2142034	2114207	2053485	1954916	1592603	630031	113	83898	2127041	2253793	0.943760585	41.17	41.28	39144	38384	12164	6881	40046.3	37794.1	20	22	55	68	2	2	48908	0	0	0	0	2 + 3 part	28392	93.065	1	0	1.76	0.91	83898	2097539	38873	38384	10981
NL12085	ERR4076329	143	88	67	57	37	10	2115197	2094912	2042717	1964688	1637630	655934	101	136495	2105293	2253793	0.934111074	41.21	41.28	40182	38873	12364	6890	43923.2	41029.2	19	21	52	65	2	2	102975	0	0	0	0	0 + 0 part	0	93.43	1	0	2.28	0.95	136495	2105031	39134	38384	12364
NL12332	ERR4076330	130	84	64	55	36	10	2112804	2098286	2046960	1976695	1665759	711976	91	136496	2103194	2253793	0.933179755	41.23	41.28	42307	39157	13771	6887	47006.8	43865.8	18	20	49	62	1	1	31757	0	0	0	0	0 + 0 part	0	93.346	1	0	0.81	0.86	136496	2103139	42307	39157	13771
NL12623	ERR4076331	188	101	72	59	33	8	2131533	2099924	2027496	1931537	1497073	571603	124	136505	2116258	2253793	0.938976206	41.2	41.28	38873	38381	11245	4725	42854.9	40239.8	20	21	57	73	1	1	31757	0	0	0	0	3 + 2 part	18176	93.129	0.999	0	1.29	1.14	136505	2097852	38873	38381	10981
NL13451	ERR4076332	168	92	71	57	34	10	2117892	2090008	2040601	1936200	1577776	695073	116	136417	2107315	2253793	0.935008228	41.18	41.28	40175	38873	10981	6386	45025.3	42099.1	18	20	54	69	1	1	31757	0	0	0	0	2 + 2 part	9089	93.123	1	0	1.19	0.95	136417	2098183	40175	38873	10981
NLArnica	ERR4076333	143	87	66	56	36	9	2113599	2093043	2041599	1964730	1634778	632131	100	136496	2103372	2253793	0.933258733	41.22	41.28	40182	38873	15099	6890	45334.1	42308.5	19	21	50	64	2	2	102961	0	0	0	0	0 + 0 part	0	93.362	1	0	0.43	0.76	136496	2103372	40182	38873	14013
NZAS270a	ERR4076334	128	94	72	58	35	10	2096203	2081928	2033751	1930761	1565019	668720	104	101765	2090239	2253793	0.927431667	41.36	41.28	39506	38873	12161	5368	42195.8	39133.7	19	21	54	71	7	7	460194	1	0	0	0	2 + 4 part	41376	90.904	1	0	14.89	2.39	71958	2048858	32596	32195	10017
NZAS296b	ERR4076335	132	99	73	57	35	10	2102001	2086904	2027814	1907747	1548837	650946	111	101766	2096647	2253793	0.930274874	41.33	41.28	38873	37590	10984	4725	40761.8	37919.7	20	22	55	74	6	6	370538	0	0	0	0	2 + 4 part	41376	91.195	1	0	14.21	2.34	71822	2055265	36170	32198	9172
Pl0008	ERR4076337	157	105	76	61	36	9	2125738	2107995	2041264	1932263	1536986	584364	115	103558	2115780	2253793	0.938764119	41.23	41.28	38122	37590	10984	5373	39278.7	36873.4	21	22	59	74	6	6	344171	4	0	0	0	4 + 5 part	47386	91.792	1	0	15.04	2.51	71913	2068244	31328	30063	9047
Pl0114	ERR4076338	148	95	71	56	36	12	2107235	2090000	2029158	1918454	1605582	758177	104	101093	2097325	2253793	0.930575701	41.22	41.28	40189	38873	10984	5131	41736.3	38838.8	19	21	54	71	8	7	422365	2	0	0	0	2 + 6 part	43155	91.154	1	0	17.43	3.12	69800	2054073	32247	32152	9037
Pl0775	ERR4076339	157	107	81	64	33	9	2138384	2118892	2060084	1929518	1425243	553675	120	85379	2128833	2253793	0.944555689	41.22	41.28	38010	32195	10565	6723	36692	34657.6	21	23	63	76	5	5	231204	3	0	0	3	2 + 9 part	60973	91.699	1	0	17.46	2.23	71960	2067349	31132	29951	8120
Pl0778	ERR4076340	164	99	74	57	37	12	2149512	2125670	2068156	1938069	1638339	742985	113	85380	2137379	2253793	0.948347519	41.13	41.28	40182	39100	10764	6933	40541.8	38447.7	20	21	56	68	6	6	286856	3	0	0	2	4 + 9 part	61401	92.124	1	0	14.5	2.17	71801	2075907	38336	37363	8499
Pl0969	ERR4076341	185	96	73	60	36	12	2125642	2096511	2039398	1939428	1567319	723891	116	81562	2110531	2253793	0.936435156	41.14	41.28	38873	37497	10984	6476	39130.3	36643	20	22	57	71	5	5	162548	3	0	0	1	4 + 5 part	43344	91.716	1	0	12.58	1.79	81562	2066913	37497	33192	9900
Pl0971	ERR4076342	154	96	70	59	36	12	2131746	2112232	2048739	1969218	1612761	754374	108	103558	2121694	2253793	0.94138814	41.18	41.28	40184	38873	12161	6629	41669.1	39226.8	19	21	54	67	6	6	365221	4	0	0	0	4 + 5 part	46633	92.039	1	0	14.22	2.02	69887	2074615	37590	34764	10018
Pl0977	ERR4076343	148	101	77	61	36	9	2120109	2105235	2041103	1927861	1520782	552329	108	104410	2110628	2253793	0.936478195	41.28	41.28	38471	35761	10984	5373	38101.6	35681.3	21	23	59	75	6	6	330581	4	0	0	0	2 + 5 part	48495	91.493	1	0	14.69	2.52	69887	2061981	32195	31132	8120
Pl0979	ERR4076344	140	93	70	59	35	12	2135181	2119953	2064008	1985307	1618859	794275	102	103558	2126383	2253793	0.943468633	41.16	41.28	43099	40179	12205	7507	43634.3	41167.5	18	20	53	64	6	6	372008	4	0	0	0	4 + 5 part	47664	92.265	1	0	14.58	2.5	79176	2078582	38873	37336	10292
Pl1055	ERR4076345	138	96	75	60	38	9	2124244	2109539	2057471	1946593	1596037	550307	104	84167	2116249	2253793	0.938972213	41.19	41.28	38873	37590	12123	6742	38249.9	35915.6	21	23	57	70	7	7	283405	1	0	0	1	3 + 5 part	50218	91.659	1	0	11.13	2.13	71897	2065804	34613	31435	9172
Pl1076	ERR4076346	152	94	71	60	37	11	2132749	2114056	2056472	1976735	1615243	675658	107	103471	2122933	2253793	0.94193788	41.16	41.28	40182	38873	12208	6890	40480	38129.6	20	22	54	67	6	6	360097	4	0	0	0	4 + 5 part	46133	92.142	1	0	14.45	2.02	69800	2076415	37494	32295	10137
Pl1093	ERR4076347	149	94	70	59	37	11	2134552	2115598	2053188	1973929	1631964	692219	105	103558	2124228	2253793	0.942512467	41.16	41.28	40179	39100	12208	6629	41174.3	38807.3	20	21	54	66	6	6	352512	4	0	0	0	4 + 5 part	47430	92.169	1	0	15.02	2.41	71913	2076718	38339	33285	10018
Sab5415	ERR4076348	149	92	68	57	34	11	2116591	2095796	2034806	1951937	1587937	745503	107	136567	2106405	2253793	0.934604465	41.2	41.28	40657	39074	12161	5373	45396.9	42428.1	18	20	53	67	6	5	259022	1	0	0	1	3 + 8 part	38379	91.78	1	0	15.09	1.93	136567	2068000	38873	36900	11732
Sab5416	ERR4076349	155	98	71	59	32	9	2095957	2075298	2003145	1917766	1493824	648686	113	136557	2085908	2253793	0.925510018	41.35	41.28	39074	38471	11732	3654	44322.4	41020.8	19	21	56	78	5	5	260381	1	0	0	1	3 + 8 part	38379	90.87	1	0	16.36	1.95	136557	2047438	36816	32974	10981
Sp0190	ERR4076350	134	100	72	60	34	8	2071945	2061538	1999367	1902364	1471969	532183	105	104410	2065509	2253793	0.916459054	41.45	41.28	36813	32293	10984	2777	39651.1	36338.6	20	23	56	80	9	9	474074	3	0	0	0	1 + 2 part	35439	90.092	1	0	10.05	2.07	69886	2029794	32201	29962	9882
SpE16	ERR4076351	127	86	69	58	38	10	2127136	2112518	2068710	1989222	1663853	652430	95	101519	2119903	2253793	0.94059348	41.23	41.28	39100	39072	12986	7501	42150.8	39646.8	20	21	51	63	7	7	408067	2	0	0	0	1 + 5 part	63741	91.227	1	0	8.02	1.8	69886	2056090	37608	33284	10314
Sw32134	ERR4076352	143	111	79	60	30	7	2064436	2054073	1973977	1830465	1317725	461528	116	104410	2058263	2253793	0.913244029	41.49	41.28	36825	31136	9172	2056	37096.8	33878.4	21	24	63	95	9	9	487104	3	0	0	0	1 + 2 part	35452	89.745	1	0	11.03	1.93	69886	2022508	29865	28032	8059
Sw54731	ERR4076353	125	91	69	55	35	11	2080907	2068535	2016764	1912396	1606976	731939	98	104410	2074445	2253793	0.920423925	41.41	41.28	42309	38873	12161	4076	43708.6	40230.5	18	21	51	72	8	8	479277	3	0	0	0	1 + 2 part	35432	90.474	1	0	10.99	2.31	71960	2038823	37608	33286	9809
UAE0014	ERR4076354	169	95	69	58	36	12	2128656	2103769	2040258	1961391	1624673	769120	113	103472	2117292	2253793	0.939434988	41.17	41.28	42136	39100	12161	5373	42424.9	39855.4	19	21	53	67	7	6	388816	2	0	0	0	1 + 2 part	34499	92.41	1	0	15.27	2.83	76964	2082775	37494	32247	10281
UAE0015_1	ERR4076355	162	106	77	61	32	10	2085095	2064827	1996117	1876396	1418936	634646	119	103559	2075615	2253793	0.92094305	41.39	41.28	36398	32247	10566	3014	38943.9	35865.1	20	22	61	86	7	6	401136	2	0	0	0	1 + 2 part	34513	90.584	1	0	16.46	3.04	69887	2040960	31136	29008	8993
UAE0015_5	ERR4076358	153	99	72	62	36	11	2131366	2113629	2050146	1973354	1588345	697771	109	103559	2121711	2253793	0.941395683	41.2	41.28	38873	38471	11374	6887	40913.9	38516.2	20	21	57	69	7	6	401513	2	0	0	0	1 + 2 part	34580	92.599	1	0	17.68	3.07	69887	2087093	32247	32096	10566
UAE0025	ERR4076359	192	113	78	63	31	8	2104465	2075199	1984061	1873267	1381779	573637	133	94259	2089693	2253793	0.927189409	41.38	41.28	33002	30577	9809	3087	39049.5	36206.3	20	23	64	90	9	7	379464	1	0	0	2	4 + 11 part	57470	90.119	1	0	24.86	2.41	83902	2031549	29843	28035	7504
UAE0071_02	ERR4076361	150	94	69	57	37	11	2123336	2105181	2046889	1963736	1660968	728347	105	103558	2113902	2253793	0.937930857	41.25	41.28	40189	38873	12205	6172	43279.2	40592.9	19	21	52	66	8	7	483837	2	0	0	0	1 + 2 part	34580	92.265	1	0	17.56	3.17	71964	2079117	36776	33284	10314
UAE0071_08	ERR4076362	156	97	72	62	37	11	2123368	2102496	2045403	1973213	1601714	699029	110	103472	2113284	2253793	0.937656653	41.23	41.28	38873	38471	12161	6629	40817.1	38272.4	20	21	56	69	7	6	401017	2	0	0	0	1 + 2 part	34507	92.23	1	0	16.94	2.84	69800	2078530	32195	31136	10314
UAE0120_03	ERR4076364	170	115	77	63	32	8	2092416	2072907	1983104	1884253	1376981	516434	128	103558	2083695	2253793	0.924528118	41.43	41.28	34758	32100	10018	2777	37185.3	34378.9	21	24	63	90	8	7	401568	2	0	0	0	1 + 2 part	34517	90.881	1	0	18.5	2.98	69886	2049128	29796	28032	8120
UAE0120_11	ERR4076366	151	88	67	58	37	12	2117367	2096848	2046188	1978673	1662936	763676	100	103559	2106687	2253793	0.934729587	41.29	41.28	42298	39100	12362	6890	42927.2	40125.3	19	21	51	64	7	6	401459	2	0	0	0	1 + 2 part	34517	91.943	1	0	15.44	2.99	69887	2072106	37609	34763	10823
UAE0120_14	ERR4076368	147	98	73	60	31	10	2098328	2083315	2023333	1919879	1476200	684717	107	103558	2090147	2253793	0.927390847	41.4	41.28	40189	38471	10984	4592	42384.7	39307.2	18	21	57	75	7	6	442169	2	0	0	0	0 + 3 part	34137	91.213	1	0	17.85	3.21	71963	2055643	37153	32096	9809
UAE0120_15	ERR4076369	162	101	75	61	36	10	2113078	2092351	2031733	1935591	1539837	607801	113	103559	2102577	2253793	0.932905994	41.31	41.28	38873	37590	12161	5000	38740.1	36140.8	21	23	57	75	7	6	374640	2	0	0	0	1 + 2 part	34609	91.752	1	0	15.81	2.71	69887	2067965	32247	32099	10018
UAE0120_17	ERR4076370	144	93	70	57	36	12	2112999	2097999	2041726	1951769	1624139	772960	100	103558	2103576	2253793	0.933349247	41.33	41.28	41464	39100	12205	5368	42753.7	39904.1	19	21	52	68	8	7	467738	2	0	0	0	1 + 2 part	34580	91.799	1	0	15.71	3.09	69886	2068918	32541	32195	10314
UAE0120_20	ERR4076371	149	99	72	61	36	9	2122407	2104867	2038453	1958651	1560643	589133	109	105893	2113805	2253793	0.937887818	41.27	41.28	38873	37645	12161	5367	40266.8	37765.8	20	22	56	71	8	6	403357	2	0	0	0	0 + 2 part	34887	92.242	1	0	17.75	3.37	71947	2078852	32246	31132	10066
UAE0120_22	ERR4076372	161	113	75	60	31	9	2103932	2086491	1990282	1878627	1385344	581012	124	105894	2096001	2253793	0.929988246	41.39	41.28	38471	32195	9809	3391	38605.6	35902.8	20	23	61	84	8	6	390439	2	0	0	0	0 + 2 part	34842	91.436	1	0	18.05	3.35	71922	2060961	31132	28390	8119
UAE0183_02	ERR4076374	132	95	71	59	36	9	2102139	2088778	2032106	1942581	1567278	585701	102	104411	2094927	2253793	0.929511716	41.29	41.28	38873	38203	12205	5360	40473.5	37620.6	20	22	54	71	7	7	365342	2	0	0	0	1 + 2 part	35432	91.389	1	0	9.81	2.04	71923	2059415	33285	31335	10017
UAE0183_03	ERR4076375	164	106	75	61	33	8	2110483	2088088	2012378	1914352	1470616	590273	123	136554	2100348	2253793	0.931916995	41.25	41.28	38471	35554	11039	4080	42768.5	39856.7	19	21	59	79	5	5	240135	1	0	0	1	4 + 7 part	37952	91.518	1	0	15.66	1.94	136554	2062028	35554	29901	9046
UAE0183_11	ERR4076377	128	90	67	56	36	10	2082434	2070335	2010388	1923836	1596890	654796	96	104410	2075184	2253793	0.920751817	41.39	41.28	39100	38471	12205	4281	42088.8	38753.4	19	21	52	71	7	7	396070	2	0	0	0	1 + 2 part	35294	90.512	1	0	8.53	2.16	71862	2039825	37606	33284	10314
UAE0183_16	ERR4076378	160	105	75	62	35	9	2112769	2095644	2029218	1936878	1510960	566913	114	103559	2102802	2253793	0.933005826	41.33	41.28	38471	37644	10984	5028	38887.6	36282.3	21	23	58	75	8	7	417575	2	0	0	0	1 + 2 part	34753	91.746	1	0	17.41	2.9	69887	2067804	32096	31132	9809
UAE0233	ERR4076382	118	81	64	55	37	12	2098254	2084898	2042846	1975378	1692911	783314	88	104410	2091051	2253793	0.927791949	41.31	41.28	43139	40177	12991	6546	44620.7	41398.8	18	20	48	62	8	8	466381	2	0	0	0	1 + 2 part	35432	91.207	1	0	8.42	2.04	69886	2055618	38471	37606	12161
UAE0233_04	ERR4076383	159	121	79	62	30	8	2057435	2043011	1942169	1813098	1275959	457671	131	82060	2050861	2253793	0.909959788	41.52	41.28	33282	31757	9050	1339	33935.2	30879.6	22	25	66	109	9	9	362943	1	0	0	1	1 + 3 part	35275	89.443	1	0	10.62	1.93	69800	2015585	31320	25292	7453
UAE0233_18	ERR4076386	153	107	78	63	32	8	2093788	2079216	2010286	1896323	1377438	518466	115	103558	2085409	2253793	0.925288613	41.44	41.28	33284	32195	10619	4076	37456.9	34658.5	21	24	62	82	8	7	442635	2	0	0	0	0 + 3 part	34189	90.993	1	0	20.19	3.22	69886	2050823	29954	28390	9172
UAE0292_04	ERR4076387	149	113	81	62	31	8	2065126	2052981	1969689	1837185	1330566	488226	120	81936	2058586	2253793	0.913387343	41.49	41.28	32195	31196	9172	2257	35436.4	32367.1	21	24	64	99	7	7	299115	1	0	0	2	1 + 3 part	35111	89.783	1	0	9.98	2.13	72060	2023333	31132	28390	7507
UAE0292_13	ERR4076388	148	108	80	62	30	9	2063367	2048660	1985278	1847963	1326717	548596	118	104410	2056516	2253793	0.912468891	41.48	41.28	36921	31757	9809	2072	37055.5	33812	21	24	63	94	9	9	438187	2	0	0	0	1 + 2 part	35354	89.689	1	0	10.09	2.18	69886	2021152	29964	28032	8329
UAE0334	ERR4076390	141	106	72	58	33	10	2065619	2053755	1968825	1865346	1442671	637524	112	104410	2058913	2253793	0.913532432	41.51	41.28	37641	31757	10984	2223	39344.2	35942.2	20	23	57	90	9	9	491800	2	0	0	0	1 + 2 part	35174	89.725	1.001	0	9.83	1.93	69886	2023538	31132	29147	8059
UAE0359_02	ERR4076391	134	96	73	61	31	9	2057138	2042939	1980872	1891573	1366019	557007	106	89549	2051099	2253793	0.910065388	41.5	41.28	38474	32198	12161	2222	37759.6	34363.7	20	23	57	87	8	8	420351	1	0	0	1	2 + 3 part	34784	89.482	1	0	10.52	2.08	71901	2016144	31396	29907	9809
UAE0359_04	ERR4076393	147	108	75	61	31	8	2066425	2053340	1961219	1862981	1348591	513439	115	104412	2059178	2253793	0.913650011	41.48	41.28	35048	31757	10017	2539	37414.8	34184	21	24	61	93	8	8	316621	2	0	0	0	1 + 2 part	35432	89.797	1	0	8.75	2.17	71930	2023565	31196	29950	8120
UAE0359_08	ERR4076394	141	106	76	57	35	9	2084553	2072342	2002463	1862696	1478697	538112	112	82012	2077570	2253793	0.921810477	41.39	41.28	38174	32247	9809	2915	36885.1	34001.1	21	24	58	83	7	7	315602	1	0	0	1	1 + 3 part	35197	90.616	1	0	9.74	2.11	69887	2042188	32195	31142	8120
UAE0367_01	ERR4076395	167	100	75	58	33	8	2075521	2050891	1983372	1854982	1444566	543666	118	114054	2064098	2253793	0.915832998	41.45	41.28	38474	31756	9809	2425	40122.1	36745.1	20	23	59	88	6	5	260937	1	0	0	1	3 + 8 part	36488	89.948	1	0	18.06	1.83	114054	2027098	31552	30560	8779
UAE0374	ERR4076397	119	90	69	58	34	8	2039800	2029554	1979607	1888486	1511724	578092	96	125269	2034355	2253793	0.902636134	41.46	41.28	38473	35963	11276	1182	43366.1	39143.8	19	21	53	89	6	6	314068	0	0	0	0	1 + 0 part	2861	90.154	1	0	9.16	2.46	125269	2031415	35963	31290	10984
UAE0396_02	ERR4076398	165	120	80	67	32	6	2069396	2055981	1956310	1851014	1323940	416082	126	103558	2060904	2253793	0.914415831	41.55	41.28	31589	30589	9808	1902	35889.1	32817.6	22	25	68	102	8	8	407759	2	0	0	0	1 + 2 part	34580	89.905	1	0	18.07	3.41	71938	2025581	29613	25294	8693
UAE0396_03	ERR4076399	149	98	71	60	32	9	2090650	2073493	2011106	1924937	1470856	602220	109	103558	2082214	2253793	0.923871003	41.43	41.28	39528	38873	10984	4190	40988	37867.6	19	21	56	75	8	7	471583	2	0	0	0	1 + 2 part	34580	90.869	1	0	17.58	3.17	69886	2047534	32196	31366	10017
UAE0405	ERR4076401	140	105	82	66	33	8	2091173	2078757	2025879	1907245	1388464	498067	111	105894	2084074	2253793	0.924696279	41.33	41.28	32195	31329	10984	4591	36507.5	33758.3	22	24	63	83	7	6	263790	3	0	0	0	0 + 2 part	34836	90.921	1	0	10.35	2	69887	2049204	29801	28390	9683
UAE0408_01	ERR4076402	145	97	72	61	36	9	2108342	2091223	2027308	1949880	1555736	574117	108	82055	2100733	2253793	0.932087818	41.36	41.28	39100	38474	12208	4725	39249.4	36583.9	20	22	56	73	7	6	374074	1	0	0	1	0 + 3 part	34687	91.666	1	0	17.52	3.39	71964	2065855	33270	32196	10018
UAE0409_02	ERR4076403	138	100	74	61	33	8	2070652	2057363	1999376	1895062	1414015	506127	108	89586	2064071	2253793	0.915821018	41.46	41.28	33570	32195	10984	2448	37739	34562.2	21	24	58	83	10	10	398917	1	0	0	0	1 + 3 part	35525	89.996	1	0	11.29	2.07	71938	2028525	30037	29335	9574
UAE0488_04	ERR4076413	171	117	80	63	33	8	2101693	2084665	1993143	1867028	1405351	518796	126	103559	2091823	2253793	0.928134483	41.38	41.28	35064	32096	9172	3258	37046.2	34383.8	21	24	65	89	8	7	412977	2	0	0	0	1 + 2 part	34580	91.303	1	0	16.43	2.92	71918	2057234	29953	28032	8119
UAE0498_02	ERR4076416	163	113	76	64	33	8	2091858	2076796	1991096	1901097	1399652	502795	121	82132	2083016	2253793	0.924226848	41.45	41.28	33532	32109	10823	3120	36436.3	33675.4	21	24	62	86	8	7	349748	2	0	0	0	2 + 3 part	34487	90.906	1	0	17.28	3.17	69886	2048476	29896	28032	9556
UAE0517	ERR4076418	174	121	78	61	29	10	2075492	2055264	1957276	1830499	1311032	636955	137	83922	2066985	2253793	0.91711395	41.46	41.28	35742	31136	9172	1905	37104.2	34028.8	20	23	65	102	6	6	294643	2	0	0	1	3 + 8 part	35829	90.112	1	0	22.31	2.76	83922	2030469	31136	27898	7069
UAE0534	ERR4076419	148	101	74	65	33	9	2091676	2075887	2013596	1943790	1440103	564050	111	105893	2084097	2253793	0.924706484	41.45	41.28	36824	33284	11397	4076	38612.8	35705.5	21	23	59	78	10	8	459371	2	0	0	0	0 + 2 part	34911	90.926	1	0	19.81	3.32	69886	2049133	32096	29957	10017
UAE0550	ERR4076420	155	98	74	60	36	8	2105963	2085461	2026204	1925917	1533614	533010	113	105807	2097658	2253793	0.930723452	41.36	41.28	38232	33287	11392	4927	39505.5	36768.7	21	23	57	75	8	7	416472	2	0	0	0	0 + 2 part	34836	91.507	1	0	17.7	3.25	69800	2062516	32097	30087	9809
UAE0568_01	ERR4076421	163	107	77	62	32	9	2097635	2078596	1997011	1897871	1416562	577571	118	103558	2087755	2253793	0.926329525	41.41	41.28	38471	33284	10566	3788	38459.6	35626.2	20	23	61	85	8	7	460420	2	0	0	0	1 + 2 part	34262	91.113	1	0	16.27	2.78	69886	2053397	31387	29014	8118
UAE0568_02	ERR4076422	155	101	71	59	37	10	2114570	2096879	2027181	1940036	1604819	645735	111	103558	2105271	2253793	0.934101313	41.31	41.28	38873	37640	12136	4725	41137.6	38426.7	20	22	55	72	8	7	443798	2	0	0	0	1 + 2 part	34580	91.89	1	0	15.84	3.09	71964	2070476	32195	31132	10017
UAE0697	ERR4076425	149	115	83	67	32	7	2096387	2085300	2005705	1890151	1340531	459390	120	105893	2089572	2253793	0.927135722	41.28	41.28	31325	30496	10017	4281	35803.5	33194.7	22	25	67	88	9	8	404384	2	0	0	0	0 + 2 part	34836	91.14	1	0	10.07	2.09	69886	2054639	29545	28306	8120
UAE0915_09	ERR4076426	169	121	85	63	28	9	2102721	2085466	2002165	1844175	1278050	578870	131	103558	2093858	2253793	0.929037405	41.37	41.28	32246	32096	8896	3320	37046.4	34417.5	21	23	68	92	8	7	411029	2	0	0	0	1 + 2 part	34580	91.272	1.001	0	34.83	4.37	69886	2058808	28393	25360	7501
UAE0915_10	ERR4076427	175	109	74	63	33	8	2096383	2073989	1980926	1898362	1410145	509133	124	103472	2086153	2253793	0.925618724	41.39	41.28	36207	32100	10566	3623	37337.3	34560.1	21	24	61	86	9	8	398436	2	0	0	0	1 + 2 part	34508	91.049	1	0	16.67	2.97	69800	2051434	29898	29147	9172
UAE0915_17	ERR4076428	151	101	71	61	34	9	2103874	2085651	2006519	1931729	1489602	599659	113	105893	2096093	2253793	0.930029067	41.38	41.28	37641	33284	12161	4133	40309.2	37488.7	20	22	57	76	9	7	486208	2	0	0	0	0 + 2 part	34836	91.443	1	0	18.29	3.35	71963	2061099	31451	29957	9809
UAE0922a	ERR4076429	130	87	64	55	35	10	2052554	2037845	1979682	1914164	1605959	693245	98	136505	2046152	2253793	0.907870421	41.38	41.28	40189	38873	12361	1545	46078.7	41833.5	18	21	49	80	6	6	282652	0	0	0	0	0 + 0 part	0	90.803	1	0	8.41	2.2	136505	2046143	38873	36811	12340
UAE0922b	ERR4076430	154	102	74	57	32	12	2052692	2036674	1965553	1843496	1417523	733240	113	113083	2044259	2253793	0.907030504	41.34	41.28	38873	31756	10571	1374	39674.5	35986	19	22	57	95	7	7	317644	0	0	0	0	0 + 0 part	0	90.705	1	0	8.71	1.91	112967	2044123	31136	29259	9182
UAE0990_6	ERR4076431	144	97	66	56	35	10	2060851	2045799	1970641	1898129	1569669	662545	108	113138	2053385	2253793	0.911079678	41.3	41.28	40189	38873	12206	1908	42575.8	38790	19	21	52	84	6	6	274449	0	0	0	0	0 + 0 part	0	91.132	1	0	9.4	2.14	113135	2053373	38339	35829	12161
UAE1053_1	ERR4076433	173	120	75	63	31	8	2080337	2061512	1953195	1863928	1339657	481401	133	82066	2072108	2253793	0.919387007	41.5	41.28	35603	32247	9891	2178	35361.3	32510.7	22	24	64	99	8	7	322741	2	0	0	0	1 + 3 part	34333	90.409	1	0	18.75	3.24	69887	2037504	29898	28021	8120
UAE1053_6	ERR4076435	162	107	76	58	34	9	2099443	2081332	2009885	1875841	1484789	583984	118	103558	2090058	2253793	0.927351358	41.41	41.28	38873	37640	9809	4076	39142.7	36299	20	23	59	81	8	7	464675	2	0	0	0	1 + 2 part	34580	91.193	1	0	16.3	2.82	69886	2055227	32096	31132	8394
UAE1087_25	ERR4076438	163	105	75	63	37	7	2116467	2095637	2022450	1933495	1506807	428301	118	103559	2106632	2253793	0.934705184	41.3	41.28	37997	33285	12161	4592	36609.2	34218.8	22	24	60	77	8	7	351568	2	0	0	0	1 + 2 part	34631	91.928	1	0	20.27	2.8	69887	2071885	29932	29147	9579
UAE1461	ERR4076441	123	90	68	57	37	11	2113303	2101479	2050141	1963869	1636551	693829	96	82071	2106812	2253793	0.934785049	41.2	41.28	40179	38873	12337	6887	41279.2	38587.1	19	21	52	65	5	5	242802	1	0	0	1	1 + 3 part	35187	91.945	1	0	8.11	2.17	71952	2071624	38472	36846	10566
UAE1474a	ERR4076442	133	97	72	57	33	10	2061680	2048463	1992967	1885990	1521060	693517	108	136443	2056203	2253793	0.912330014	41.31	41.28	38873	36949	10984	2160	44678.9	40761.9	18	21	54	84	5	5	262580	0	0	0	0	0 + 0 part	0	91.245	1	0	8.71	2.33	136443	2055994	36949	33282	10908
UAE1813	ERR4076445	178	97	72	60	33	8	2105042	2077774	2015288	1926583	1492244	596345	116	136478	2091141	2253793	0.927831882	41.26	41.28	38018	33805	11915	4195	44077.4	40896.4	19	21	56	75	6	5	263745	1	0	0	1	5 + 6 part	32998	91.313	1	0	14.83	1.8	136478	2057307	31324	30262	10565
UAE1842	ERR4076446	132	101	72	60	33	7	2074484	2064706	1995000	1898968	1441032	504856	105	136441	2067869	2253793	0.917506177	41.26	41.28	37587	31753	12162	2868	41731.8	38289.2	20	23	57	82	5	5	211256	0	0	0	0	1 + 0 part	2468	91.651	1	0	7.99	2.28	136441	2065194	31291	29898	10981
UAE1959	ERR4076447	176	93	72	60	35	9	2116611	2088243	2036863	1946887	1541992	587720	115	136416	2103698	2253793	0.933403378	41.19	41.28	38873	37491	12164	5510	41919.6	39127.9	20	22	56	71	1	1	31757	0	0	0	0	2 + 2 part	9105	92.958	1	0	0.91	0.76	136416	2094593	38873	37491	11309
UAE2088	ERR4076448	173	105	75	62	33	9	2102497	2078462	2003920	1907706	1451189	592860	120	113346	2090785	2253793	0.927673926	41.33	41.28	38384	33432	11179	4076	39593.5	36729.9	20	22	60	81	2	2	71935	0	0	0	0	3 + 2 part	9647	92.326	1	0	3.94	0.86	113346	2081098	33775	32247	10981
UAE3122a	ERR4076449	158	110	82	67	35	6	2119016	2105177	2036871	1927235	1406544	406459	116	105894	2110138	2253793	0.936260783	41.22	41.28	31330	30496	10823	5373	35870.1	33583.8	23	25	65	81	6	5	248037	2	0	0	0	0 + 2 part	34836	92.072	1	0	17.3	3.37	71825	2075000	29298	28234	9679
UAE3124sk2	ERR4076451	153	111	84	69	37	5	2101218	2087469	2022238	1912030	1415724	330035	118	103558	2093356	2253793	0.928814669	41.26	41.28	31348	30504	10718	4593	33917.8	31503.3	24	27	67	86	5	5	274388	2	0	0	0	1 + 2 part	34580	91.338	1	0	16.03	2.87	69886	2058457	29538	28290	9172
UAE3125	ERR4076452	166	119	85	66	32	8	2114867	2099537	2015462	1866639	1343312	527260	127	105893	2106499	2253793	0.934646172	41.27	41.28	31970	30015	9759	4569	35976.4	33625.2	22	24	69	88	8	6	364934	2	0	0	0	0 + 2 part	34836	91.899	1	0	17.72	3.28	69886	2071484	28233	26300	8119
UAE5389	ERR4076455	143	94	70	58	35	10	2093442	2075395	2019616	1936027	1569497	666950	107	136489	2085622	2253793	0.925383121	41.2	41.28	39325	38873	12208	4592	43895.6	40620.3	19	21	53	72	7	7	289929	5	0	0	0	1 + 1 part	7390	92.208	1	0	32.92	4.09	136489	2077920	36850	33285	11732
UAE6047	ERR4076458	131	98	73	60	37	10	2123057	2108688	2050898	1956521	1595500	636424	108	101765	2117165	2253793	0.939378639	41.19	41.28	39100	38474	10984	6620	40186	37749.9	20	22	56	69	7	7	373803	0	0	0	0	2 + 4 part	41376	92.104	1	0	15.18	2.36	69886	2075693	37365	32198	9809
UAE6134	ERR4076460	137	104	75	62	37	7	2106434	2091938	2033947	1939892	1530669	473407	114	101765	2100470	2253793	0.931971126	41.31	41.28	36850	32355	12161	5387	38738.2	36102.9	21	23	58	74	7	7	422650	0	0	0	0	2 + 4 part	41413	91.353	1	0	16.27	2.38	71959	2058672	31132	29907	9809
UAE8575	ERR4076461	150	98	71	60	35	8	2093958	2075049	2002597	1922370	1543839	579816	111	136557	2084235	2253793	0.924767714	41.35	41.28	38471	36024	11732	4073	43336.9	40076.5	19	22	56	77	7	7	307982	1	0	0	1	2 + 6 part	39692	90.709	1	0	19.23	2.01	136557	2044147	36024	31136	9172
UAE8577	ERR4076462	147	97	70	58	31	10	2103675	2085412	2019404	1933918	1519880	752022	110	136557	2094637	2253793	0.929383044	41.3	41.28	40167	38873	11838	4725	47957.6	44571	17	19	54	72	7	6	345927	2	0	0	1	2 + 6 part	37945	91.244	1	0	19.26	2.24	136557	2056200	36852	35580	10565
UAE8578	ERR4076463	159	107	77	62	32	9	2092656	2073686	1999494	1887114	1417603	582013	120	84006	2082871	2253793	0.924162512	41.37	41.28	36804	33355	10981	3350	38002.1	35120.1	20	23	61	85	7	7	317348	1	0	0	1	2 + 6 part	39715	90.663	1	0	17.96	1.96	84006	2042882	33284	30560	8676
UAE8579	ERR4076464	160	100	72	58	32	9	2092240	2069706	2001309	1897382	1474222	666028	117	113225	2082340	2253793	0.923926909	41.35	41.28	36900	35553	10565	3261	44216.5	40852.9	18	21	56	79	7	6	340477	1	0	0	1	3 + 8 part	36604	90.739	1	0	20.35	1.96	113191	2044721	33663	30560	9809
UAE8581	ERR4076466	139	100	74	61	33	9	2072915	2058239	2000771	1899880	1472734	611590	111	112637	2066395	2253793	0.916852169	41.46	41.28	38471	35553	10980	2470	41010.9	37600.9	19	22	58	83	7	6	296889	1	0	0	2	1 + 6 part	35282	90.155	1	0	27.42	3.64	84006	2031160	35553	30560	9172
UAE8582	ERR4076467	175	110	77	62	32	6	2080312	2057328	1974107	1863134	1404079	460036	126	136565	2069255	2253793	0.918121141	41.42	41.28	35746	31756	10506	2425	40868.7	37522.5	20	23	62	94	6	6	205797	1	0	0	2	3 + 7 part	35310	90.185	1	0	23.32	2.02	136565	2032695	30165	28760	9172
UAE12371a	ERR4076469	194	119	81	63	35	9	2121872	2094320	2004671	1878807	1462091	549111	137	80500	2107166	2253793	0.934942118	41.24	41.28	35581	33660	9172	3674	35571.9	33257.7	22	24	65	87	9	9	417134	2	0	0	2	8 + 7 part	56368	90.959	1	0	21.41	2.29	72071	2050067	30129	29901	6890
UAE12371b	ERR4076470	195	128	82	63	33	8	2107130	2082154	1967042	1826272	1363273	500091	145	80501	2094447	2253793	0.929298742	41.31	41.28	31753	30003	8415	2778	34319.7	31893.2	22	25	70	99	8	8	332089	2	0	0	2	5 + 7 part	53220	90.494	1	0	20.1	2.4	71838	2039881	29144	25965	6227
UAE12421a	ERR4076471	129	92	69	56	36	12	2105029	2091638	2029828	1937082	1613763	748046	99	104410	2097903	2253793	0.930832157	41.26	41.28	42297	39100	12205	5152	41991.7	39087.2	19	21	52	69	7	7	389785	2	0	0	0	1 + 2 part	35432	91.516	1	0	8.58	1.75	69886	2062466	37653	33284	9809
UAE12459b	ERR4076472	196	125	79	63	34	7	2111418	2083703	1961962	1851793	1387623	438649	145	80500	2098566	2253793	0.931126328	41.32	41.28	31753	31136	7434	3084	34330.1	31965.7	23	25	68	96	9	9	352698	2	0	0	2	4 + 8 part	57245	90.525	1	0	22.39	2.35	69885	2040936	28665	28095	5950
UK300124	ERR4076473	168	107	78	62	34	8	2136866	2116333	2051441	1929213	1472216	525694	119	101243	2126214	2253793	0.943393648	41.2	41.28	37352	36315	10534	6620	38312.9	36144.1	21	23	61	75	8	7	436321	2	0	0	0	6 + 2 part	41228	92.425	1.001	0	32	4.41	69886	2084281	32096	29916	8648
UK300203	ERR4076474	153	111	78	60	34	8	2099260	2083900	2012338	1879215	1447995	521569	122	104411	2092479	2253793	0.928425548	41.3	41.28	35506	32198	9817	3646	37916.6	35202.8	21	24	61	82	6	6	304246	2	0	0	0	1 + 2 part	35321	91.295	1	0	8.99	1.99	69887	2057150	32198	30262	8572
UK300527	ERR4076475	136	100	70	59	36	8	2080156	2067878	2000245	1916490	1518760	491477	106	104412	2072901	2253793	0.919738858	41.33	41.28	38065	36849	12205	3230	38527.9	35435.6	21	24	55	77	7	7	325082	2	0	0	0	1 + 2 part	35433	90.404	1	0	8.1	2.06	69887	2037434	32247	31132	9809
UK300661	ERR4076476	139	97	75	63	38	9	2127030	2113340	2058974	1969124	1578361	547033	104	85380	2119045	2253793	0.940212788	41.2	41.28	37640	35805	11710	7109	37667.5	35415.4	21	23	58	70	4	4	191159	3	0	0	1	1 + 5 part	43770	92.09	1	0	13.49	2.22	71922	2075219	33285	32195	10017
UK301004	ERR4076478	154	93	73	60	33	10	2118548	2099280	2046829	1949048	1523080	653462	104	84005	2107566	2253793	0.935119596	41.32	41.28	40179	38873	11237	6620	40851.8	38201.3	19	21	56	70	3	3	172437	0	0	0	0	2 + 1 part	16783	92.742	1	0	6.74	0.91	84005	2090590	39158	38381	10981
UK301207	ERR4076479	137	97	71	59	36	12	2098248	2083519	2022797	1939540	1572361	708560	106	81946	2091145	2253793	0.927833656	41.32	41.28	39100	38474	12208	4591	39205	36375.7	20	22	54	73	5	5	213030	1	0	0	1	1 + 3 part	35049	91.237	1	0	8.56	2.09	69886	2056094	37590	33284	10018
UK301282	ERR4076480	126	94	69	59	36	10	2094383	2082722	2028834	1955902	1569812	632007	101	104410	2088632	2253793	0.926718647	41.35	41.28	39100	38474	12362	5371	40733.7	37748.7	20	22	53	69	7	7	388835	2	0	0	0	2 + 2 part	37692	90.989	1	0	9.46	1.9	69886	2050783	34672	32196	10566
UK301283	ERR4076481	170	105	74	61	34	9	2132348	2110531	2040324	1943691	1501982	587904	119	83924	2120503	2253793	0.940859697	41.31	41.28	38873	36946	12340	5373	39158.2	36842.3	20	22	58	72	5	3	192238	1	0	0	1	5 + 4 part	29113	92.402	1.004	0	22.62	2.06	83924	2091038	38381	36076	10622
UK301329	ERR4076482	132	94	69	59	37	10	2090551	2078259	2017978	1943017	1600418	653777	101	104410	2083772	2253793	0.924562282	41.35	41.28	38873	36682	12205	4076	41446.6	38319.9	19	22	53	72	8	8	467384	2	0	0	0	1 + 2 part	35256	90.889	1	0	8.98	1.9	69886	2048466	33284	31451	10314
UK301406	ERR4076483	131	99	74	59	33	10	2102691	2090876	2029521	1918033	1480768	635173	106	104410	2096853	2253793	0.930366276	41.28	41.28	38873	37644	10984	5368	39947.8	37166.1	20	22	57	74	7	7	366346	2	0	0	0	1 + 2 part	35432	91.451	1	0	8.73	2.09	69886	2061380	32195	31132	9172
UK301550	ERR4076484	170	115	72	60	34	10	2110958	2092516	1991613	1905308	1502758	621990	125	82105	2100315	2253793	0.931902353	41.29	41.28	38471	36683	10399	3258	38425.8	35809	21	23	59	82	8	8	381284	1	0	0	1	5 + 9 part	46748	91.107	1	0	12.86	2.24	69886	2053456	35808	32246	8059
UK301691matt	ERR4076485	134	102	74	62	34	8	2087202	2075922	2007581	1910412	1459216	505668	108	105893	2081279	2253793	0.923456147	41.38	41.28	37985	35837	12161	3652	38154.1	35233.7	21	23	59	79	9	8	391013	2	0	0	0	0 + 2 part	34853	90.804	1	0	12.27	2.44	69886	2046075	32195	29962	9207
UK301691shiny	ERR4076486	149	114	81	64	34	8	2069782	2057135	1982278	1855176	1374680	469868	123	82003	2064180	2253793	0.915869381	41.44	41.28	32201	30262	9976	2480	34202	31324.5	22	25	65	94	7	7	255387	1	0	0	1	1 + 3 part	35302	90.024	1	0	9.86	1.97	69886	2028447	29907	28032	8164
UK301962	ERR4076487	146	108	76	61	33	10	2090934	2078345	2008536	1901588	1431716	591775	114	82037	2083306	2253793	0.92435552	41.35	41.28	37644	33284	10984	2822	37003.2	34204.1	21	23	59	82	5	5	213162	1	0	0	1	0 + 3 part	34724	90.893	1	0	10.93	2.2	69886	2048539	33284	31436	8788
UK301963	ERR4076488	148	113	75	60	33	10	2080705	2069201	1977622	1865197	1423339	589157	119	81995	2073823	2253793	0.920147946	41.42	41.28	37797	32246	9954	2715	36592.7	33670.7	21	24	61	90	7	7	303181	1	0	0	1	1 + 3 part	35322	90.44	1	0	8.78	1.77	69886	2038466	33284	31193	8120
UK305898	ERR4076489	134	96	71	58	35	10	2091495	2079015	2023604	1919739	1543698	615259	102	81954	2083976	2253793	0.924652796	41.34	41.28	39100	38470	12161	4655	39401.8	36433	20	22	54	73	7	7	290808	1	0	0	1	1 + 3 part	35323	90.926	1	0	8.74	2	69887	2048616	37608	33285	9809
UK306732	ERR4076490	140	103	76	59	36	9	2086070	2074375	2007475	1878253	1519399	563840	110	104411	2079538	2253793	0.922683671	41.37	41.28	36825	33284	10018	4076	38574.9	35592.4	21	23	59	81	8	8	427993	2	0	0	0	1 + 2 part	35157	90.718	1	0	10.37	2.01	69886	2044223	32246	30262	8695
UK308096	ERR4076491	151	106	75	59	29	10	2061962	2046276	1969460	1849613	1346351	634548	115	104412	2053535	2253793	0.911146232	41.31	41.28	39100	32247	10018	1902	39138.7	35661.1	19	22	59	93	8	8	447367	2	0	0	0	1 + 2 part	35367	89.568	1	0	9.07	2.08	69887	2018117	32198	29907	8649
UK308646	ERR4076493	143	105	73	59	31	11	2079772	2067133	1979540	1867448	1396149	690305	113	104325	2073118	2253793	0.91983514	41.4	41.28	36801	32246	10018	3259	39160.5	36021.2	20	22	59	85	9	9	496038	2	0	0	0	1 + 2 part	35244	90.435	1	0	8.83	2.01	69800	2037788	31519	29907	8592
UK400124	ERR4076494	167	102	74	60	37	9	2122813	2099722	2036321	1931409	1581453	582871	117	101243	2111925	2253793	0.937053669	41.25	41.28	38873	37590	10482	5373	39608.6	37115.4	20	22	58	73	8	7	469011	2	0	0	0	6 + 2 part	41116	91.875	1	0	16.04	2.75	69886	2070156	32246	32099	9504
UK400167	ERR4076495	128	90	72	60	35	9	2087620	2074994	2034715	1950738	1534820	600725	96	104410	2080244	2253793	0.922996921	41.26	41.28	39100	33284	12362	5368	41457.1	38264.8	19	22	54	71	7	7	434741	2	0	0	0	1 + 2 part	35530	90.747	1	0	8.66	1.91	71938	2044610	32246	31136	10984
UK400200	ERR4076497	142	104	73	59	37	9	2108533	2095148	2021577	1915856	1559391	573976	111	89611	2100999	2253793	0.932205841	41.34	41.28	38474	32246	10984	4593	38760.7	36132.9	20	23	57	75	6	6	358472	1	0	0	2	3 + 6 part	46341	91.169	1	0	14.75	3.07	71963	2054516	32196	31136	9172
UK400947	ERR4076500	145	102	74	61	33	10	2090492	2074846	2002200	1901762	1449747	636610	112	104333	2083063	2253793	0.924247702	41.34	41.28	38339	32247	10984	3983	39162.8	36196.1	20	22	59	81	8	8	444652	2	0	0	0	1 + 2 part	35360	90.867	1	0	8.79	1.9	69809	2047693	31424	29907	9029
UK401127	ERR4076501	151	118	83	63	34	7	2083946	2072519	1991000	1852224	1380579	456228	124	104453	2077800	2253793	0.921912527	41.33	41.28	32195	31132	9354	2713	35648.2	32864.5	22	25	65	94	10	10	477183	2	0	0	0	1 + 2 part	35432	90.63	1	0	10.38	1.96	69929	2042200	29967	26922	7507
UK401222	ERR4076502	142	100	71	59	35	10	2086715	2071419	1993402	1900685	1513778	618843	109	104324	2079085	2253793	0.922482677	41.36	41.28	38873	34615	10984	4080	39238.6	36196.9	20	22	57	79	7	7	379363	2	0	0	0	1 + 2 part	35365	90.701	1	0	9.2	1.96	69800	2043699	33285	31136	8924
UK401257	ERR4076504	158	101	77	57	31	8	2093910	2072984	2015784	1865623	1452445	588335	116	136493	2084754	2253793	0.924997992	41.38	41.28	38873	37587	9172	4195	43620.7	40349.1	19	21	59	80	2	2	120228	0	0	0	0	3 + 2 part	9700	92.082	1	0	1.74	0.72	136493	2074907	38873	36929	9172
UK401302	ERR4076505	126	98	69	59	38	9	2081210	2071263	2000542	1930616	1613783	580433	104	104410	2076116	2253793	0.921165342	41.4	41.28	38873	37590	12161	4076	40312.6	37134.6	20	22	54	76	8	8	384330	2	0	0	0	1 + 2 part	35431	90.552	1	0	9.9	2.06	69886	2040638	33338	32198	10314
UK401589	ERR4076507	137	95	71	59	38	9	2101790	2085765	2022404	1931739	1595698	566042	105	104411	2094307	2253793	0.929236625	41.28	41.28	38873	37590	12208	4725	39541.9	36743.8	20	23	55	73	7	7	355953	2	0	0	0	1 + 2 part	35371	91.362	1	0	12.05	2.14	71897	2058921	32247	31136	9809
UK401627	ERR4076508	134	98	76	64	36	8	2105973	2092829	2040987	1954592	1526411	500263	105	104410	2098867	2253793	0.931259881	41.26	41.28	38011	35918	12161	5811	38362.3	35725.3	21	23	58	74	7	7	365700	2	0	0	0	1 + 2 part	35152	91.582	1	0	9.74	2.13	69886	2063652	32195	31132	10314
UK401689	ERR4076509	132	98	72	62	35	9	2105671	2092318	2028359	1955360	1527898	585060	107	104411	2099696	2253793	0.931627705	41.25	41.28	39082	33643	11681	4805	40043.9	37306	20	22	56	73	7	7	394625	2	0	0	0	1 + 2 part	35412	91.633	1	0	9.54	2.08	71823	2064210	32198	31226	10314
UK401719	ERR4076510	132	94	70	58	38	10	2093270	2079809	2023203	1935531	1611811	652102	101	104411	2085926	2253793	0.925518005	41.33	41.28	38471	35855	12340	4290	41097.6	38036.6	20	22	53	72	8	8	465525	3	0	0	0	1 + 2 part	35433	90.99	1	0	8.78	2.1	69886	2050456	32246	30073	10017
UK401778	ERR4076511	130	90	69	57	37	12	2102939	2088622	2041546	1956515	1639802	746369	99	104411	2095969	2253793	0.929974048	41.21	41.28	40172	38873	12362	5373	42015.9	39073.7	19	21	51	67	8	8	423935	2	0	0	0	1 + 2 part	35366	91.443	1	0	8.35	2.04	69887	2060600	37590	33285	10314
UK401821	ERR4076512	172	101	70	57	33	10	2106230	2080899	1998520	1902111	1513470	670139	119	89608	2094158	2253793	0.929170514	41.35	41.28	39155	38384	10797	4076	41315	38388.7	19	21	56	77	3	3	208832	0	0	0	0	3 + 2 part	17451	92.154	1	0	2.55	1.16	84005	2076366	38873	37587	9712
UK402034	ERR4076515	138	109	78	65	34	8	2089383	2078854	2008457	1911934	1403525	493470	115	80338	2084125	2253793	0.924718907	41.36	41.28	32195	31136	10984	3276	35683.6	32997.3	22	25	62	83	7	7	349660	1	0	0	1	0 + 3 part	34743	90.936	1	0	11.61	2.05	68081	2049332	29757	28738	9172
UK402167	ERR4076516	139	99	72	58	37	11	2122322	2108146	2043666	1945364	1625201	700444	108	84080	2115449	2253793	0.938617255	41.2	41.28	39100	38873	12123	5373	40728.5	38228.4	20	21	55	70	7	7	362111	1	0	0	1	4 + 5 part	49602	91.641	1	0	9.68	2.08	69800	2065295	33285	32247	9503
UK402313	ERR4076517	138	101	71	61	36	9	2089868	2077656	2006151	1926559	1512380	562394	108	104410	2083180	2253793	0.924299614	41.31	41.28	35222	32246	11181	3727	38691	35762.1	21	23	57	77	8	8	375725	2	0	0	0	1 + 2 part	35473	90.878	1	0	10.21	2	71911	2047585	31417	29147	9809
UK402969	ERR4076520	156	117	76	65	35	7	2094327	2080567	1981774	1898277	1410301	439993	124	104410	2086726	2253793	0.925872962	41.29	41.28	32181	31136	10608	3044	35689.7	33044.1	22	25	64	89	6	6	310585	2	0	0	0	1 + 2 part	35514	90.98	1	0	13.12	1.85	69886	2050699	29907	28032	8286
UK403028	ERR4076521	169	101	75	61	33	11	2133508	2110914	2044923	1941667	1504901	713180	115	101244	2122527	2253793	0.941757739	41.2	41.28	40189	38873	10823	5683	40764.5	38390.3	19	21	59	72	7	6	398955	2	0	0	0	5 + 3 part	41238	92.361	1	0	15.81	2.98	71913	2081286	32198	31136	9204
UK403124	ERR4076524	141	98	74	61	31	10	2105400	2090758	2026108	1928026	1423235	657567	106	96894	2097399	2253793	0.930608534	41.31	41.28	39100	35874	12161	4725	40360.3	37559.7	19	21	58	75	8	7	386734	2	0	0	0	1 + 4 part	50188	90.832	1	0	8.94	2.1	69886	2047147	30262	29379	9172
UK403226	ERR4076525	136	94	70	58	36	12	2107782	2094013	2031904	1945185	1591285	729820	101	104410	2099791	2253793	0.931669856	41.24	41.28	40179	39100	12208	5338	40900.6	38105.9	20	21	54	70	6	6	317308	2	0	0	0	1 + 2 part	35371	91.63	1	0	9.01	2.13	69886	2064413	37590	33373	10018
UK403319	ERR4076526	141	92	72	60	38	10	2139848	2122126	2075163	1983521	1624304	601637	104	84117	2131782	2253793	0.94586415	41.15	41.28	39100	38873	12208	8649	39035.7	36922.5	21	22	55	65	5	5	221307	4	0	0	1	2 + 7 part	54069	92.181	1	0	13.86	2.12	69887	2077284	37590	33285	10018
UK403424	ERR4076527	129	88	66	56	36	10	2055683	2041395	1984433	1906733	1598801	632775	97	84007	2048506	2253793	0.908914883	41.31	41.28	40164	38873	12340	2204	41012.9	37277.2	19	22	51	80	7	6	284246	0	0	0	0	1 + 0 part	2588	90.789	1	0	8.55	1.66	84007	2045872	39102	37586	11311
UK403476	ERR4076529	151	115	80	64	33	7	2100195	2087548	2008465	1887386	1363054	404616	121	82050	2092819	2253793	0.928576404	41.29	41.28	34923	31757	10017	3605	34041.1	31609.8	23	25	64	85	6	6	220509	1	0	0	1	1 + 3 part	35442	91.296	1	0	8.65	1.99	69886	2057292	30121	28390	9104
UK403633	ERR4076531	136	91	69	58	34	9	2081362	2064038	2009533	1926806	1527684	656254	104	136490	2073893	2253793	0.920179005	41.42	41.28	38381	34799	12361	4071	44864	41282.9	18	21	53	74	2	2	117992	0	0	0	0	0 + 0 part	0	91.973	1	0	11.04	1.93	136490	2073871	38381	34799	12361
UK403635	ERR4076532	142	103	71	58	35	9	2103653	2089763	2007364	1913607	1515207	632381	112	115240	2097071	2253793	0.930463002	41.31	41.28	37590	31757	10984	4345	42003.4	39082.6	19	22	56	76	9	7	421793	2	0	0	0	1 + 4 part	50252	90.824	1	0	9.28	2.25	71956	2046403	29907	28798	8007
UK403636	ERR4076533	148	103	76	61	36	10	2114176	2097863	2033422	1913999	1501548	615053	114	85302	2106429	2253793	0.934615113	41.25	41.28	36247	32195	10565	5035	37564.3	35108.1	21	23	60	76	6	6	343429	3	0	0	1	1 + 5 part	44002	91.544	1	0	13.92	2.23	69809	2062328	31136	29147	9172
UK403660	ERR4076534	149	98	72	59	37	11	2115226	2097041	2029493	1936775	1605362	700859	110	103558	2106918	2253793	0.934832081	41.29	41.28	38873	38471	10984	5082	40775	38117.8	20	21	56	72	8	7	443267	2	0	0	0	1 + 2 part	34580	91.945	1	0	17.71	3.09	69886	2072060	32195	31935	9809
UK403804	ERR4076536	148	93	69	57	36	11	2107366	2087069	2026990	1936596	1600732	690615	106	84006	2097660	2253793	0.930724339	41.3	41.28	40174	38873	12361	4725	40632.3	37817.4	19	21	53	70	2	2	92006	0	0	0	0	3 + 2 part	9763	92.658	1	0	1.82	0.77	84006	2087711	40174	38873	12055
UK403842	ERR4076537	138	100	72	62	33	9	2092737	2078356	2004313	1927361	1430995	553754	108	81974	2085513	2253793	0.925334758	41.35	41.28	37312	35797	12161	4076	37436.8	34641.6	21	23	58	78	6	6	247433	2	0	0	1	1 + 3 part	35155	90.986	1	0	8.49	2.1	71923	2050300	32419	31132	9809
UK404079	ERR4076538	143	102	74	62	35	8	2093949	2079446	2006029	1921002	1469075	505672	110	104410	2086181	2253793	0.925631147	41.33	41.28	33284	32195	12141	4448	37790.3	34979.9	21	24	58	79	7	7	379143	2	0	0	0	1 + 2 part	35393	91.002	1	0	9.9	1.8	69886	2050612	31902	30262	9692
UK404270	ERR4076540	167	118	80	59	30	8	2088373	2070040	1968628	1805402	1334354	554825	131	101393	2079875	2253793	0.922833197	41.44	41.28	32234	31757	8649	2714	38368.6	35407.8	21	23	67	96	9	8	467270	4	0	0	0	3 + 4 part	52381	89.9	1	0	12.68	2.32	71963	2026759	29966	27221	7175
UK404643	ERR4076541	158	121	86	64	29	8	2091733	2078537	1995239	1838987	1266432	502211	130	89612	2085507	2253793	0.925332096	41.42	41.28	31404	31132	8452	3127	35193	32565.2	22	24	69	95	6	6	274074	3	0	0	1	2 + 5 part	43889	90.59	1	0	14.94	2.06	71964	2041318	29781	25291	6847
UK404919	ERR4076543	151	109	78	63	32	8	2088134	2073303	1996371	1886379	1366225	495810	119	82149	2081199	2253793	0.923420651	41.37	41.28	36837	31757	10565	3151	36068	33305.9	21	24	62	86	7	7	241441	1	0	0	1	1 + 3 part	35223	90.796	1	0	9.53	2.2	71859	2045541	30262	29007	8495
UK404956	ERR4076544	127	90	72	59	35	9	2078371	2066254	2024225	1928326	1516518	553443	97	89586	2071828	2253793	0.919262772	41.42	41.28	38873	37640	12340	4725	39000.6	35851.8	20	23	54	73	7	7	350279	1	0	0	1	1 + 2 part	35445	90.372	1	0	9.72	2.26	71938	2036246	32289	31136	10314
UK405196	ERR4076547	142	99	69	57	35	11	2103284	2090575	2017577	1926561	1578980	715329	105	104412	2095099	2253793	0.929588032	41.27	41.28	39100	38474	11870	4592	42041	39080.8	19	21	54	72	8	8	464393	3	0	0	0	1 + 2 part	35188	91.415	1	0	9.18	2.23	69887	2059773	37420	32198	9809
UK406006	ERR4076551	166	114	81	61	30	6	2078012	2059382	1976716	1823157	1337729	467787	127	136505	2069487	2253793	0.918224078	41.44	41.28	35253	32295	8997	2448	40385.8	37083.2	20	23	66	96	2	2	112350	1	0	0	0	0 + 0 part	0	91.85	1	0	1.84	0.97	136505	2069121	33284	31136	8918
UK406646	ERR4076552	162	106	72	57	36	11	2113521	2093432	2009588	1897104	1588117	700461	119	101394	2103130	2253793	0.933151359	41.28	41.28	39100	38873	10018	4076	40543.8	37833.5	20	21	57	77	8	8	444168	2	0	0	1	2 + 6 part	52652	90.924	1.001	0	12.1	2.34	69887	2050329	32341	32198	7507
UK408350	ERR4076555	134	95	69	60	36	10	2102108	2088961	2027610	1962165	1585496	665729	102	104410	2094810	2253793	0.929459804	41.27	41.28	39100	38336	12161	4725	42097.5	39127.9	19	21	54	70	8	8	483103	2	0	0	0	1 + 2 part	35371	91.387	1	0	10.44	2.04	72000	2059183	32246	31136	10566
UK408377	ERR4076556	138	105	78	65	30	7	2074058	2062494	2005546	1912902	1312863	470351	111	104410	2067739	2253793	0.917448497	41.43	41.28	32196	31193	11805	2777	37602.6	34498.4	21	24	61	85	9	9	403249	2	0	0	0	1 + 2 part	35432	90.18	1	0	9.99	2.07	71721	2032021	29902	28032	9809
UK408567	ERR4076557	142	109	75	59	33	10	2074475	2063529	1976559	1864289	1443812	629323	114	104410	2067878	2253793	0.917510171	41.41	41.28	37645	32246	10017	2716	38894.3	35685.9	20	23	59	90	8	8	452627	2	0	0	0	1 + 2 part	35432	90.174	1	0	9.55	1.87	69886	2032063	32195	31132	7520
UK409111	ERR4076558	149	113	76	61	35	9	2063547	2051938	1959860	1844125	1435448	516359	120	82151	2057439	2253793	0.912878423	41.5	41.28	35318	32198	9769	2106	35100.1	32042.1	22	25	62	96	9	9	360634	1	0	0	1	0 + 4 part	34950	89.75	1	0	12.56	2.32	69888	2022178	32248	30262	8120
UK409283	ERR4076559	140	111	80	60	33	8	2060655	2049597	1975506	1833526	1383110	510453	118	82136	2055714	2253793	0.912113047	41.5	41.28	32271	31132	9352	1905	36353.3	33158.3	21	24	62	97	8	7	381818	1	0	0	1	0 + 3 part	34722	89.68	1	0	12.62	2.38	69886	2020425	29634	27928	7504
UK409775	ERR4076560	139	96	70	61	35	9	2081270	2066991	1998051	1929151	1497253	550500	104	104411	2073245	2253793	0.91989149	41.36	41.28	38873	33285	12341	3539	38750.8	35646.5	20	23	56	78	9	9	422460	2	0	0	0	1 + 2 part	35370	90.416	1	0	9.52	1.72	69887	2037641	32198	31136	10018
UK409989	ERR4076561	151	95	73	58	33	9	2090190	2069327	2014467	1898187	1496055	621513	110	136493	2081023	2253793	0.923342561	41.39	41.28	38873	36965	10981	4071	43263.6	39947.1	19	21	56	77	2	2	101871	0	0	0	0	3 + 2 part	9575	91.934	1	0	1.3	0.87	136493	2071374	38873	36313	10819
UK500213	ERR4076562	137	102	76	62	33	10	2091177	2078383	2018008	1910108	1468301	631949	110	89611	2084884	2253793	0.925055673	41.42	41.28	38873	33284	10823	4076	38939.3	36021	20	22	59	79	8	8	458436	1	0	0	3	4 + 6 part	45110	90.496	1	0	16.08	3.09	71963	2039485	32290	31136	9172
UK500626	ERR4076563	131	92	69	56	36	11	2090950	2078290	2027427	1929441	1604239	695398	98	104411	2083319	2253793	0.924361288	41.31	41.28	40172	38873	12205	4592	41911.4	38741.3	19	21	52	70	8	8	429459	2	0	0	0	1 + 2 part	35595	90.849	1	0	8.01	1.81	69887	2047398	37608	32247	9809
UK501771	ERR4076565	156	103	70	55	33	9	2078161	2060302	1979206	1864052	1501275	606956	113	84007	2068229	2253793	0.917665908	41.33	41.28	39102	37586	10568	2480	40459	37127.9	19	22	55	84	6	6	263286	0	0	0	0	3 + 2 part	16886	91.04	1	0	10.73	1.9	84007	2051139	38475	36047	9172
UK501958	ERR4076567	152	108	72	56	32	7	2072893	2055720	1958589	1836210	1448084	506684	121	95271	2065555	2253793	0.916479464	41.36	41.28	37867	37586	9680	2503	39971.7	36633.3	20	22	59	91	8	7	320502	0	0	0	0	3 + 2 part	16880	90.91	1	0	11.42	1.86	84128	2048489	35020	31341	8059
UK502305	ERR4076569	154	110	71	57	33	7	2059117	2042349	1943476	1845912	1461233	486333	122	83925	2051848	2253793	0.910397716	41.43	41.28	38475	36047	9172	1545	38957.8	35467.1	20	23	58	100	6	6	291804	0	0	0	0	3 + 2 part	16277	90.339	1	0	12.78	1.97	83925	2035212	36047	31344	8122
UK502449	ERR4076570	165	111	76	56	32	8	2088594	2069124	1982386	1833533	1426925	522512	124	81844	2078934	2253793	0.922415679	41.25	41.28	38873	33236	9173	2960	37879.9	34941	20	23	60	89	8	6	290690	0	0	0	0	4 + 1 part	16441	91.492	1	0	12.46	2.04	70071	2061839	32450	29904	7500
UK502892	ERR4076571	141	97	76	58	37	11	2104793	2090385	2043754	1915600	1608820	689126	105	104412	2096722	2253793	0.930308152	41.25	41.28	38873	37590	10566	5373	40679.4	37844.4	20	22	56	74	7	7	387843	2	0	0	0	1 + 2 part	35366	91.461	1	0	9.7	1.75	69887	2061242	32978	32198	9172
UK600252	ERR4076573	142	108	75	62	32	10	2080202	2068069	1987245	1890410	1405514	621740	116	86763	2074513	2253793	0.920454097	41.48	41.28	36825	32196	10984	2700	37670.3	34673.8	20	23	60	87	7	6	364369	1	0	0	2	2 + 7 part	45933	90.016	1	0	16.07	3.16	69886	2028375	32196	29147	8778
UK600657	ERR4076574	142	108	76	64	31	10	2075866	2062231	1984401	1895914	1356009	615405	117	86844	2070042	2253793	0.91847033	41.51	41.28	33448	31136	11111	2478	36960.6	33947.2	21	23	61	89	7	6	356138	1	0	0	2	1 + 8 part	45405	89.85	1	0	17.09	3.26	69887	2024211	31136	28390	8647
UK600935	ERR4076575	148	118	78	65	34	7	2060963	2051306	1959480	1867763	1369915	438833	123	105893	2055277	2253793	0.911919151	41.48	41.28	31757	30871	10149	1727	35232.4	32129.1	23	26	64	102	10	9	407383	2	0	0	0	0 + 2 part	34836	89.648	1	0	13.02	2.33	69886	2020124	30192	28390	8059
UK601761	ERR4076576	151	93	70	59	35	8	2109176	2089140	2034257	1950852	1557963	578579	105	136410	2098333	2253793	0.931022947	41.24	41.28	38873	37587	12364	5382	43665.6	40653.7	19	21	54	69	2	2	100656	0	0	0	0	0 + 0 part	0	93.14	1	0	1.33	0.81	136410	2098331	38384	36076	12364
UK603404	ERR4076577	128	102	76	63	32	9	2068326	2058571	2000312	1898565	1406749	606851	109	104257	2063901	2253793	0.91574559	41.47	41.28	33552	31757	10738	2448	39753.3	36403.9	20	23	60	85	8	7	440892	3	0	0	0	0 + 2 part	33548	90.082	1	0	13.84	2.12	71963	2030021	31132	29177	9225
UK603405	ERR4076578	149	117	76	60	33	9	2090353	2080016	1981782	1852103	1424917	566772	123	89602	2084948	2253793	0.925084069	41.43	41.28	36743	32246	9604	2777	37141.5	34359	21	23	63	89	6	6	312724	1	0	0	2	1 + 7 part	45911	90.487	1	0	17.22	3.38	71954	2038903	32198	31136	8501
UK603657	ERR4076581	161	101	73	60	37	11	2140895	2118116	2045099	1944323	1590640	659290	117	85380	2130391	2253793	0.945246968	41.19	41.28	38873	38474	10984	6629	38505.7	36397.4	21	22	58	70	4	4	186020	3	0	0	3	2 + 9 part	60796	91.766	1.001	0	16.86	2.22	69887	2069482	37590	32275	8676
UK604116	ERR4076583	139	94	67	55	35	11	2096143	2079652	2012718	1922825	1606172	722121	105	101393	2087870	2253793	0.92638055	41.39	41.28	40189	38873	12161	4281	43049.8	39880.5	19	21	51	71	9	9	540839	2	0	0	1	2 + 6 part	52634	90.248	1	0	12.09	2.36	71959	2034970	37608	36801	8648
UK604332	ERR4076584	158	113	75	60	35	8	2086374	2071673	1978681	1865284	1475249	550439	120	136409	2076581	2253793	0.921371661	41.41	41.28	33127	31493	9809	2765	40693.4	37493.8	20	23	61	89	4	4	148317	0	0	0	0	0 + 0 part	0	92.152	1	0	7.18	1.16	136409	2076346	31378	29903	9292
UK604374	ERR4076585	183	118	81	63	32	9	2115955	2090099	1995028	1862912	1386384	589612	139	95004	2105022	2253793	0.933990832	41.34	41.28	33284	32209	9172	4055	37221.7	34764.8	21	23	67	89	6	6	335775	4	0	0	1	9 + 8 part	55491	90.681	1.002	0	38.04	3.03	71964	2047877	29967	28390	7068
UK604779	ERR4076586	121	91	68	54	36	12	2065747	2055124	2002954	1899347	1598762	768982	97	105893	2060379	2253793	0.914182891	41.38	41.28	40174	38473	12207	2480	42693.7	39029.8	18	21	51	75	9	8	465881	2	0	0	0	0 + 2 part	34852	89.87	1	0	10.66	2.27	69886	2025526	37590	32197	9809
UK604947	ERR4076587	127	92	73	58	35	11	2082126	2069706	2022439	1908480	1546944	672770	99	80551	2075554	2253793	0.920915985	41.41	41.28	40189	38873	12161	4592	39743.2	36600.1	20	22	55	75	8	8	438535	1	0	0	1	1 + 2 part	35432	90.529	1	0	9.07	2.06	72055	2040079	37606	31196	9172
UK607122	ERR4076589	151	100	75	60	34	10	2098738	2080522	2023294	1908861	1495893	635518	111	101394	2088993	2253793	0.926878822	41.38	41.28	38474	36200	10565	4592	39458.1	36572.8	20	22	58	77	9	9	518450	2	0	0	1	2 + 5 part	52725	90.292	1.001	0	12.33	2.21	69887	2036266	32247	31136	9172
UK607239	ERR4076591	186	110	80	64	31	10	2116587	2089607	2018978	1907798	1376342	630928	129	101582	2102740	2253793	0.932978317	41.37	41.28	32246	31757	10063	4076	38012.4	35464.8	21	23	63	83	7	7	380807	5	0	0	0	7 + 7 part	54556	90.465	1.004	0	34.74	2.78	69886	2046770	31132	29147	8059
UK607708	ERR4076593	192	102	76	58	34	11	2104435	2073954	2009184	1876105	1506180	693663	119	101583	2086105	2253793	0.925597426	41.4	41.28	38426	33285	9808	4076	39829.1	36865.7	20	22	59	81	6	6	364400	5	0	0	0	6 + 6 part	41194	90.361	1.004	0	34.3	3.08	69887	2043841	32247	31132	8848
UK608142	ERR4076595	129	94	69	58	36	12	2068252	2055816	2000364	1918096	1578647	757325	102	105893	2062353	2253793	0.915058748	41.36	41.28	38873	37590	12208	2425	41756.9	38210	19	21	53	78	10	9	519100	2	0	0	0	0 + 2 part	34836	89.97	1	0	10.55	2.27	69886	2027515	33282	31136	10018
UK608306	ERR4076596	142	102	77	61	33	9	2085626	2071523	2009010	1887019	1422311	554028	111	96853	2078814	2253793	0.922362435	41.41	41.28	37566	32246	10565	4281	37344.1	34444.8	21	23	60	82	9	8	390125	2	0	0	0	1 + 4 part	50182	90.012	1	0	10.35	2.07	62666	2028336	31446	29907	8120
UKAppleby	ERR4076597	150	93	69	58	38	10	2125549	2105315	2043742	1954972	1634960	619609	106	83492	2115477	2253793	0.938629679	41.26	41.28	39150	38383	12364	7240	39661.6	37227.6	20	22	54	67	2	2	102961	0	0	0	0	0 + 2 part	17517	93.036	1	0	6.29	1.29	69886	2097603	38873	37586	12164
USA01_06	ERR4076598	162	109	76	62	33	7	2089574	2068344	2000923	1893918	1426298	479520	125	114094	2080846	2253793	0.923264026	41.35	41.28	35058	33284	10597	2483	38854.9	35873.3	21	23	61	84	7	7	238156	2	0	0	3	5 + 7 part	50697	89.967	1.001	0	25.23	2.07	114094	2029390	34859	31130	8059
USA01_09	ERR4076599	145	109	69	58	32	10	2050506	2038965	1943112	1865204	1448038	666421	117	113221	2044645	2253793	0.907201771	41.39	41.28	38471	33333	11908	1362	41236.3	37409.6	19	22	56	101	7	7	321912	1	0	0	0	0 + 0 part	0	90.734	1	0	9.39	1.71	113216	2044407	33215	29904	10619
USA01_10	ERR4076600	130	91	72	61	32	8	2051099	2037416	1990149	1909915	1447744	562972	101	136567	2045042	2253793	0.907377918	41.39	41.28	38471	36867	11732	1545	42857.7	38888.2	19	22	55	85	6	6	245327	1	0	0	0	0 + 0 part	0	90.752	1	0	7.87	1.91	136567	2044987	36047	30506	11369
USA01_12	ERR4076601	124	86	67	57	34	9	2050591	2037044	1989188	1913889	1541081	634247	96	136555	2044671	2253793	0.907213307	41.38	41.28	39074	38043	12988	1600	44913.4	40746.1	18	21	51	80	6	6	260979	1	0	0	0	0 + 0 part	0	90.748	1	0	8.56	1.61	136555	2044653	36725	33285	12364
USA01_13	ERR4076602	130	87	66	56	35	10	2056666	2042572	1991268	1924571	1600940	707607	98	136481	2050197	2253793	0.909665173	41.33	41.28	39074	38471	12364	1950	46498.2	42297.8	18	20	50	78	7	6	337213	1	0	0	0	0 + 0 part	0	90.982	1	0	7.37	1.51	136481	2050039	37491	33284	12340
USA01_24	ERR4076603	122	84	63	54	34	9	2052133	2038990	1988621	1917989	1602943	695892	93	136557	2045942	2253793	0.907777245	41.37	41.28	39074	37612	12364	1545	49231.4	44691.1	17	20	48	77	7	6	355715	1	0	0	0	0 + 0 part	0	90.818	0.999	0	7.72	1.91	136557	2045803	37612	36047	12343
USA01_25	ERR4076604	189	108	76	60	33	8	2075731	2047095	1968311	1853326	1428769	532473	129	84006	2063376	2253793	0.915512649	41.41	41.28	36047	33284	9809	1908	37725.2	34537.9	21	23	61	96	8	7	293376	3	0	0	0	1 + 3 part	15775	90.24	1.006	0	33.86	2.34	84006	2046911	30137	29147	8143
USA01_33	ERR4076605	121	84	65	55	34	10	2051954	2039888	1996063	1923888	1595612	734561	93	136557	2046117	2253793	0.907854892	41.38	41.28	40179	38472	12364	1600	48079.4	43649.1	17	20	49	76	7	6	337339	1	0	0	0	0 + 0 part	0	90.796	1	0	7.87	1.61	136557	2046030	38472	35583	12340
USA01_55	ERR4076607	155	93	72	57	31	9	2079913	2057599	2004236	1888921	1473330	650373	108	136557	2069428	2253793	0.9181979	41.35	41.28	39074	37590	11732	3400	44611.3	40962	18	21	55	78	6	6	270255	1	0	0	2	8 + 6 part	34714	90.285	1	0	19.32	2.16	136557	2034620	36880	35553	9809
USA01_73	ERR4076608	195	90	67	54	33	13	2103361	2067394	2013116	1918321	1574826	847888	110	88074	2083743	2253793	0.924549415	41.37	41.28	40184	39271	12164	3591	43703.2	40405.8	18	20	51	71	10	9	507079	3	0	0	2	8 + 13 part	63082	89.33	1.003	0	36.88	2.52	84049	2019876	38474	36047	9172
USA02_08	ERR4076609	127	86	66	55	36	9	2107528	2091604	2041105	1952491	1628049	623577	99	136456	2101322	2253793	0.932349155	41.21	41.28	39100	38845	15108	6888	44962.6	41920.9	19	21	50	64	5	5	196518	2	0	0	1	0 + 3 part	30799	91.873	1	0	17.29	2.41	136456	2070523	38845	37587	10910
USA02_20	ERR4076610	163	103	71	58	30	9	2083435	2062069	1983287	1882161	1445469	672652	117	136556	2073143	2253793	0.919846233	41.34	41.28	38873	36866	10981	2662	45618.1	41961.6	18	20	57	83	7	6	328143	1	0	0	1	6 + 7 part	35056	90.427	1	0	20.41	2.26	136556	2037884	36842	33216	9172
USA02_34	ERR4076611	130	93	70	59	35	9	2045255	2031771	1980912	1901449	1516909	621936	104	136557	2039861	2253793	0.905079127	41.41	41.28	37587	33286	12340	1225	43443.9	39320.2	19	22	54	90	8	7	369741	1	0	0	0	0 + 0 part	0	90.511	1	0	8.38	1.72	136557	2039573	33286	31136	12161
USA02_36	ERR4076612	126	91	68	56	34	10	2043958	2031323	1974391	1888939	1557598	688085	101	136556	2038929	2253793	0.904665601	41.41	41.28	39074	36889	12161	1260	45082.6	40784.7	18	21	52	89	6	5	198340	1	0	0	0	0 + 0 part	0	90.488	1	0	10.3	1.67	136556	2038908	38474	36047	11732
USA03_30	ERR4076613	125	84	65	55	34	12	2070847	2055300	2008951	1935599	1615825	828725	97	136558	2064817	2253793	0.916152016	41.24	41.28	42142	39074	12340	4076	47934.3	43915.1	17	19	49	70	7	6	310332	1	0	0	0	0 + 0 part	0	91.634	1	0	8.43	1.55	136558	2064729	38873	37587	12262
USA03_67	ERR4076614	126	88	66	56	35	9	2050219	2036468	1986560	1916098	1596750	671423	99	136611	2044683	2253793	0.907218631	41.39	41.28	38873	37590	12364	1441	47637.7	43217.8	18	20	50	82	6	5	275779	1	0	0	0	0 + 0 part	0	90.737	1	0	7.92	1.71	136611	2044337	37590	35553	12343
USA05_40	ERR4076617	117	84	63	52	34	11	2054594	2043379	1994850	1914293	1644335	808538	93	136557	2049893	2253793	0.90953029	41.37	41.28	42305	39074	12340	2076	50522.4	45951.7	16	19	47	74	7	6	355734	1	0	0	0	0 + 0 part	0	90.961	1	0	8.83	1.61	136557	2049799	39074	37590	12205
USA05_43	ERR4076618	172	108	77	57	29	11	2093933	2071690	2000705	1852102	1364305	689187	120	84049	2081082	2253793	0.923368739	41.43	41.28	37098	32919	9472	3258	38759.2	35789	20	22	60	84	9	9	435138	3	0	0	1	7 + 15 part	62310	89.129	1.005	0	43.06	3.07	84049	2018303	31142	29885	8059
USA05_51	ERR4076621	131	88	68	57	36	10	2110618	2095781	2049928	1969875	1651357	693176	98	136520	2103530	2253793	0.933328837	41.2	41.28	40657	39074	12343	6629	45769.1	42717.6	18	20	51	65	4	4	184080	1	0	0	1	0 + 3 part	30300	92.014	1	0	15.1	1.98	136520	2073208	37060	36047	11732
USA05_61	ERR4076622	159	94	68	56	33	10	2100753	2077410	2009510	1919766	1579965	738856	111	136556	2089937	2253793	0.927297671	41.33	41.28	41036	39074	11732	4073	47839.6	44361.6	17	19	53	73	6	5	319028	1	0	0	1	3 + 9 part	35949	91.104	1	0	18.31	1.9	136556	2053266	38873	36047	10565
USA05_66	ERR4076623	133	91	69	57	35	10	2069422	2054688	2000152	1915320	1568463	687188	101	136588	2062352	2253793	0.915058304	41.4	41.28	39074	36865	12205	2489	44680.6	40885.4	18	21	52	77	4	4	173007	0	0	0	1	0 + 1 part	31045	90.134	1	0	14.67	2.07	136588	2031496	36865	33176	10565
USA05_74	ERR4076625	177	91	69	57	35	11	2113213	2086755	2035275	1949906	1610741	746701	109	136567	2098823	2253793	0.931240358	41.2	41.28	40657	39074	12208	5373	45504.9	42376	18	20	52	68	6	5	259492	1	0	0	1	6 + 7 part	33034	91.66	1	0	15.64	1.94	136567	2065257	38873	36047	11732
USA05_80	ERR4076626	155	99	71	56	33	12	2068927	2048001	1985758	1874379	1504248	787781	112	115555	2057765	2253793	0.913023068	41.35	41.28	39102	33313	11178	2220	42850.7	39123.6	18	21	54	85	10	10	511186	0	0	0	2	8 + 7 part	55649	88.803	1	0	26.13	2.4	115555	2001529	33313	31323	8059
USA06_60	ERR4076628	157	116	71	59	32	6	2045364	2030492	1917727	1825647	1372180	438395	128	136565	2039559	2253793	0.90494513	41.4	41.28	33325	31464	9171	1112	40026.2	36221.5	21	24	61	115	5	5	182125	1	0	0	0	0 + 0 part	0	90.52	1	0	10.44	1.72	136565	2039333	30067	28390	9028
USA06_79	ERR4076629	149	99	71	61	33	9	2070395	2054615	1984810	1917027	1483912	622143	110	136584	2062473	2253793	0.915111991	41.44	41.28	38871	35556	12011	2448	42878.3	39238.5	19	22	56	84	5	5	187326	1	0	0	1	0 + 1 part	31045	90.144	1	0	19.15	2.07	136584	2031214	35556	31136	8974
USA07_01	ERR4076630	137	95	69	57	35	9	2081396	2064815	2000773	1907895	1575992	630601	107	136509	2074385	2253793	0.920397304	41.28	41.28	39074	37590	11670	3259	44288.7	40763.2	19	21	54	76	5	5	209627	3	0	0	0	1 + 2 part	6468	91.777	1	0	22.1	2.66	136509	2067898	37590	35813	10984
USA07_02	ERR4076631	132	98	71	57	31	10	2043817	2031020	1969181	1867230	1453527	700052	108	136507	2038686	2253793	0.904557783	41.43	41.28	39074	33425	11001	1269	44640.8	40380.2	18	21	55	96	6	6	273285	1	0	0	0	0 + 0 part	0	90.455	1	0	9.71	1.77	136507	2038513	36832	31136	10565
USA07_04	ERR4076632	122	84	64	54	35	11	2072565	2060363	2014107	1939872	1643347	760620	93	136568	2066592	2253793	0.916939577	41.25	41.28	40657	39074	12364	4073	47250.2	43325.6	18	20	48	68	6	6	275845	1	0	0	0	0 + 0 part	0	91.702	1	0	7.98	1.89	136568	2066564	39074	37587	12340
USA07_05	ERR4076633	125	85	63	53	35	11	2070650	2058337	2006785	1933319	1660809	779982	94	136567	2064566	2253793	0.916040648	41.26	41.28	42305	40177	12364	3261	48198.6	44151.9	17	19	47	69	6	6	283739	1	0	0	0	0 + 0 part	0	91.607	1	0	7.94	1.55	136567	2064548	39074	38472	12340
USA07_09	ERR4076634	122	90	68	56	34	11	2097969	2085210	2030730	1943966	1602229	762954	101	113204	2093510	2253793	0.928882999	41.23	41.28	42029	39071	12340	5368	45418.6	42188.6	18	20	51	68	7	6	355036	5	0	0	0	0 + 1 part	19721	91.996	1	0	16.88	2.12	113104	2073562	38471	35742	11732
USA07_16	ERR4076635	158	103	73	62	33	8	2065129	2045623	1974518	1892121	1434703	512704	118	84006	2056218	2253793	0.91233667	41.44	41.28	37141	34641	12025	1731	37713	34407	21	23	59	91	9	8	352946	4	0	0	0	1 + 3 part	11086	90.062	1.007	0	43.78	2.49	84006	2044289	33581	30560	10924
USA07_22	ERR4076636	158	108	76	64	32	8	2071528	2053281	1972876	1878896	1424737	566851	121	136558	2062458	2253793	0.915105336	41.48	41.28	36875	33551	10691	2228	41196.4	37699	20	22	62	93	7	6	257343	1	0	0	1	3 + 8 part	38316	89.82	1	0	16.21	2.03	136558	2023881	32972	29901	9521
USA07_32	ERR4076637	128	87	68	56	34	9	2039107	2024648	1978241	1891138	1536949	655816	98	136556	2032871	2253793	0.901977688	41.44	41.28	38873	36901	12343	714	45871.5	41375	18	21	51	92	6	5	258911	1	0	0	0	0 + 0 part	0	90.212	1	0	9.1	1.87	136556	2032715	37590	31136	12207
USA08_01	ERR4076639	183	115	76	60	32	9	2062910	2040654	1946029	1832183	1366862	552825	130	86500	2052046	2253793	0.910485568	41.49	41.28	33283	31753	9809	1458	36392.5	33134.8	21	24	62	106	10	8	386120	4	0	0	0	2 + 2 part	14423	89.569	1.009	0	47.33	3.34	83999	2036679	30560	28390	8149
USA08_02	ERR4076640	126	87	68	56	33	10	2056512	2042417	1996463	1902296	1534040	696422	98	136557	2050592	2253793	0.909840433	41.35	41.28	39074	37590	12205	2222	45900	41761.6	18	21	52	78	7	6	290153	1	0	0	0	0 + 0 part	0	91.004	1	0	8.14	1.8	136557	2050446	37590	35580	12161
USA08_10	ERR4076642	128	89	68	57	35	9	2058294	2044198	1991254	1912588	1564209	627282	100	136559	2052374	2253793	0.910631101	41.34	41.28	38873	37590	12343	2228	44356.7	40392.6	19	21	52	80	5	5	205381	1	0	0	0	0 + 0 part	0	91.074	1	0	8.58	1.71	136559	2052229	37590	33283	12205
USA08_22	ERR4076644	135	99	74	61	34	8	2045440	2033299	1976960	1883602	1440948	555622	109	136557	2040366	2253793	0.905303193	41.4	41.28	32992	31386	12208	1270	41631.6	37689.2	20	23	57	95	8	7	320671	1	0	0	0	0 + 0 part	0	90.526	1	0	10.44	1.57	136557	2040011	30252	29008	11732
USA08_56	ERR4076646	152	100	74	57	32	10	2073069	2054725	1991975	1866381	1465150	673426	115	136554	2065356	2253793	0.916391168	41.36	41.28	38873	35580	10565	2448	43048.3	39449.1	19	21	57	85	6	6	285466	1	0	0	0	1 + 3 part	23396	90.617	1	0	9.94	1.86	136554	2041885	33412	31136	8721
USA08_62	ERR4076647	115	81	62	53	34	10	2056644	2044155	1999098	1932899	1638298	754384	91	136527	2051619	2253793	0.91029611	41.35	41.28	42219	39074	12934	2223	50349.4	45832.8	17	19	46	71	8	7	369729	1	0	0	0	0 + 0 part	0	91.052	1	0	9.7	1.8	136527	2051468	39074	37590	12365
USA08_74	ERR4076648	124	93	71	58	33	9	2065932	2055689	2002971	1908127	1476121	575440	98	104410	2059970	2253793	0.914001419	41.48	41.28	39100	38471	12161	2888	40291.8	36826.7	20	22	54	78	8	8	433109	2	0	0	0	1 + 2 part	35432	89.842	1	0	8.84	1.83	69886	2024527	38471	32195	9809
USA08_75	ERR4076649	186	99	69	55	36	10	2116498	2085171	2009187	1905708	1622447	689473	123	136551	2101700	2253793	0.932516873	41.32	41.28	38873	37590	10984	4397	44686.9	41671.3	19	21	54	74	7	7	287890	1	0	0	2	6 + 8 part	35269	91.631	1	0	30.31	3.2	136551	2065378	37590	36047	9172
USA08_77	ERR4076650	151	88	67	56	37	12	2108136	2084851	2031484	1949195	1657746	762068	107	103569	2098861	2253793	0.931257218	41.19	41.28	42136	39100	12341	5368	42959.8	40006.7	19	21	51	67	6	6	283992	3	0	0	0	1 + 2 part	34135	91.607	1	0	7.99	1.74	81562	2064452	39100	38471	10984
USA09_02	ERR4076653	172	94	69	54	34	12	2108045	2079895	2017743	1899144	1606491	796042	114	83899	2094743	2253793	0.929430076	41.21	41.28	40794	39071	10984	4195	43233.7	40182.7	18	20	53	72	7	7	357638	3	0	0	1	1 + 4 part	17919	91.561	1.006	0	29.97	2.46	83899	2075665	38873	37590	9741
USA09_05	ERR4076654	149	110	77	64	32	8	2046066	2033130	1960306	1864627	1326137	480939	120	85005	2040272	2253793	0.905261486	41.41	41.28	33413	31136	10984	1229	34873.7	31569.8	22	25	62	106	7	6	277499	1	0	0	0	0 + 0 part	0	90.527	1	0	14.36	1.67	70523	2039710	30262	28259	10857
USA09_07	ERR4076656	190	100	69	56	32	14	2123444	2092677	2024116	1928625	1542294	886023	117	84049	2105112	2253793	0.934030765	41.16	41.28	43747	39697	12164	4592	42612.2	39801.1	18	20	53	70	10	9	411213	4	0	0	2	11 + 9 part	63659	90.259	1.003	0	54.21	3.38	84049	2040301	38394	36047	8836
USA09_09	ERR4076657	122	83	62	53	34	11	2072795	2059576	2009744	1943523	1647702	807980	93	136555	2066764	2253793	0.917015893	41.24	41.28	43101	39071	12932	3261	50467	46279	16	19	46	67	7	6	355824	1	0	0	0	0 + 0 part	0	91.731	1	0	9.05	1.74	136555	2066664	39071	37590	12343
USA09_10	ERR4076658	152	98	72	57	35	10	2093238	2072777	2012118	1900527	1545276	683746	114	128303	2084776	2253793	0.925007754	41.33	41.28	38471	36822	11732	4015	42895.5	39678.7	19	21	55	76	6	6	333734	3	0	0	0	2 + 1 part	27808	90.859	1.004	0	31.02	2.48	113278	2056706	35580	30560	9735
USA09_12	ERR4076659	130	88	65	56	36	11	2060986	2047499	1991992	1923756	1619346	726954	98	113276	2054687	2253793	0.91165737	41.24	41.28	40168	38475	12364	2220	43884.9	40008	18	21	50	76	7	7	313013	1	0	0	0	0 + 0 part	0	91.142	1	0	14.94	1.9	113276	2054438	38475	35583	12207
USA09_14	ERR4076660	166	101	73	60	35	9	2098540	2074081	2005922	1919471	1550343	633499	120	136556	2088336	2253793	0.926587313	41.31	41.28	38873	35553	11016	3261	43367.8	40184.1	19	21	57	79	6	6	220217	1	0	0	1	3 + 8 part	36297	91.028	1	0	19.11	1.95	136556	2051338	34776	31136	9172
USA09_15	ERR4076661	151	96	71	59	32	8	2077353	2057129	1994699	1904873	1481375	632749	111	136558	2067933	2253793	0.917534574	41.45	41.28	36923	35553	11732	3159	46311	42492	18	20	56	80	6	5	325526	1	0	0	1	3 + 8 part	38379	90.073	1	0	17.2	1.87	136558	2029462	32800	29901	10981
AusPenny	ERR4076663	139	106	75	63	34	9	2099126	2084729	2019676	1926663	1466086	573484	116	101813	2093260	2253793	0.928772074	41.35	41.28	39083	32145	10984	4281	38603.4	35853.7	20	23	59	77	7	7	331133	0	0	0	0	2 + 4 part	41376	91.041	1	0	15.21	2.39	71822	2051876	32145	29282	9687
WA99164PPY30046	SRR18311080	173	91	67	55	33	14	2084609	2057950	2006129	1914777	1566174	874439	105	84049	2068016	2253793	0.917571401	41.37	41.28	43753	39701	12299	3018	42841.5	39310.2	18	20	51	73	10	9	475139	3	0	0	2	9 + 9 part	61460	88.957	1	0	60.63	3.59	84049	2005450	37512	36047	9408
TN37220PPY30067	SRR18311085	137	88	67	55	31	13	2073576	2052581	2001792	1915726	1515836	863622	101	115432	2063279	2253793	0.915469611	41.34	41.28	43747	39698	12361	2778	45260.4	41434.5	17	19	50	74	9	9	434060	2	0	0	2	8 + 6 part	56188	89.022	1	0	34.19	2.69	115432	2006245	37453	33283	9809
TN37220PPY30028	SRR18311087	125	94	70	57	36	9	2078688	2068283	2009624	1919672	1593041	637532	102	136557	2074125	2253793	0.920281942	41.37	41.28	38471	35743	12205	3963	44356.1	40820.2	19	21	53	75	7	7	355057	5	0	0	0	0 + 1 part	19721	91.129	1	0	17.67	2.24	136557	2054404	35216	31544	10565
SD57007PPY30576	SRR18311088	120	82	64	55	34	10	2054018	2040697	1996602	1930336	1602607	724476	92	136562	2048367	2253793	0.908853209	41.35	41.28	40162	38091	12364	1902	47843.1	43482.4	17	20	48	74	6	5	235992	1	0	0	0	0 + 0 part	0	90.882	1	0	9.03	1.86	136562	2048280	37624	36832	12343
PA19348PPY30017	SRR18311091	154	101	74	63	31	8	2083069	2063625	2002675	1923359	1440822	594863	116	136555	2074454	2253793	0.920427919	41.41	41.28	38471	35742	11854	2540	43888.7	40396.4	19	21	58	81	7	6	273397	1	0	0	1	3 + 7 part	38545	90.313	1	0	17.54	2.21	136555	2035469	35742	31196	10565
NY14853PPY30045	SRR18311095	127	88	69	60	32	8	2043436	2030042	1984947	1919425	1449857	590224	98	136507	2037359	2253793	0.903968998	41.41	41.28	36982	35554	12364	1112	44445	40176.9	19	22	53	87	6	5	236069	1	0	0	0	0 + 0 part	0	90.419	1	0	9.38	1.91	136507	2037204	35554	30123	12343
NY14853PPY30040	SRR18311096	143	91	69	57	33	11	2096066	2076645	2019551	1934510	1582270	786975	106	136555	2087581	2253793	0.926252322	41.33	41.28	42308	39074	12011	4592	47441.1	43942.4	17	19	52	71	6	5	313900	1	0	0	1	2 + 6 part	39082	90.869	1	0	17.53	2.29	136555	2047940	38873	36909	10565
NE68583PPY30236	SRR18311098	167	110	79	61	32	6	2059482	2036962	1960727	1826876	1355116	445301	125	115436	2048501	2253793	0.908912664	41.42	41.28	31753	31133	9495	1474	38147.4	34672.6	21	24	63	103	9	9	361058	2	0	0	2	11 + 6 part	52944	88.507	1	0	31.49	2.96	115436	1994489	29144	25357	8039
NE68583PPY30193	SRR18311099	181	111	77	62	30	11	2083559	2058889	1979218	1869431	1331397	679788	127	84050	2070049	2253793	0.918473436	41.38	41.28	33428	31337	10063	2480	37153.7	34124.7	20	23	62	92	10	9	381469	4	0	0	1	10 + 10 part	64012	88.918	1	0	58.11	3.64	84050	2004876	29144	26707	8122
NE68583PPY30187	SRR18311100	156	95	71	56	33	11	2060677	2036799	1980911	1873697	1497030	728973	111	115428	2049106	2253793	0.9091811	41.41	41.28	38533	33281	12164	1474	42598.1	38729.4	18	21	54	88	9	9	396013	2	0	0	2	10 + 7 part	52568	88.536	1	0	30.67	3.06	115428	1995470	33102	29876	8125
ND58102PPY30322	SRR18311102	127	83	65	56	34	10	2055956	2038992	1994616	1929073	1583036	704492	97	136561	2049638	2253793	0.909417147	41.34	41.28	40179	39566	12934	2223	46917.9	42668	18	20	49	76	7	6	334271	3	0	0	0	0 + 2 part	7770	90.6	1	0	31.49	3.18	136561	2041729	37590	35742	12341
MO65211PPY30926	SRR18311109	143	87	67	54	33	13	2093489	2070286	2025928	1933547	1595483	882616	104	115432	2083062	2253793	0.924247258	41.2	41.28	43747	39697	12697	4592	46427.1	42910.2	17	19	49	68	9	8	362684	2	0	0	2	10 + 7 part	54201	89.951	1	0	30.04	2.91	115432	2027350	38533	36047	10569
MI48910PPY30110	SRR18311110	137	86	66	54	33	12	2076210	2054537	2010904	1922319	1577355	813946	103	115432	2067156	2253793	0.917189822	41.34	41.28	40177	39102	12697	2957	45942.9	42138.3	17	20	49	71	9	9	452464	2	0	0	2	8 + 7 part	54201	89.238	1	0	30.83	3.03	115432	2011265	38263	36742	10615
MI48910PPY30086	SRR18311111	172	92	67	54	33	14	2099913	2074506	2020804	1920102	1581991	885829	105	84049	2083573	2253793	0.924473987	41.28	41.28	43753	39702	12299	4076	43232.7	39967.5	18	20	51	69	9	8	399619	3	0	0	2	7 + 9 part	61986	89.637	1	0	60.33	3.76	84049	2020481	38474	37512	9172
MI48910PPY30051	SRR18311112	119	90	66	53	34	10	2077560	2066652	2012656	1920124	1625603	749521	99	136558	2073499	2253793	0.920004188	41.37	41.28	41036	39071	12205	4071	49326.6	45380.7	17	19	49	70	7	6	373478	5	0	0	0	0 + 1 part	19721	91.107	1	0	17.38	2.19	136558	2053637	38471	36144	11732
CO80526PPY20216	SRR18311116	159	102	76	59	30	10	2058871	2036512	1976658	1854243	1363618	651034	118	92302	2048277	2253793	0.908813276	41.41	41.28	36827	33213	10981	1362	39351.2	35762.9	19	22	58	96	10	10	406902	1	0	0	2	11 + 7 part	55029	88.381	1	0	25.66	2.66	92302	1991771	31331	29362	8059
KS66506PPY30079	SRR18311120	145	91	68	56	32	10	2045838	2022859	1969548	1880403	1477816	690282	108	115438	2035860	2253793	0.903303897	41.49	41.28	38471	35718	12361	838	43576.6	39362.9	18	21	52	98	9	9	425393	2	0	0	2	10 + 7 part	54289	87.865	1	0	29.8	2.98	115438	1980066	34854	30091	9172
IA50014PPY30324	SRR18311121	124	86	67	57	37	11	2105012	2092822	2047419	1970521	1654586	711523	93	89608	2098414	2253793	0.931058886	41.34	41.28	40179	38873	12362	6887	42615.6	39677.7	19	21	50	64	7	7	423871	3	0	0	1	0 + 6 part	43697	91.173	1	0	13.53	2.24	71960	2054678	37608	35836	10565
IA50014PPY30308	SRR18311122	125	87	65	54	33	11	2044658	2031337	1976301	1893760	1577035	769960	97	136507	2039007	2253793	0.90470021	41.41	41.28	41660	38873	12205	1246	47565.1	43032.1	17	20	49	85	6	5	258844	1	0	0	0	0 + 0 part	0	90.469	1	0	8.88	1.77	136507	2038938	38873	37018	11732
IA50014PPY30307	SRR18311123	196	114	77	61	30	12	2102775	2075431	1994815	1877399	1376188	707226	126	84049	2084399	2253793	0.92484048	41.32	41.28	39102	35776	10569	2754	37431.1	34617.8	20	22	61	87	10	9	320488	3	0	0	2	8 + 9 part	60623	89.383	1.004	0	59.63	3.36	84049	2022534	33282	29507	7726
CA95616PPY20209	SRR18311138	133	92	67	58	32	10	2041395	2027258	1970140	1899661	1490732	724627	104	136557	2035754	2253793	0.903256865	41.42	41.28	38873	36839	12208	930	46299	41819.9	17	20	53	94	8	7	388681	1	0	0	0	0 + 0 part	0	90.347	1	0	11.84	1.77	136557	2035666	36047	30262	12161
CA95616PPY30285	SRR18311142	146	93	66	57	34	10	2081028	2063205	1996577	1927775	1576829	714001	106	136509	2072535	2253793	0.919576465	41.4	41.28	39074	37590	12161	2777	46310.3	42585.9	18	20	52	74	6	5	258848	2	0	0	1	3 + 2 part	29798	90.299	1.003	0	27.03	2.99	136509	2042233	37590	35743	10668
CA95616PPY30281	SRR18311143	180	105	77	60	30	12	2077712	2051793	1988968	1859037	1380398	752642	121	84049	2062708	2253793	0.91521626	41.42	41.28	35719	32724	10063	2220	38958.7	35655.7	19	22	60	90	10	9	469891	3	0	0	2	9 + 10 part	62588	88.686	1	0	61.33	3.6	84049	1998982	31343	28393	8059
CA95616PPY30201	SRR18311144	178	103	73	59	33	11	2087815	2059025	1991095	1885830	1487191	693570	121	84049	2073071	2253793	0.919814286	41.37	41.28	38529	35773	10981	2448	39481.9	36316	19	22	58	84	10	9	463243	3	0	0	2	9 + 8 part	62020	89.008	1.002	0	63.14	3.68	84049	2009674	33283	31133	8122
CA95616PPY30137	SRR18311145	151	98	73	60	31	11	2087334	2066244	2009316	1914339	1420162	718142	114	115435	2077980	2253793	0.921992392	41.32	41.28	37637	35777	12164	3185	41507	38269.1	19	21	57	78	9	9	384581	2	0	0	2	8 + 10 part	83982	88.41	1	0	30.36	2.96	115435	1992487	32888	29064	8059
CA95616PPY20023	SRR18311149	191	109	79	65	32	6	2112699	2083468	2016389	1918413	1424022	492228	131	136554	2099461	2253793	0.931523436	41.4	41.28	35580	31442	10565	4071	43029.8	40083.3	20	22	63	82	6	5	260637	1	0	0	1	8 + 9 part	68724	90.097	1	0	19.45	2.31	136554	2030606	29943	28390	8059
WA99164PPY20242	SRR18311150	159	93	68	56	33	14	2125779	2099249	2042571	1954880	1584151	892200	112	84049	2113475	2253793	0.937741399	41.17	41.28	43747	39698	12361	6222	43330.7	40633	18	20	52	66	10	10	483192	3	0	0	2	10 + 9 part	62037	90.536	1.005	0	62.3	3.81	84049	2049873	38533	36739	9172
WA99164PPY20186	SRR18311151	169	97	68	55	33	14	2127151	2100206	2032678	1938522	1597287	910718	115	84052	2112927	2253793	0.937498253	41.16	41.28	43750	40179	12302	5394	43964.9	41217	18	19	52	68	10	9	413442	3	0	0	1	9 + 10 part	61653	90.548	1.005	0	60.87	3.37	84052	2050145	38533	36047	8836
WA99164PPY20153	SRR18311152	159	105	77	66	31	8	2060714	2039943	1966433	1886507	1330139	501702	121	84006	2052225	2253793	0.91056499	41.52	41.28	34890	31753	10981	1653	35831.4	32626.9	21	24	63	98	7	7	268053	1	0	0	1	2 + 8 part	38620	89.323	1	0	18.18	1.99	84006	2013318	31136	28390	8558
SD57007PPY20579	SRR18311153	119	80	62	53	34	11	2055226	2040407	1993486	1927264	1634561	794990	92	136560	2049620	2253793	0.90940916	41.25	41.28	42305	39074	13217	2220	49278.3	44814.1	17	19	46	73	6	5	258842	1	0	0	0	0 + 0 part	0	90.944	1	0	12.1	1.81	136560	2049532	39074	37587	12340
PA17110PPY20010	SRR18311155	109	77	58	50	34	11	2040692	2029372	1983609	1922754	1673411	815109	85	136558	2035643	2253793	0.903207615	41.43	41.28	43809	41467	15099	1112	51911	46886.4	16	18	43	77	9	8	453795	1	0	0	0	0 + 0 part	0	90.343	1	0	10.96	1.77	136558	2035561	39071	37133	12932
OH43068PPY20075	SRR18311156	144	89	69	56	33	11	2074862	2052399	2008043	1915133	1528900	739026	105	115434	2064672	2253793	0.91608768	41.32	41.28	39099	38451	12361	2778	43749.7	40078.6	18	21	52	75	9	9	410860	2	0	0	2	10 + 7 part	54289	89.131	1	0	29.77	2.89	115434	2008878	36047	31338	9809
NY14853PPY20192	SRR18311158	145	93	67	57	30	10	2038752	2018403	1960903	1882251	1416448	695402	108	115435	2029550	2253793	0.900504172	41.51	41.28	38134	35719	12364	639	43659.9	39315.9	18	21	53	106	10	10	477033	2	0	0	2	8 + 6 part	54004	87.629	1	0	31.05	2.89	115435	1974519	33284	30075	9809
NE68583PPY20091	SRR18311162	168	113	82	63	27	9	2078011	2057786	1985359	1841159	1244765	597719	127	106102	2068289	2253793	0.91769253	41.4	41.28	33284	31133	9172	2448	37926.3	34804.7	20	23	66	95	10	10	412691	2	0	0	0	11 + 11 part	84092	87.99	1	0	31.01	3.03	106102	1983130	28393	25357	7767
LA70803PPY28200	SRR18311166	141	103	77	67	31	9	2067156	2052833	1989609	1914033	1369476	624803	115	136598	2061592	2253793	0.914721095	41.48	41.28	32930	31196	11367	2448	41187.4	37675	20	23	62	89	6	6	253930	2	0	0	2	1 + 7 part	39515	89.715	1	0	31.6	2.97	136598	2021903	31196	29143	8999
IN47907PPY20609	SRR18311167	160	110	80	65	30	8	2068375	2049432	1973554	1863601	1329077	531314	125	102839	2060785	2253793	0.914363032	41.5	41.28	35743	31753	10024	2228	37677.6	34451	20	23	65	97	7	6	246905	1	0	0	2	1 + 7 part	38649	89.721	1	0	22.99	2.77	102839	2022528	29904	27517	8059
FL34741PPY20067	SRR18311169	153	98	72	60	30	10	2059829	2036788	1980292	1893310	1393582	643239	115	83998	2049685	2253793	0.909438001	41.41	41.28	38529	35773	12164	1474	39594.5	36008.8	19	22	56	91	8	8	395570	2	0	0	1	10 + 8 part	52635	88.536	1	0	30.32	2.81	83998	1995337	35773	31133	9172
FL34741PPY20060	SRR18311170	155	104	75	60	32	9	2051397	2029169	1965726	1851326	1382011	542776	122	83998	2042583	2253793	0.906286868	41.48	41.28	34298	31752	10810	1000	36701.4	33262	21	24	59	104	8	8	351351	2	0	0	2	11 + 6 part	54290	88.142	1	0	32.27	2.97	83998	1986360	31133	28393	8836
TN37220PPY40069	SRR25004118	123	83	65	53	33	11	2058749	2044807	2000936	1911417	1605387	801908	93	136507	2052438	2253793	0.910659497	41.34	41.28	43101	39074	12205	2448	49782.1	45334.5	16	19	48	73	6	5	277218	1	0	0	0	0 + 0 part	0	91.073	1	0	9.16	1.85	136507	2052368	39074	37590	12161
SD57007PPY40581	SRR25004121	132	95	70	58	34	8	2037184	2024348	1962766	1874010	1490373	579149	105	136508	2031706	2253793	0.901460782	41.47	41.28	36835	33286	12161	683	43363.1	39090.2	19	22	54	100	6	6	268059	1	0	0	0	0 + 0 part	0	90.16	1	0	9.01	1.77	136508	2031682	34877	31136	10984
SD57007PPY40578	SRR25004123	178	110	78	58	30	10	2067755	2043694	1973111	1817288	1378878	630150	125	84006	2054177	2253793	0.911431085	41.47	41.28	38472	35716	9453	1545	38197.3	34814.2	20	23	62	99	9	8	421207	4	0	0	2	11 + 6 part	61308	88.373	1	0	58.16	3.67	84006	1991218	32984	29876	8059
PA17110PPY40022	SRR25004127	153	90	67	55	33	14	2124754	2100783	2048238	1958953	1597329	910708	105	84049	2111925	2253793	0.937053669	41.16	41.28	43746	40179	12361	6553	44307.8	41518.8	18	19	51	64	10	9	418850	4	0	0	2	5 + 8 part	60920	90.507	1.005	0	61.95	3.66	84049	2049922	38471	36047	9172
PA17110PPY40011	SRR25004129	139	87	65	56	34	11	2061158	2041454	1986807	1921614	1582069	755593	105	136179	2054644	2253793	0.911638292	41.23	41.28	40167	38873	12343	1908	46291.5	42201.1	18	20	50	78	5	5	203301	1	0	0	0	0 + 0 part	0	91.213	0.999	0	8.81	1.75	136179	2054624	38873	36047	12183
PA17110PPY40006	SRR25004130	139	87	66	55	35	11	2067053	2047577	1995915	1917190	1627010	755603	104	136181	2060172	2253793	0.914091046	41.21	41.28	40658	39074	12183	2340	46586.2	42584	18	20	50	75	5	5	203301	1	0	0	0	0 + 0 part	0	91.468	0.999	0	8.74	1.89	136181	2060171	39074	36697	12161
PA17110PPY40005	SRR25004131	188	94	69	57	33	11	2104495	2074961	2013430	1927126	1548866	766012	114	111749	2089019	2253793	0.926890358	41.16	41.28	40189	38873	12161	4073	44392.4	41146.9	18	20	53	73	5	5	259963	1	0	0	1	1 + 6 part	30345	91.349	1	0	15.79	2.04	111749	2057855	38336	35356	10980
NY14853PPY40173	SRR25004132	126	90	68	57	37	9	2064541	2050585	1997461	1921235	1642548	649741	102	136557	2059598	2253793	0.913836364	41.44	41.28	38873	36929	12161	2478	45543.1	41618.9	18	21	52	77	7	7	369117	5	0	0	0	0 + 1 part	19721	90.493	1	0	17.99	2.11	136557	2039819	35746	33449	11158
CA95616PPY40114	SRR25004133	121	86	63	54	35	9	2041247	2029049	1973476	1899447	1618696	664886	96	127329	2036277	2253793	0.903488918	41.44	41.28	40184	38472	12205	1112	47486.1	42903.2	17	20	49	86	7	6	308585	1	0	0	0	0 + 0 part	0	90.367	1	0	11.98	1.82	127329	2036190	38472	36047	11367
NY14853PPY40172	SRR25004134	129	90	69	58	34	8	2039969	2025975	1977864	1897481	1514906	582801	101	127273	2034319	2253793	0.902620161	41.44	41.28	37035	35743	12205	930	43914.7	39638.3	19	22	53	93	6	5	234707	1	0	0	0	0 + 0 part	0	90.253	1	0	9.05	1.67	127273	2034116	35743	31136	12161
NY14853PPY40123	SRR25004135	159	105	75	59	31	11	2062242	2042559	1973532	1853616	1413420	687537	115	89586	2049876	2253793	0.909522747	41.48	41.28	38471	35715	10270	1676	39246.1	35695.2	19	22	59	95	8	8	450200	3	0	0	2	8 + 9 part	60524	88.236	1	0	62.42	3.62	84006	1988152	32974	30112	8122
NY14853PPY40086	SRR25004136	138	90	69	58	31	11	2051800	2031542	1983567	1903656	1448946	739198	103	115432	2042187	2253793	0.906111165	41.45	41.28	38530	36022	12697	1225	43229.6	39170.8	18	21	53	88	9	9	434375	2	0	0	2	10 + 6 part	55898	88.105	1	0	34.55	2.72	115432	1985443	35774	29876	9809
NE68583PPY40247	SRR25004137	127	86	65	55	33	11	2035717	2021280	1973516	1896733	1554666	767075	98	136505	2029933	2253793	0.900674108	41.45	41.28	40162	37590	12343	613	47121	42440.7	17	20	49	96	7	6	310320	1	0	0	0	0 + 0 part	0	90.08	1	0	9.21	1.68	136505	2029793	37590	36047	12161
NE68583PPY40130	SRR25004138	184	98	71	57	32	12	2082946	2054074	1994796	1886467	1473472	752360	115	84049	2066272	2253793	0.916797594	41.36	41.28	39102	36716	12164	2340	40393.5	37032.7	19	21	55	82	10	9	475218	3	0	0	2	10 + 9 part	61402	88.878	1	0	57.14	3.74	84049	2003764	34518	31136	8864
ND58102PPY40229	SRR25004139	124	83	64	54	35	11	2074772	2060228	2013978	1942708	1655957	774765	94	136518	2068543	2253793	0.917805229	41.23	41.28	42303	39074	12364	4073	47947.7	44006.7	17	20	47	68	5	5	205244	1	0	0	0	0 + 0 part	0	91.787	1	0	8.7	1.79	136518	2068525	39074	37590	12205
ND58102PPY40171	SRR25004141	173	104	74	57	30	13	2079825	2055988	1994525	1864156	1410014	809089	119	89586	2066501	2253793	0.916899201	41.39	41.28	38472	35719	10478	2332	40397.2	37040.2	19	21	57	85	10	9	483866	4	0	0	2	12 + 7 part	61872	88.905	1	0	61.55	3.59	84049	2003156	33282	29879	8676
ND58102PPY40137	SRR25004143	137	92	66	58	33	10	2053185	2035443	1974477	1912220	1520142	688914	107	136561	2046777	2253793	0.908147731	41.52	41.28	39074	36917	12205	1278	44953.9	40824.8	18	21	52	87	8	8	407323	3	0	0	0	1 + 2 part	9183	90.416	1	0	23.46	2.36	136561	2037576	35797	31133	10994
MS39208PPY40222	SRR25004145	125	83	64	55	35	11	2068999	2054292	2008036	1942522	1637509	756406	94	136517	2062652	2253793	0.915191413	41.25	41.28	40657	39074	12364	3261	47112.9	43117.3	18	20	48	69	5	5	205243	1	0	0	0	0 + 0 part	0	91.516	1	0	8.87	1.75	136517	2062652	39074	37018	12343
MS39208PPY40041	SRR25004148	149	90	69	55	32	13	2094094	2070725	2024415	1924693	1548213	865669	106	115436	2083046	2253793	0.924240159	41.2	41.28	43747	39698	12361	4591	45344.2	41908.9	17	19	51	70	8	8	364017	2	0	0	2	10 + 7 part	55100	89.896	1	0	25.41	2.57	115436	2026441	38471	36047	9809
WI53706PPY40116	SRR25004149	165	96	67	54	33	14	2123848	2099377	2034919	1935453	1597237	910743	110	84007	2109517	2253793	0.935985248	41.16	41.28	43747	40177	12299	5510	44147.7	41321.6	18	19	51	66	10	9	417123	4	0	0	2	10 + 9 part	61949	90.472	1.004	0	58.69	3.42	84007	2046405	38533	36047	9172
WA99164PPY40135	SRR25004151	123	83	64	54	35	11	2071515	2057656	2011395	1935755	1647491	774771	93	136517	2065287	2253793	0.916360553	41.23	41.28	43102	40657	12364	4073	47881.3	43876.6	17	19	48	68	7	6	250164	2	0	0	0	0 + 1 part	15494	90.955	1	0	23.76	2.34	136517	2049771	38873	36832	11732
WA99164PPY40078	SRR25004152	129	89	66	55	33	9	2046132	2032216	1978224	1897525	1550564	671315	99	136507	2039849	2253793	0.905073802	41.39	41.28	39071	37590	12205	1362	47691.8	43164.6	17	20	50	86	6	5	277218	1	0	0	0	0 + 0 part	0	90.514	1	0	9.32	1.86	136507	2039690	37590	36047	12161
WA99164PPY40074	SRR25004153	139	89	67	57	35	11	2117115	2099741	2043025	1971113	1654374	791367	101	136565	2108461	2253793	0.935516705	41.19	41.28	42227	40189	12161	5683	47668	44594.2	17	19	51	65	5	5	260298	0	0	0	2	1 + 6 part	40386	91.768	1	0	16.63	2.22	136565	2068247	39074	38471	11732
WA99164PPY40035	SRR25004154	133	89	67	56	34	10	2052824	2035538	1984789	1901453	1540339	664214	100	84049	2043948	2253793	0.906892514	41.44	41.28	39099	36741	12361	1362	41974.3	38066.1	19	21	51	84	10	10	463356	2	0	0	2	4 + 6 part	55537	88.197	1	0	30.24	2.82	84049	1987522	35107	32613	8947
WA99164PPY40034	SRR25004155	128	89	63	53	32	10	2036071	2022130	1955973	1878080	1542809	732401	100	136506	2029982	2253793	0.900695849	41.46	41.28	39287	38346	12161	613	48541	43720.7	17	20	49	98	6	5	277233	1	0	0	0	0 + 0 part	0	90.083	1	0	9.06	1.82	136506	2029890	38873	37021	11732
MO65211PPY40916	SRR25004157	125	84	64	55	35	11	2068864	2054299	2005853	1940322	1637481	756468	95	136517	2062636	2253793	0.915184314	41.25	41.28	40657	39074	12364	2777	47079.5	43086.4	18	20	48	70	5	5	205244	1	0	0	0	0 + 0 part	0	91.519	1	0	8.82	1.84	136517	2062612	39074	36935	12343
MO65211PPY40904	SRR25004158	142	90	67	55	33	13	2095596	2074406	2025053	1938080	1581746	865661	105	115432	2085787	2253793	0.925456331	41.19	41.28	43747	39701	12696	4592	45575.7	42178.3	17	19	50	68	8	8	364049	1	0	0	2	12 + 8 part	56798	89.988	1	0	28.8	2.76	115432	2028073	38530	36737	10569
MI48910PPY40103	SRR25004159	133	109	76	64	36	6	2054809	2045381	1960615	1870084	1442812	413987	116	88046	2051043	2253793	0.910040541	41.52	41.28	32244	31754	10984	1902	36209	32951.7	22	25	62	98	8	8	357106	3	0	0	0	0 + 2 part	7747	90.679	1	0	51.15	4.55	84049	2043110	31017	27918	9251
CA95616PPY40107	SRR25004161	145	104	75	62	28	7	2058604	2044012	1977662	1874350	1315844	534523	114	136508	2051750	2253793	0.910354234	41.54	41.28	36832	31753	10937	1672	43378.7	39490	19	22	60	94	6	5	261200	2	0	0	1	2 + 2 part	29798	89.383	1.003	0	31.91	3.02	136508	2021410	31136	28390	9194
MI48910PPY40084	SRR25004162	129	96	68	57	32	7	2055241	2043051	1976241	1890768	1497596	567430	106	136554	2050337	2253793	0.909727291	41.51	41.28	39891	38471	10984	1756	46620.8	42412.2	18	20	53	86	7	6	338618	3	0	0	0	1 + 2 part	9183	90.577	1	0	25.38	2.45	136554	2041017	35794	33435	10565
MI48910PPY40063	SRR25004163	145	92	69	56	32	13	2080936	2060549	2006643	1907569	1520505	824734	105	89586	2070143	2253793	0.918515143	41.37	41.28	40185	39102	12299	3105	42518.1	39053.5	18	20	53	75	9	9	479427	4	0	0	2	8 + 10 part	63005	89.031	1	0	61.86	3.74	84049	2006221	36739	35585	9172
MI48910PPY40062	SRR25004164	142	92	64	54	34	11	2087018	2067049	2002240	1930262	1645108	809381	108	136504	2079235	2253793	0.922549231	41.26	41.28	42303	39083	11732	2777	49806.7	45949.1	17	19	49	71	7	6	293813	3	0	0	0	3 + 2 part	14957	91.583	1	0	18.85	2.23	136504	2064139	39083	37590	10950
MI48910PPY40048	SRR25004166	117	85	62	53	36	11	2086907	2075374	2020754	1952760	1703926	794052	94	136601	2081888	2253793	0.923726358	41.31	41.28	42205	40174	12361	4592	48975	45239.5	17	19	47	64	7	7	377134	5	0	0	0	0 + 1 part	19721	91.482	1	0	17.55	2.33	136598	2062164	39083	38471	11732
LA70803PPY40056	SRR25004169	139	91	66	56	33	11	2067985	2047337	1992056	1918121	1531597	737441	106	115435	2059049	2253793	0.913592774	41.36	41.28	39697	36736	12696	2058	43895.1	40102.2	18	21	51	78	9	9	431306	2	0	0	2	10 + 6 part	55468	88.862	1	0	30.01	2.75	115435	2002520	36047	35715	9809
LA70803PPY40045	SRR25004170	136	86	65	54	33	13	2074164	2053198	2006147	1924891	1581572	863597	101	115434	2064871	2253793	0.916175975	41.33	41.28	43747	39697	12696	2697	45757.7	41922.1	17	19	49	72	9	9	435270	2	0	0	2	10 + 6 part	55471	89.113	1	0	29.43	2.74	115434	2008338	38471	36047	9809
AL36849PPY40194	SRR25004172	130	92	68	57	34	9	2041505	2028181	1965989	1893799	1539189	625478	102	136508	2035853	2253793	0.903300791	41.43	41.28	39071	37018	12161	999	44397	40103.8	18	21	52	93	5	4	187401	1	0	0	0	0 + 0 part	0	90.333	1	0	9.14	1.87	136508	2035678	37018	35742	11732
KY42240PPY40133	SRR25004173	142	88	67	55	33	12	2066945	2044845	1998223	1910669	1548790	800110	103	115437	2056610	2253793	0.912510599	41.37	41.28	39698	38471	12697	2220	44642.2	40736.5	18	20	50	77	9	9	434467	2	0	0	2	10 + 7 part	54286	88.796	1	0	29.33	2.65	115437	2001040	36742	33281	10615
KY42240PPY40065	SRR25004175	120	81	62	53	34	11	2053284	2039562	1993151	1926929	1640173	799888	91	136506	2047193	2253793	0.908332309	41.35	41.28	43102	39074	12364	1672	50170.1	45571.1	16	19	46	74	6	5	277218	1	0	0	0	0 + 0 part	0	90.849	1	0	8.99	1.76	136506	2047054	39074	37624	12343
KY42240PPY40064	SRR25004176	127	88	66	57	34	10	2046053	2032341	1974564	1907958	1549611	670787	98	112633	2039961	2253793	0.905123496	41.4	41.28	40162	38873	12343	1362	43142	39048.8	18	21	51	85	5	4	256056	1	0	0	0	0 + 0 part	0	90.517	1	0	9.12	1.91	84006	2039700	38873	35581	12205
KY40511PPY40095	SRR25004180	170	101	71	57	31	12	2075431	2050942	1982830	1878189	1445052	757604	116	84006	2061675	2253793	0.914757921	41.43	41.28	38533	36801	11311	2220	40683.7	37215.8	19	21	55	85	10	9	458878	3	0	0	2	8 + 10 part	60406	88.515	1.002	0	61.71	3.6	84006	1999651	35616	29917	8059
IN47907PPY40153	SRR25004185	134	97	71	58	34	11	2039291	2026477	1970436	1874048	1495943	681530	107	84006	2033833	2253793	0.902404524	41.45	41.28	37022	35222	10984	838	39343.2	35503.5	20	23	54	100	6	6	257472	1	0	0	0	0 + 0 part	0	90.236	1	0	9.15	1.92	84006	2033793	36835	33284	10905
IN47907PPY40129	SRR25004186	145	95	71	59	30	8	2060851	2044649	1991795	1907309	1427142	610413	105	136503	2052045	2253793	0.910485124	41.45	41.28	38297	36019	11732	2043	45972.1	41856.9	18	21	54	84	7	6	266386	1	0	0	2	0 + 3 part	27242	89.854	1	0	13.93	2.47	136503	2024713	35822	31133	10565
IN47907PPY40127	SRR25004187	137	101	74	65	35	8	2068416	2054753	1989507	1920705	1487421	543994	113	136555	2063669	2253793	0.915642652	41.44	41.28	35802	33176	12011	2228	40829.4	37385.2	20	23	60	86	7	6	246411	1	0	0	1	1 + 6 part	36984	89.928	1	0	20.38	2.91	136555	2026591	33176	29144	10565
IL61802PPY40180	SRR25004188	133	94	67	58	33	8	2046763	2033023	1965591	1897417	1492466	598138	105	136557	2040927	2253793	0.905552107	41.41	41.28	37588	35832	12205	1260	44614.2	40400.5	19	21	53	91	7	7	329772	1	0	0	0	0 + 0 part	0	90.571	1	0	11.86	1.81	136557	2040909	35745	31136	11034
IL61802PPY40132	SRR25004189	134	94	71	60	29	9	2041328	2026976	1970318	1891201	1374375	651170	105	136508	2035290	2253793	0.90305099	41.43	41.28	36796	33284	12161	959	44537.9	40220	18	21	55	96	6	5	258845	1	0	0	0	0 + 0 part	0	90.309	1	0	9.24	1.77	136508	2035218	33284	29904	11732
IL61802PPY40100	SRR25004190	134	91	69	56	32	10	2055024	2039773	1988647	1893861	1529166	725479	104	136508	2048814	2253793	0.909051541	41.39	41.28	39074	37019	11385	1643	47604.6	43275	17	20	52	83	9	7	333463	3	0	0	0	0 + 1 part	5866	90.579	1.001	0	21.1	2.3	136508	2042769	37019	35907	10565
IL61802PPY40085	SRR25004191	132	88	66	55	35	10	2043297	2028040	1977232	1893857	1582890	704051	101	136554	2037204	2253793	0.903900225	41.41	41.28	39074	36887	12208	999	45725.9	41331.7	18	21	50	89	7	7	296535	1	0	0	0	0 + 0 part	0	90.423	1	0	12.08	1.87	136554	2037108	37493	35556	11732
IL61802PPY40044	SRR25004193	130	91	69	60	32	9	2039315	2025335	1967639	1906318	1491088	656748	102	136508	2033678	2253793	0.902335751	41.44	41.28	38873	35742	11941	838	45609.8	41155.3	18	21	54	95	6	5	258056	1	0	0	0	0 + 0 part	0	90.23	1	0	9.1	1.72	136508	2033603	36832	32978	11732
AL36849PPY40080	SRR25004194	146	94	71	57	31	11	2065195	2042871	1991004	1887450	1447763	720492	112	115432	2056337	2253793	0.91238947	41.39	41.28	38931	35715	12164	1779	42246.6	38545.3	19	21	54	84	9	9	415193	2	0	0	2	9 + 7 part	53751	88.734	1	0	31.64	2.75	115432	2000644	33439	31345	9172
IL61802PPY40037	SRR25004195	152	99	75	59	29	11	2060883	2039131	1984090	1863754	1354132	696335	114	84049	2050607	2253793	0.909847089	41.41	41.28	38426	33281	10981	1600	39293.7	35751.3	19	22	58	91	9	9	401159	2	0	0	2	10 + 7 part	53784	88.534	1	0	31.32	2.96	84049	1995319	31136	29144	8837
IA50014PPY40307	SRR25004196	130	86	65	55	35	10	2079534	2061817	2004134	1928288	1627457	725620	102	136556	2073460	2253793	0.919986884	41.39	41.28	42308	38873	12205	3867	48175	44320.4	17	20	50	71	6	5	287477	1	0	0	1	0 + 1 part	31056	90.617	1	0	19.73	2.35	136556	2042506	38470	35743	10981
IA50014PPY40304	SRR25004197	158	90	67	55	33	14	2127546	2101840	2053282	1962897	1610570	913781	108	84049	2114306	2253793	0.93811011	41.16	41.28	43747	40881	12697	6949	44594.2	41834.2	18	19	50	63	10	9	418884	4	0	0	2	10 + 9 part	62178	90.591	1.005	0	60.16	3.75	84049	2051165	39082	37512	9809
GA30602PPY40261	SRR25004199	171	111	82	65	30	9	2052778	2031308	1966315	1843615	1288631	524875	123	84049	2039961	2253793	0.905123496	41.53	41.28	32895	30581	10569	1074	34664	31375.2	22	25	65	109	10	10	352870	4	0	0	2	8 + 9 part	60702	87.777	1	0	58.89	3.84	84049	1978217	29879	28035	7747
GA30602PPY40251	SRR25004201	127	89	67	57	33	9	2041682	2028363	1974730	1902129	1512308	641498	99	136510	2036034	2253793	0.9033811	41.43	41.28	39074	37017	12343	999	45110.7	40752.1	18	21	51	90	6	6	267875	1	0	0	0	0 + 0 part	0	90.342	1	0	9.48	1.77	136510	2035959	37590	35743	11732
GA30602PPY40250	SRR25004202	125	85	63	54	35	11	2074806	2060827	2007349	1941811	1650976	776783	96	136567	2068743	2253793	0.917893968	41.22	41.28	42306	40184	12364	3989	48015.7	44073.4	17	19	48	68	6	6	283737	1	0	0	0	0 + 0 part	0	91.786	1	0	11.7	1.64	136567	2068689	39074	37587	12340
GA30602PPY40248_2	SRR25004203	140	102	75	62	32	8	2034041	2020190	1956141	1865477	1364136	512385	113	84006	2028547	2253793	0.900059145	41.47	41.28	33462	32300	11890	581	36924.8	33234.5	21	24	59	113	6	6	250814	1	0	0	0	0 + 0 part	0	90.022	1	0	10.2	1.73	84006	2028527	32300	29399	10565
FL34741PPY40054_2	SRR25004206	147	98	71	59	32	10	2084110	2065937	1993682	1914190	1518278	727713	112	136563	2076219	2253793	0.921211043	41.4	41.28	40184	37017	12011	3258	46797.1	43110	17	20	55	80	9	8	426077	1	0	0	1	2 + 8 part	39072	90.389	1	0	17.33	2.31	136563	2037058	36868	32997	9172
FL34741PPY40039	SRR25004207	152	100	71	61	32	10	2071758	2053544	1981266	1905395	1464413	716754	114	136560	2063408	2253793	0.915526847	41.46	41.28	37722	33428	11069	2365	44939.2	41143	18	21	57	85	7	6	358243	1	0	0	1	2 + 8 part	39073	89.825	1	0	17.49	2.22	136560	2024165	33428	29901	9807
FL34741PPY40034	SRR25004208	123	83	63	54	35	11	2069026	2055519	2008248	1942739	1655890	774777	93	136520	2062833	2253793	0.915271722	41.25	41.28	42304	39074	12364	3261	48065.2	43992.7	17	20	47	68	5	5	205298	1	0	0	0	0 + 0 part	0	91.532	1	0	8.82	1.84	136520	2062812	39074	37590	12343
FL34741PPY40025	SRR25004209	180	98	69	57	32	13	2088480	2057615	1995181	1907216	1511294	824796	115	84049	2071153	2253793	0.918963277	41.37	41.28	40174	39102	11901	2477	41783.1	38397.1	18	20	54	79	10	9	477833	4	0	0	2	9 + 9 part	62049	88.875	1.003	0	58.91	3.59	84049	2008178	35775	32226	8836
CO80526PPY40300	SRR25004211	127	87	66	55	34	9	2047501	2033495	1984227	1902460	1580042	669607	98	136507	2041400	2253793	0.905761975	41.39	41.28	40167	38873	12161	1260	47918.4	43402.7	17	20	50	83	6	5	277171	1	0	0	0	0 + 0 part	0	90.592	1	0	9.21	1.76	136507	2041290	38873	36047	11732
WI53706PPY40315	SRR25004215	124	86	63	55	33	10	2040645	2027075	1974390	1914239	1572747	736566	97	136505	2035021	2253793	0.902931636	41.43	41.28	39351	37590	12364	930	48828.2	44088.5	17	20	48	88	7	6	338009	1	0	0	0	0 + 0 part	0	90.319	1	0	9.24	1.87	136505	2034832	38873	36835	12207
CA95616PPY40118	SRR25004216	121	89	68	57	33	8	2038737	2027864	1978512	1892385	1505677	603861	98	136562	2034093	2253793	0.902519885	41.46	41.28	38065	36047	12340	930	45784.1	41321	18	21	52	90	7	6	307753	1	0	0	0	0 + 0 part	0	90.268	1	0	12.24	2.02	136562	2033956	35814	31136	12161
KY40511CY230032	SRR26832433	128	82	62	53	34	11	2067496	2052912	2003874	1938353	1648023	792130	93	136513	2060591	2253793	0.914276954	41.25	41.28	42300	40167	12360	2777	49066.4	44860.3	17	19	46	69	6	6	280850	1	0	0	0	0 + 0 part	0	91.435	1	0	8.93	1.8	136513	2060532	39070	37610	12339
KS66506PPY50095	SRR26832435	123	83	65	55	34	10	2072495	2058087	2013992	1942730	1623940	736231	94	136509	2066402	2253793	0.916855275	41.24	41.28	42303	39074	12364	4073	48528.9	44494	17	19	48	69	6	5	211665	1	0	0	0	0 + 0 part	0	91.684	1	0	8.71	1.74	136509	2066333	39074	36993	12205
IN47907PPY50048	SRR26832436	126	84	64	55	35	11	2068636	2053993	2005773	1940248	1635218	756383	95	136516	2062297	2253793	0.915033901	41.24	41.28	40657	39074	12364	2777	47044.1	43046.9	18	20	48	70	5	5	205243	1	0	0	0	0 + 0 part	0	91.504	1	0	9.07	1.7	136516	2062297	39074	36832	12343
IA50014PPY50303	SRR26832437	122	82	63	54	35	11	2068825	2055013	2008758	1942515	1655710	774771	92	136519	2062639	2253793	0.915185645	41.25	41.28	42305	39074	12364	3261	48066.1	43989.4	17	20	47	68	5	5	205243	1	0	0	0	0 + 0 part	0	91.535	1	0	8.87	2.08	136519	2062621	39074	37624	12343
IA50014PPY50301	SRR26832438	124	84	65	55	35	10	2074654	2060792	2014542	1942562	1642048	713821	94	136518	2068422	2253793	0.917751542	41.23	41.28	40657	39074	12364	4073	47322.2	43430	18	20	48	69	5	5	158064	1	0	0	0	0 + 0 part	0	91.789	1	0	8.9	1.79	136518	2068422	39074	37590	12205
WI53706PPY50284	SRR26832439	125	84	65	55	35	10	2074612	2060065	2013804	1942534	1642021	713822	95	136518	2068379	2253793	0.917732463	41.23	41.28	40657	39074	12364	4073	47317.4	43424.7	18	20	48	69	5	5	158064	1	0	0	0	0 + 0 part	0	91.788	1	0	8.61	1.74	136518	2068379	39074	37590	12205
WI53706PPY50283	SRR26832440	128	85	65	55	35	11	2073235	2057824	2010665	1939387	1636946	756154	98	136429	2066909	2253793	0.917080229	41.23	41.28	40657	39074	12343	3261	46947.3	43054.4	18	20	49	70	5	5	203494	1	0	0	0	0 + 0 part	0	91.719	1	0	9.48	1.89	136429	2066907	39074	37021	12205
WI53706PPY50164	SRR26832441	125	84	62	54	35	11	2074955	2060884	2007403	1947245	1656461	776799	95	136567	2068795	2253793	0.91791704	41.22	41.28	42306	40182	12991	3989	48181.3	44226.4	17	19	47	67	6	6	283742	1	0	0	0	0 + 0 part	0	91.789	1	0	11.75	1.69	136567	2068776	39074	37587	12364
FL34741PPY50059	SRR26832442	149	90	67	58	35	11	2048058	2025947	1967911	1902705	1539975	703140	108	111714	2039763	2253793	0.905035644	41.22	41.28	38873	36047	12186	942	41764.7	37798.5	19	22	53	93	5	5	203304	1	0	0	0	0 + 0 part	0	90.535	1	0	8.82	1.62	111714	2039755	36700	31312	12161
WA99164PPY50064	SRR26832443	114	80	61	52	36	11	2069737	2057673	2011422	1945908	1701457	774859	88	136518	2064041	2253793	0.915807707	41.25	41.28	43101	40657	12937	4073	48792.7	44684.7	17	19	45	65	5	5	205243	1	0	0	0	0 + 0 part	0	91.59	1	0	10.08	1.74	136518	2064041	42306	38873	12364
WA99164PPY50019	SRR26832444	124	83	64	55	35	11	2068986	2054455	2008199	1942674	1637589	756388	94	136517	2062758	2253793	0.915238445	41.25	41.28	40657	39074	12364	3261	47114	43120.5	18	20	48	69	5	5	205243	1	0	0	0	0 + 0 part	0	91.516	1	0	8.82	1.79	136517	2062740	39074	37126	12343
NY14853PPY50132	SRR26832445	123	84	64	55	35	11	2068973	2056120	2008815	1942536	1637498	756398	93	136517	2062759	2253793	0.915238888	41.25	41.28	40657	39074	12364	3261	47116.2	43122.6	18	20	48	69	5	5	205243	1	0	0	0	0 + 0 part	0	91.522	1	0	8.77	1.89	136517	2062757	39074	37018	12343
NY14853PPY50058	SRR26832446	129	87	65	56	35	11	2068897	2054117	1995890	1930371	1610699	732957	98	113060	2062477	2253793	0.915113766	41.25	41.28	40657	38873	12343	3163	44324.6	40562.1	18	21	50	73	5	5	205243	1	0	0	0	0 + 0 part	0	91.505	1	0	8.82	1.55	113060	2062435	38873	37018	12205
ND58102PPY50108	SRR26832447	134	89	66	56	36	11	2064612	2049338	1991751	1918661	1624322	728074	101	136430	2057609	2253793	0.912953852	41.23	41.28	40657	38873	12208	2341	45153.6	41223.2	18	21	51	76	5	5	203563	1	0	0	0	0 + 0 part	0	91.3	1	0	8.89	1.6	136430	2057606	38873	36835	12161
ND58102PPY50033	SRR26832448	143	90	67	54	35	11	2104772	2085612	2029671	1934399	1638739	774772	103	136520	2095269	2253793	0.929663461	41.22	41.28	40162	38873	12161	5368	46999.9	43694.1	18	20	50	67	6	6	212165	3	0	0	0	2 + 1 part	31395	91.484	1.001	0	23.65	2.33	136520	2063792	38873	36972	10946
MS39208PPY50144	SRR26832449	180	96	70	57	35	11	2151353	2121676	2062463	1970013	1651183	791362	117	136565	2137002	2253793	0.948180245	41.17	41.28	40657	40179	12011	6629	46983.2	44548.6	18	19	53	65	5	5	260300	2	0	0	1	8 + 8 part	68080	91.7	1.001	0	19.91	2.18	136565	2068889	38471	36920	9172
MS39208PPY50015	SRR26832450	173	92	68	55	33	14	2117178	2090060	2036259	1939556	1591531	905093	106	84049	2100162	2253793	0.931834467	41.17	41.28	43747	40179	12299	5510	43979.1	40981.3	18	19	51	67	10	9	407664	3	0	0	2	9 + 9 part	61590	90.367	1	0	60.03	3.63	84049	2037373	38471	36047	9408
MO65211PPY50909	SRR26832452	137	96	70	58	36	11	2055990	2039598	1974998	1889399	1549654	684778	111	84006	2050424	2253793	0.909765892	41.5	41.28	38471	35743	11846	1600	39724.7	36140.2	19	22	54	88	7	7	346999	3	0	0	0	1 + 2 part	8688	90.592	1	0	24.1	2.4	84006	2041686	34849	31133	10565
FL34741PPY50011	SRR26832453	146	91	70	56	33	13	2088730	2068907	2023281	1925953	1543493	837161	102	115434	2077365	2253793	0.921719519	41.2	41.28	40174	39102	12364	4195	43880.2	40445.3	18	20	52	72	9	9	383704	1	0	0	2	6 + 7 part	54254	89.721	1	0	22.75	2.67	115434	2022275	37416	35553	9809
MO65211PPY50901	SRR26832454	153	94	71	58	31	12	2067447	2044178	1991459	1899022	1443276	790290	110	115378	2056405	2253793	0.912419641	41.36	41.28	38474	33519	12364	1880	42718.9	38977.5	18	21	54	83	10	10	461478	1	0	0	2	8 + 7 part	54131	88.748	1	0	30.14	2.95	115378	2000476	33286	29879	9172
MI48910PPY50037	SRR26832455	125	85	66	56	35	10	2074632	2060772	2014517	1942536	1623743	695450	95	136519	2068403	2253793	0.917743111	41.23	41.28	40657	39074	12364	4073	46374.4	42559.8	18	20	49	70	5	5	158064	1	0	0	0	0 + 0 part	0	91.777	1	0	8.75	1.64	136519	2068403	39074	36921	12205
KY42240PPY50042	SRR26832458	169	92	69	56	32	14	2117461	2091387	2039310	1942274	1563608	905063	105	84049	2100855	2253793	0.932141949	41.17	41.28	43747	40179	12164	6163	43838.4	40863.6	18	19	52	67	10	9	407630	4	0	0	2	8 + 9 part	63082	90.333	1	0	55.63	3.49	84049	2036612	38474	36047	9809
KY42240PPY50013	SRR26832459	171	94	70	56	32	14	2123411	2094924	2040458	1938690	1548659	890166	113	84049	2107526	2253793	0.935101848	41.16	41.28	43747	39697	12269	6218	42987.4	40197.6	18	20	53	68	10	9	414550	4	0	0	2	9 + 9 part	61931	90.354	1.004	0	55.43	3.62	84049	2043985	38529	36047	9172
KY40511PPY50071	SRR26832460	132	91	66	57	33	11	2074864	2060024	1999340	1929523	1559353	778390	104	136607	2069058	2253793	0.918033732	41.39	41.28	41947	38471	12341	2708	47814.8	43895.6	17	20	52	74	7	6	336409	3	0	0	0	1 + 2 part	9183	91.421	1	0	23.93	2.52	136607	2059806	38471	33283	12161
KY40511PPY50045	SRR26832461	147	91	68	55	32	11	2059740	2036998	1982869	1886042	1504928	757598	106	115431	2048703	2253793	0.909002291	41.41	41.28	39102	35714	12299	1474	44590.3	40532.7	18	20	52	84	9	9	453655	2	0	0	2	8 + 7 part	53971	88.439	1	0	29.75	2.81	115431	1993078	33479	33041	9809
KY40511CY230126	SRR26832462	126	86	66	56	35	10	2074701	2061193	2013896	1942620	1623820	695449	96	136517	2068517	2253793	0.917793693	41.23	41.28	40657	39074	12364	4073	46369	42557.2	18	20	49	70	5	5	158064	1	0	0	0	0 + 0 part	0	91.778	1	0	8.75	1.84	136517	2068515	39074	36984	12205
KY40511CY230081	SRR26832463	132	88	63	54	35	11	2073811	2059912	2001932	1936268	1653391	774783	97	136517	2066312	2253793	0.916815342	41.23	41.28	42300	39058	12339	2777	47851.1	43870.6	17	20	48	70	5	5	205309	1	0	0	0	3 + 0 part	6251	91.41	1	0	9.03	1.89	136517	2060009	39058	37615	12204
FL34741CY230040	SRR26832464	132	88	67	56	36	11	2064472	2049343	2000928	1923699	1629355	728081	100	136431	2057612	2253793	0.912955183	41.23	41.28	40657	38873	12262	2341	45262.7	41322.8	18	21	50	75	5	5	203563	1	0	0	0	0 + 0 part	0	91.317	1	0	8.8	1.7	136431	2057607	38873	36700	12207
FL34741CY230035	SRR26832465	125	82	61	53	35	11	2062858	2048081	1997921	1937771	1658801	776624	94	136567	2056530	2253793	0.912475103	41.22	41.28	42144	40177	13218	2228	48437.5	44198	17	19	46	70	6	6	283656	1	0	0	0	0 + 0 part	0	91.269	1	0	11.62	1.8	136567	2056529	39074	37587	12991
GA30602PPY50237	SRR27211937	163	92	67	55	33	14	2125405	2098384	2042849	1952651	1600446	910683	110	84049	2111598	2253793	0.93690858	41.16	41.28	43747	40179	12361	6304	44239.5	41448.4	18	19	51	65	10	9	418850	4	0	0	2	8 + 9 part	60355	90.507	1.005	0	61.37	3.66	84049	2049716	38471	36047	9172
CA95616PPY50073	SRR27211938	121	82	61	53	35	11	2074828	2061766	2011458	1950601	1678098	795156	92	136567	2068954	2253793	0.917987588	41.22	41.28	42306	40177	12988	4073	49215.7	45179.4	17	19	46	65	6	6	283736	1	0	0	0	0 + 0 part	0	91.808	1	0	11.6	1.79	136567	2068936	39074	38472	12364
CA95616PPY50072	SRR27211939	126	84	64	55	35	11	2068903	2054123	2004705	1939184	1634151	756398	95	136518	2062484	2253793	0.915116872	41.25	41.28	40657	39074	12364	3163	47032.3	43040	18	20	48	70	5	5	205243	1	0	0	0	0 + 0 part	0	91.506	1	0	9.12	1.55	136518	2062446	39074	37019	12205
CA95616PPY50071	SRR27211940	123	82	63	54	35	11	2068961	2054382	2008131	1942606	1655861	774762	93	136518	2062733	2253793	0.915227352	41.25	41.28	42307	39074	12364	3261	48064.5	43990	17	20	47	68	5	5	205243	1	0	0	0	0 + 0 part	0	91.528	1	0	9.11	1.7	136518	2062731	39074	37590	12343
CA95616PPY50069	SRR27211941	124	83	63	54	35	11	2068783	2054733	2005319	1939088	1652330	774769	93	136518	2062363	2253793	0.915063185	41.24	41.28	42307	39074	12364	3163	47987.8	43911.9	17	20	47	69	5	5	205243	1	0	0	0	0 + 0 part	0	91.518	1	0	8.97	1.75	136518	2062325	39074	37590	12205
CA95616PPY50066	SRR27211942	123	82	63	54	35	11	2068839	2054262	2008007	1942475	1655720	774802	93	136520	2062609	2253793	0.915172334	41.25	41.28	42304	39074	12364	3261	48064.2	43987	17	20	47	68	5	5	205243	1	0	0	0	0 + 0 part	0	91.53	1	0	8.87	1.99	136520	2062607	39074	37590	12343
CA95616PPY50065	SRR27211943	122	81	62	53	35	11	2068835	2054258	2008003	1942477	1676024	795167	92	136519	2062604	2253793	0.915170115	41.24	41.28	42305	40162	12364	3261	49209.5	45035.1	17	19	46	67	6	6	283797	1	0	0	0	0 + 0 part	0	91.534	1	0	9.31	1.79	136519	2062586	39074	37624	12343
AL36849PPY50235	SRR27211944	165	95	70	57	33	13	2127035	2100527	2045169	1949393	1556512	841567	114	84007	2113655	2253793	0.937821264	41.16	41.28	40174	39102	12361	6222	42579.4	39931.8	18	20	53	68	9	8	368159	4	0	0	2	10 + 9 part	62178	90.528	1.005	0	60.82	3.56	84007	2050388	38533	36047	9172
NY14853PPY50162	SRR27211945	152	95	70	56	33	13	2091671	2070167	2014520	1919942	1543717	837167	109	115435	2080616	2253793	0.923161976	41.2	41.28	40177	39105	12364	4073	43712.8	40354	18	20	52	74	8	8	362040	1	0	0	2	12 + 7 part	55518	89.802	1	0	25.15	2.42	115435	2023852	37416	35758	9172
KY40511CY230044	SRR27211947	153	88	64	55	35	11	2107214	2086162	2029186	1963838	1659488	764170	105	136562	2097485	2253793	0.930646692	41.19	41.28	42078	40657	12360	5366	47362	44077.3	18	20	49	64	6	6	275643	3	0	0	0	1 + 2 part	9069	92.685	1	0	22.6	2.39	136562	2088416	39070	37018	12204
GA30602PPY50238	SRR27211948	145	88	68	55	33	12	2094195	2071125	2026773	1931415	1571946	809175	104	115437	2083612	2253793	0.924491291	41.2	41.28	40177	39099	12361	4592	45179.2	41767.8	18	20	51	69	8	8	333975	2	0	0	2	10 + 7 part	54289	90.001	1	0	29.04	2.81	115437	2028039	37512	36047	9809
AL36849PPY50214	SRR27211949	137	88	66	56	35	12	2117250	2100087	2043432	1971476	1666527	842222	100	136561	2108807	2253793	0.935670223	41.2	41.28	43104	40657	12205	5683	48111.3	45016.3	17	19	50	64	6	6	311110	0	0	0	2	1 + 6 part	40386	91.775	1	0	16.53	2.37	136561	2068593	39083	38471	11732
AL36849PPY50186	SRR27211950	139	85	66	54	34	13	2096684	2074189	2031615	1944391	1626159	883924	102	115432	2087041	2253793	0.926012726	41.2	41.28	43747	39698	12697	5391	46627.8	43177.9	17	19	49	66	8	8	363989	2	0	0	2	8 + 7 part	54429	90.104	1	0	30.48	2.81	115432	2030918	38533	36047	10569
IL61802PPY50071	SRR27961240	144	94	72	56	31	13	2121103	2104432	2052656	1938992	1516806	865577	103	115436	2110823	2253793	0.936564716	41.11	41.28	40174	39698	12361	6222	44797.8	41956	18	19	53	68	9	9	385886	2	0	0	1	5 + 11 part	84699	89.851	1	0	24.24	2.67	115436	2025283	38533	36047	8059
IL61802PPY50012	SRR27961241	153	88	66	57	36	12	2140758	2114812	2063035	1997510	1677524	824116	109	136562	2131079	2253793	0.945552231	41.13	41.28	42078	40172	12364	7501	47105.6	44540.8	18	19	51	61	7	7	320841	3	0	0	0	3 + 5 part	38359	92.805	1	0	20.84	2.25	136562	2092266	39074	37590	10984
CO80526PPY50327	SRR27961242	124	83	64	55	35	11	2068743	2054152	2007901	1942388	1637304	756391	94	136519	2062512	2253793	0.915129295	41.25	41.28	40657	39074	12364	3261	47109.8	43111.6	18	20	48	69	5	5	205243	1	0	0	0	0 + 0 part	0	91.518	1	0	9.07	1.84	136519	2062494	39074	37018	12343
CO80526PPY50286	SRR27961244	123	85	65	55	35	11	2074672	2060765	2011776	1939608	1634296	756333	95	136441	2068392	2253793	0.917738231	41.22	41.28	40657	39074	12340	4073	46920.8	43061	18	20	49	69	5	5	205240	1	0	0	0	0 + 0 part	0	91.779	1	0	9.23	1.84	136441	2068374	39074	36902	12205
CO80526PPY50106	SRR27961245	174	95	69	55	32	14	2122237	2095314	2036453	1935434	1567160	908523	109	84049	2105461	2253793	0.934185615	41.16	41.28	43747	40172	12164	5510	43931.1	41039.8	18	19	52	68	10	9	414348	4	0	0	2	10 + 9 part	63332	90.306	1.003	0	55.07	3.53	84049	2040965	38530	36047	9172
CO80526PPY50097	SRR27961246	141	98	75	61	34	9	2069025	2054207	1995307	1890267	1464994	606468	109	110293	2062473	2253793	0.915111991	41.25	41.28	33285	31642	11243	2764	40196.1	36783.9	20	23	58	84	5	5	195980	1	0	0	0	0 + 0 part	0	91.504	1	0	8.68	1.45	110293	2062433	31640	30262	10950
PA16802CY230072	SRR27961247	142	88	67	56	35	10	2115419	2096094	2044832	1964394	1635500	713816	101	136517	2105743	2253793	0.934310737	41.21	41.28	40657	39074	12364	5758	46627.7	43564.8	18	20	50	65	6	6	177527	3	0	0	0	1 + 2 part	28994	91.738	1.004	0	30.34	2.74	136517	2076713	38873	37538	10984
KY40511CY230162	SRR27961248	121	82	61	53	35	11	2074911	2061176	2010855	1950697	1678135	795164	93	136567	2069043	2253793	0.918027077	41.22	41.28	42306	40184	12991	4076	49210.7	45176.8	17	19	46	65	6	6	283743	1	0	0	0	0 + 0 part	0	91.81	1	0	11.7	1.84	136567	2069024	39074	38475	12364
IA50014CY233036	SRR27961249	125	83	64	55	36	11	2103337	2089219	2043258	1976982	1690224	774742	93	136517	2096890	2253793	0.930382693	41.2	41.28	40657	39074	12364	6629	47847.6	44516.6	18	20	48	62	5	5	205243	1	0	0	1	0 + 1 part	30365	91.713	1	0	13.94	2.56	136517	2066523	39074	37624	11732
IA50014CY233033	SRR27961250	126	85	65	55	35	11	2074617	2060069	2013805	1942535	1637511	756393	96	136519	2068385	2253793	0.917735125	41.23	41.28	40657	39074	12364	3261	46992	43126.2	18	20	48	69	5	5	205244	1	0	0	0	0 + 0 part	0	91.775	1	0	8.7	1.69	136519	2068383	39074	36909	12205
IA50014CY233032	SRR27961251	126	84	65	56	36	11	2103313	2089196	2043241	1977015	1671986	756392	94	136518	2096868	2253793	0.930372931	41.2	41.28	40657	39074	12364	6629	46915.8	43649.2	18	20	49	63	5	5	205243	1	0	0	1	0 + 1 part	30365	91.697	1	0	13.89	2.37	136518	2066503	38873	36832	11732
IA50014CY233031	SRR27961252	148	88	65	56	34	11	2097943	2073949	2016802	1951287	1604200	756362	107	136490	2088622	2253793	0.92671421	41.21	41.28	40657	39074	12343	4195	46437.6	43034.4	18	20	50	68	5	5	205243	2	0	0	2	1 + 3 part	26271	91.483	1	0	12.66	2.28	136490	2062054	39074	36832	11732
WA99164PPY50043	SRR27961253	131	83	65	54	34	13	2091763	2073337	2031622	1953396	1620836	865725	95	115434	2082504	2253793	0.923999675	41.2	41.28	43747	40072	13267	5146	46249.6	42734.6	17	19	48	65	9	9	385836	1	0	0	2	4 + 6 part	55537	89.906	1	0	27.68	2.91	115434	2026370	38470	36047	9809
PA17110PPY50053	SRR27961254	148	89	69	55	32	13	2093980	2070598	2026241	1926521	1550104	865680	105	115433	2082924	2253793	0.924186028	41.2	41.28	43747	39698	12361	4592	45399.6	41957.6	17	19	51	70	8	8	364017	2	0	0	2	10 + 7 part	55100	89.904	1	0	24.72	2.57	115433	2026319	38471	36047	10569
PA17110PPY50035	SRR27961255	143	89	67	57	35	11	2107478	2089503	2032026	1959684	1632926	756257	100	136520	2097806	2253793	0.930789119	41.21	41.28	40657	39074	12343	5368	46320.3	43114.4	18	20	51	67	4	4	183945	4	0	0	0	0 + 3 part	10132	92.628	1	0	31.18	3.11	136520	2087606	38873	36934	12161
MS39208PPY50097	SRR27961256	130	88	65	56	34	11	2072965	2059222	2006891	1941386	1603437	776464	99	136480	2066482	2253793	0.91689077	41.22	41.28	40657	38340	12364	3989	47336.7	43402.5	17	20	49	70	6	6	283662	1	0	0	0	0 + 0 part	0	91.712	1	0	11.71	1.69	136480	2066475	38340	35556	12207
CO80526PPY50087	SRR27961257	123	83	64	55	35	11	2068945	2055086	2008835	1942567	1637499	756384	93	136516	2062717	2253793	0.915220253	41.25	41.28	40657	39074	12364	3261	47116.3	43121.8	18	20	48	69	5	5	205243	1	0	0	0	0 + 0 part	0	91.522	1	0	8.87	1.84	136516	2062717	39074	37006	12343
MO65211PPY50931	SRR27961258	127	84	65	56	36	11	2103296	2088494	2042536	1977022	1671992	756388	95	136517	2096848	2253793	0.930364057	41.2	41.28	40657	39074	12364	6629	46907.2	43640.7	18	20	49	63	5	5	205243	2	0	0	1	0 + 1 part	30365	91.679	1	0	13.94	2.32	136517	2066465	38873	37006	11732
MO65211PPY50923	SRR27961259	160	93	71	56	32	14	2119615	2092997	2043328	1935038	1548747	890175	109	84049	2105063	2253793	0.934009024	41.16	41.28	43749	39699	12164	6163	43009.6	40171.4	18	20	53	69	10	9	414500	4	0	0	2	8 + 9 part	61203	90.379	1.003	0	53.86	3.38	84049	2042278	38472	36047	9172
MI48910PPY50096	SRR27961260	155	95	71	57	32	14	2115663	2094039	2039615	1935123	1530438	871901	107	84049	2102954	2253793	0.933073268	41.17	41.28	43747	39698	12299	6163	42147.9	39327.1	18	20	54	69	9	9	392795	4	0	0	2	10 + 10 part	64087	90.392	1	0	56.43	3.48	84049	2037927	38471	36047	9203
LA70803PPY50054	SRR27961261	125	84	65	56	35	11	2068895	2054320	2008058	1942526	1614032	732937	95	113058	2062668	2253793	0.915198512	41.25	41.28	40657	38873	12364	3261	44540.5	40763.4	18	21	49	70	5	5	205243	1	0	0	0	0 + 0 part	0	91.517	1	0	9.02	1.6	113058	2062648	38873	37005	12343
LA70803PPY50052	SRR27961262	168	93	71	56	32	14	2124715	2094366	2045656	1939395	1548873	890051	114	84064	2110767	2253793	0.936539869	41.17	41.28	43747	39699	12299	6218	42931.2	40206.8	18	20	53	68	10	10	484307	4	0	0	2	11 + 9 part	63512	90.384	1.004	0	57.28	3.42	84064	2045947	38529	36047	9172
KY42240PPY50199	SRR27961263	131	87	66	55	35	11	2110488	2094400	2043142	1962716	1656008	778222	100	136518	2104069	2253793	0.93356799	41.19	41.28	40657	40167	12364	5756	47461	44308.1	18	19	49	64	7	5	227069	4	0	0	0	0 + 1 part	28814	92.072	1	0	20.82	2.46	136518	2075196	38873	37018	10984
KY42240PPY50147	SRR27961264	167	96	71	56	32	14	2123950	2097780	2040374	1933512	1548837	890069	112	84049	2109030	2253793	0.935769168	41.16	41.28	43684	39700	12164	5846	42901.2	40145.7	18	20	53	69	10	9	414346	4	0	0	1	9 + 10 part	62460	90.408	1.004	0	57.89	3.67	84049	2045404	38529	36047	9172
IL61802PPY50215	SRR27961265	176	95	70	56	35	11	2113533	2087608	2032539	1935654	1622829	767301	114	136565	2100640	2253793	0.932046554	41.18	41.28	40657	39074	12011	5370	46220.1	43079.3	18	20	53	70	5	5	254647	1	0	0	1	5 + 7 part	33856	91.673	1	0	15.87	1.84	136565	2066318	38873	36047	10981
IL61802PPY50191	SRR27961266	121	84	62	54	35	11	2074890	2062963	2011491	1950589	1659755	776811	93	136567	2069192	2253793	0.918093188	41.22	41.28	42305	40179	12988	4073	48262.7	44309.7	17	19	47	66	6	6	283738	1	0	0	0	0 + 0 part	0	91.808	1	0	11.65	1.79	136567	2069192	39074	37587	12364
IL61802PPY50142	SRR27961267	126	85	63	54	35	11	2074805	2060904	2008625	1943088	1652251	776782	96	136566	2068820	2253793	0.917928133	41.22	41.28	42306	40184	12364	3989	48039.2	44096.6	17	19	48	68	6	6	283737	1	0	0	0	0 + 0 part	0	91.787	1	0	11.65	1.69	136566	2068820	39074	37587	12340
AL36849PPY50047	SRR27961268	166	92	70	58	35	13	2136411	2108900	2059666	1975661	1639490	846198	110	84007	2121964	2253793	0.941507938	41.18	41.28	40657	39074	12161	6810	43389.6	40851.6	18	20	53	65	10	9	435995	6	0	0	0	1 + 5 part	35138	91.614	1.01	0	53.64	2.97	84007	2085970	36982	36047	10062
AL36832PPY50027	SRR27961269	126	84	64	55	35	11	2068884	2054117	2004704	1939173	1634154	756411	95	136518	2062464	2253793	0.915107998	41.25	41.28	40657	39074	12364	3162	47032.8	43040.1	18	20	48	70	5	5	205243	1	0	0	0	0 + 0 part	0	91.505	1	0	9.07	1.75	136518	2062426	39074	37019	12205
IL61802CY230102	SRR28399111	149	89	67	56	34	13	2123675	2101649	2050336	1968602	1599339	841673	104	84049	2111675	2253793	0.936942745	41.17	41.28	40177	39698	13218	6553	43300.6	40570.2	18	20	51	64	10	9	390026	4	0	0	2	3 + 7 part	61642	90.463	1.005	0	59.34	3.51	84049	2049170	38533	36047	9172
IL61802CY230013	SRR28399112	177	94	71	56	32	14	2118330	2089550	2039160	1931830	1545431	886601	110	84049	2101853	2253793	0.932584758	41.18	41.28	43747	39698	12164	5510	42845.8	39957.4	18	20	53	69	10	10	477457	3	0	0	2	10 + 9 part	62849	90.287	1.001	0	57.18	3.68	84049	2037458	38533	36047	9172
FL34741CY230078	SRR28399113	119	82	62	53	35	12	2068908	2056401	2009107	1942848	1667849	825602	91	136504	2063040	2253793	0.915363567	41.25	41.28	43101	40794	12937	3259	48517.9	44411.5	17	19	46	67	6	6	256193	1	0	0	0	0 + 0 part	0	91.548	1	0	9.11	1.84	136504	2063022	39083	37590	12341
FL34741CY230077	SRR28399114	191	93	68	54	35	11	2149137	2117910	2062945	1963048	1681401	831969	116	136556	2133440	2253793	0.946599799	41.17	41.28	40894	40184	12011	6810	50029.4	47357.8	17	18	51	62	6	5	332092	1	0	0	1	7 + 8 part	66316	91.629	1.001	0	18.63	1.98	136556	2066521	38474	36896	9172
CO80526CY230223	SRR28399115	125	83	64	55	35	11	2068920	2054187	2008089	1942564	1637497	756407	94	136517	2062535	2253793	0.9151395	41.25	41.28	40657	39074	12364	3261	47115.6	43117.4	18	20	48	69	5	5	205243	1	0	0	0	0 + 0 part	0	91.511	1	0	8.87	1.65	136517	2062535	39074	37018	12343
CO80526CY230195	SRR28399116	139	91	69	56	35	11	2102942	2084856	2034333	1940168	1630209	772987	105	136565	2095207	2253793	0.929635951	41.19	41.28	40657	39074	12011	5373	46751.4	43461.8	18	20	52	68	6	6	267656	3	0	0	1	2 + 8 part	37177	91.273	1	0	22.35	2.87	136565	2058009	38873	36047	10981
CO80526CY230189	SRR28399117	178	95	70	56	32	14	2121104	2091103	2035698	1934747	1548487	890127	112	84007	2103811	2253793	0.933453516	41.16	41.28	43747	39695	12161	5510	43007	40145	18	20	53	69	10	9	414491	4	0	0	2	9 + 9 part	61844	90.255	1.003	0	55.33	3.38	84007	2040348	38471	36047	9172
CO80526CY230165	SRR28399118	125	84	65	55	35	11	2068711	2054165	2007914	1935123	1637308	756395	95	136520	2062480	2253793	0.915115097	41.24	41.28	40657	39071	12343	3261	47019.2	43028	18	20	49	70	5	5	205243	1	0	0	0	0 + 0 part	0	91.518	1	0	8.92	1.79	136520	2062480	39071	36922	12205
WA99164PPY50065	SRR28399119	154	92	68	55	33	13	2111616	2088629	2030826	1937220	1576712	865617	108	115435	2100548	2253793	0.932005734	41.1	41.28	43747	39697	12361	5146	45229.1	42153.8	17	19	51	68	9	9	381373	1	0	0	1	9 + 11 part	84837	89.374	1	0	26.26	2.53	115435	2014582	38533	36047	8122
NY14853CY230083	SRR28399120	126	85	65	55	36	13	2123554	2109177	2060277	1987082	1674431	865593	95	115436	2116408	2253793	0.93904276	41.11	41.28	40874	40177	13267	7500	46003.7	43199.5	18	19	49	60	9	9	385886	2	0	0	2	1 + 8 part	85106	90.037	1	0	29.61	2.81	115436	2030016	38534	36047	8836
NY14853CY230058	SRR28399121	132	88	64	55	36	11	2072778	2058318	1998600	1930639	1640915	740371	100	136480	2066420	2253793	0.916863261	41.22	41.28	40657	39074	12364	3989	45900.9	42084.9	18	20	49	71	6	6	275654	1	0	0	0	0 + 0 part	0	91.686	1	0	11.81	1.5	136480	2066401	38873	37491	12207
NE68583PPY50186	SRR28399122	125	85	66	56	35	11	2074748	2060884	2014628	1942640	1623813	756399	95	136519	2068516	2253793	0.917793249	41.23	41.28	40657	38873	12364	4073	46666.3	42830	18	20	49	70	5	5	205244	1	0	0	0	0 + 0 part	0	91.778	1	0	8.7	1.89	136519	2068496	38873	36832	12205
NE68583PPY50179	SRR28399123	139	87	66	56	35	11	2109460	2090261	2038995	1964188	1630839	756414	100	136544	2099921	2253793	0.931727537	41.23	41.28	40657	39074	12364	5510	46424.5	43255	18	20	50	65	6	6	224701	3	0	0	0	1 + 2 part	28994	91.469	1.005	0	30.57	2.56	136544	2070891	37590	37020	10984
NE68583CY230109	SRR28399124	129	85	65	56	36	11	2103444	2088453	2039329	1973815	1668782	756389	96	136517	2096810	2253793	0.930347197	41.2	41.28	40657	39074	12364	6629	46833.5	43571.4	18	20	49	63	5	5	205243	1	0	0	1	0 + 1 part	30365	91.682	1	0	14.08	2.23	136517	2066409	38873	37006	11732
NE68583CY230064	SRR28399125	123	83	64	55	35	11	2068729	2054916	2008660	1942384	1637366	756419	93	136519	2062543	2253793	0.91514305	41.25	41.28	40657	39074	12364	3261	47114.9	43116.9	18	20	48	69	5	5	205243	1	0	0	0	0 + 0 part	0	91.521	1	0	8.87	1.99	136519	2062541	39074	36984	12343
IL61802PPY50269	SRR28399126	174	93	70	56	33	14	2119572	2091313	2040918	1938635	1572116	886560	110	84007	2104124	2253793	0.933592393	41.18	41.28	43747	39698	12299	6222	42936.1	40084.8	18	20	52	68	10	10	477458	3	0	0	2	10 + 9 part	62849	90.383	1.001	0	56.88	3.68	84007	2039550	38533	36047	9172
AL36849CY230187	SRR28399127	124	83	64	54	35	11	2071407	2056816	2010564	1939288	1652534	771438	94	136519	2065175	2253793	0.916310859	41.23	41.28	42304	39074	12343	3261	47846.7	43842.5	17	20	48	69	6	6	258601	1	0	0	0	0 + 0 part	0	91.636	1	0	9.01	1.84	136519	2065157	39074	37590	12205
AL36849CY230086	SRR28399128	132	89	67	56	35	10	2073073	2058279	2005080	1925982	1615914	695202	101	136430	2066752	2253793	0.917010568	41.23	41.28	40657	39074	12208	3261	46052.5	42230.6	18	20	51	73	5	5	158067	1	0	0	0	0 + 0 part	0	91.696	1	0	8.71	1.84	136430	2066745	39074	36835	12161
WA99164CY230025	SRR28837040	127	86	65	54	35	11	2110591	2096416	2047285	1966111	1677733	796590	97	136520	2104406	2253793	0.933717515	41.2	41.28	42305	40175	12364	6629	48476.8	45263.7	17	19	48	62	7	5	227069	4	0	0	0	0 + 1 part	28814	92.099	1	0	20.81	2.55	136520	2075590	39074	37624	10950
PA17110PPY50128	SRR28837041	198	98	69	56	32	14	2123517	2090017	2022654	1926971	1545494	886762	114	84049	2101357	2253793	0.932364685	41.17	41.28	43747	39700	12164	4195	42790.1	39896	18	20	53	71	10	9	407666	4	0	0	1	12 + 10 part	64169	90.264	1.001	0	56.1	3.54	84049	2035499	38474	36047	9408
PA17110CY230087	SRR28837042	146	94	70	59	35	11	2116952	2098028	2038323	1960115	1605074	731754	108	136561	2108329	2253793	0.935458137	41.19	41.28	40657	40189	12161	5373	44829.6	41936.2	19	20	54	69	4	4	218416	1	0	0	2	1 + 6 part	38639	91.797	1	0	19.67	2.27	136561	2069276	38533	36047	10981
PA17110CY230005	SRR28837043	192	99	71	57	33	13	2111242	2082098	2012788	1903824	1507125	783405	115	81563	2093299	2253793	0.928789379	41.17	41.28	40179	39102	10981	4195	39835.4	36998.7	19	21	56	75	9	8	399478	3	0	0	2	9 + 8 part	63030	90.034	1	0	52.92	3.25	81563	2029556	36047	31132	9172
NE68583PPY50130	SRR28837044	124	84	63	54	35	12	2068928	2055410	2004954	1939429	1646137	807234	94	136513	2062767	2253793	0.915242438	41.24	41.28	43102	40162	12937	3163	47480.9	43456.5	17	20	47	69	6	6	256056	1	0	0	0	0 + 0 part	0	91.519	1	0	8.92	1.7	136513	2062711	39083	37020	12205
NE68583PPY50067	SRR28837045	176	93	70	56	32	14	2117878	2090610	2038547	1931744	1545463	886749	106	84049	2100085	2253793	0.931800303	41.17	41.28	43745	39701	12164	5510	42916.7	39989.8	18	20	53	69	10	9	407660	4	0	0	2	8 + 9 part	63078	90.282	1.001	0	56.19	3.49	84049	2035850	38471	36047	9408
MS39208CY230022	SRR28837046	128	87	66	56	35	9	2069017	2055284	2006261	1935476	1602672	663362	97	136518	2062647	2253793	0.915189194	41.25	41.28	39074	37590	12343	2777	46410.1	42474.1	18	20	50	72	5	5	205243	1	0	0	0	0 + 0 part	0	91.524	1	0	9.31	1.84	136518	2062629	37590	36047	12205
CA95616CY240040	SRR28837047	127	85	65	55	35	11	2068800	2054021	2004652	1931106	1634174	756409	96	136520	2062381	2253793	0.915071171	41.24	41.28	40657	39074	12270	3115	46938.1	42951.7	18	20	49	71	5	5	205241	1	0	0	0	0 + 0 part	0	91.501	1	0	9.26	1.6	136520	2062361	39074	37019	12205
WA99164CY230080	SRR28837048	126	85	63	53	35	12	2104864	2090742	2039639	1964214	1687577	847442	96	136513	2098732	2253793	0.931199982	41.22	41.28	43102	40657	12937	6629	48967.8	45598.8	17	19	47	61	8	6	277882	4	0	0	0	0 + 1 part	28814	91.844	1	0	21.02	2.66	136513	2069915	39083	37590	10984
WA99164CY230041	SRR28837049	124	84	63	53	35	12	2104873	2090862	2041725	1966301	1689659	847441	95	136514	2098852	2253793	0.931253225	41.22	41.28	43101	40657	12937	6629	49034.6	45663.6	17	19	47	61	8	6	277882	4	0	0	0	0 + 1 part	28814	91.854	1	0	21.01	2.61	136514	2070015	39083	37590	10984
CA95616CY240039	SRR28837050	127	85	65	55	35	11	2068818	2054086	2004661	1931122	1634171	756392	96	136520	2062401	2253793	0.915080045	41.24	41.28	40657	39074	12273	3163	46938.2	42952.2	18	20	49	71	5	5	205243	1	0	0	0	0 + 0 part	0	91.5	1	0	8.92	1.6	136520	2062365	39074	37018	12205
AL36832CY230159	SRR28837051	162	96	71	57	33	13	2115397	2090512	2031326	1926767	1539016	821415	112	84049	2101768	2253793	0.932547044	41.17	41.28	39695	38474	12238	5384	41659.4	38849.4	19	21	54	71	10	9	377360	4	0	0	2	10 + 9 part	62730	90.365	1.001	0	58.01	3.73	84049	2037698	36047	33282	9172
AL36849PPY50090	SRR29164885	127	85	65	55	35	10	2074761	2060036	2010623	1939342	1638826	713821	96	136518	2068339	2253793	0.917714715	41.23	41.28	40657	39074	12343	3261	47239.7	43352.6	18	20	49	70	5	5	158064	1	0	0	0	0 + 0 part	0	91.775	1	0	8.7	1.6	136518	2068285	39074	37590	12205
PA17110CY230164	SRR29680703	145	93	67	57	34	11	2116824	2098666	2032190	1960989	1622109	791373	106	136566	2108114	2253793	0.935362742	41.19	41.28	42305	40177	12123	5367	47413.5	44348.8	17	19	52	67	5	5	260298	1	0	0	2	1 + 6 part	38639	91.805	1	0	19.43	2.08	136566	2069368	39074	38471	10981
OH43068CY230021	SRR29680704	131	88	67	57	35	11	2064627	2050411	2001235	1930615	1586231	728076	99	136431	2057808	2253793	0.913042147	41.23	41.28	40162	37494	12343	2341	44931.2	41024.1	18	21	51	75	5	5	203563	1	0	0	0	0 + 0 part	0	91.324	1	0	8.84	1.7	136431	2057785	37494	35556	12207
OH43068CY230010	SRR29680705	131	86	65	56	36	11	2106287	2091936	2040717	1974492	1678479	774838	95	136517	2098954	2253793	0.931298482	41.21	41.28	40657	39074	12364	6629	47472.7	44211.3	18	20	49	63	6	6	226057	1	0	0	1	0 + 3 part	31839	91.706	1	0	14.95	1.89	136517	2066967	39074	37590	11732
NY14853CY230113	SRR29680706	143	90	67	57	35	11	2117018	2097868	2039225	1967888	1651197	791257	104	136458	2108047	2253793	0.935333014	41.19	41.28	42305	40167	12161	5683	47576.1	44499.5	17	19	51	65	5	5	260298	1	0	0	2	1 + 6 part	38639	91.808	1	0	20.49	2.37	136458	2069265	39071	38471	10981
KY42240CY230098	SRR29680707	139	96	68	57	34	10	2085143	2070309	2004445	1925137	1583278	695348	107	136409	2078626	2253793	0.92227902	41.2	41.28	40657	39074	11777	3261	45555.3	42014.7	18	20	53	74	5	5	158118	1	0	0	0	5 + 0 part	10661	91.748	1	0	8.7	1.64	136409	2067923	39074	36834	11732
KY42240CY230094	SRR29680708	127	85	65	55	35	11	2074651	2059926	2010513	1939226	1634190	756396	96	136518	2068230	2253793	0.917666352	41.23	41.28	40657	39074	12343	3261	46919.1	43056.1	18	20	49	70	5	5	205243	1	0	0	0	0 + 0 part	0	91.76	1	0	8.61	1.6	136518	2068174	39074	37019	12205
KS66506CY230049	SRR29680709	141	90	67	57	35	12	2117148	2099078	2039246	1968033	1644806	823840	103	136561	2108516	2253793	0.935541108	41.19	41.28	42304	40657	12205	5683	47092.3	44056.8	18	19	51	65	6	6	311114	0	0	0	2	1 + 6 part	40386	91.754	1	0	16.83	2.18	136561	2068302	39074	36933	10981
IL61802CY230252	SRR29680710	127	85	63	54	35	11	2068857	2054172	1999342	1933828	1647078	774764	96	136519	2062531	2253793	0.915137726	41.25	41.28	42305	39074	12343	2777	47813.9	43756.3	17	20	48	71	5	5	205243	1	0	0	0	0 + 0 part	0	91.517	1	0	9.16	1.65	136519	2062426	39074	37590	12205
[truncated: 7 more columns]
